# Supplementary material for: Transcriptome Profiling of Watermelon Root in Response to Short-Term Osmotic Stress
Source: PLoS One. 2016 Nov 18;11(11):e0166314. doi: 10.1371/journal.pone.0166314 (PMC5115733; doi:10.1371/journal.pone.0166314)
Supplement: S1 Table — (XLSX) [file pone.0166314.s001.xlsx]

## Sheet: Sheet1
S1 Table. Primers of genes in qRT-PCR
Gene ID	Forward Primer (5' To 3')	Reverse Primer (5' To 3')
Cla007704	ATGGTAGTGGTGAGGATGGCAAGA	TGGTGAACACATTCAACAGGCGTAA
Cla015309	GACGACAGAATGGGAGGTCAGAGTA	GCATGAATGTTACAGCAGCCAGAAG
Cla011251	GCCATTCGCTCAGTTCCAGTCTAAT	TGTGACCTCAGCACCGACAGTAA
Cla017060	AGGCACCGTACACTCCTTCTCC	AGTTGGCATCTTCTTCCACACTCTG
Cla017269	GACAACAGGTACAGCCACAAGGT	GTGCTTCAAGGAATAGGCGGAGTAA
Cla002372	GCTCTTCGTGCGTGTCCTAATCTT	AAGTGAGCAGTTGCCTAAGCCATAG
Cla005404	TTCCTAAGCATTCTCACACCGCATT	TCAACCGCATCAAGAGCCATAGC
Cla009779	CATCAATGACGGTTCCGCCAGTT	AACAGTAACAGCCGAGCGATTCC
Cla006655	GTTGACTGCTCGTGACCTTCCAT	TCTCACAGCATCCTTCTCCAATTCC
Cla018967	CGGAATCTATGGACATCTCGCAAGT	AGAATCGTCGTCGTCAATCCAATCC
Cla020861	ACAGGACAAGTGTGAGCAGGAAGA	GCCGCAACCGCAACAGAGTT
Cla019181	CGGATAAGGACAGCGATTTGGAAGT	ACCTCATCTTGCTCTCGGACATCA
Cla010101	GCAGGCAAGGAACTCCTCTTATGG	AAGGCATCGGCAACAGCATCAAT
Cla005675	ACCACTCATCTCCTGTTCTCACTGA	CCAACCAACCATTGGACCAGACAT
Cla008123	GGATCGTGTGCCAAGTGGTAGT	GGGTCGGTGAGTATGGGAGAGT
Cla006270	TATCCATCAGCACTTGCCTCATTCG	CCGCACGCATAGCATCAGACAT
Cla014481	GTCCATCACCGTCGCTGTCTCTA	TCCAACCGCCATTAACATCCAAGTC
Cla009709	ATGATGTGGCATACTGGTCAAGGAG	CTGAAACCAAAGCCCAACCCAATTC
Cla006761	CTGTACGGCAATAAGTGGGCTACC	TCCAGAAGGACTATTCGGAGGCATA
Cla017928	GCGAAGCGAATAGTGTCCGACTC	TCACGCCTTCCTTCCGCAGTT
Cla010163	CCTGCAAGGAAGAGACTGATGAGAG	CGGACTGTTGGTGGCTTATTTGGA
