# Supplementary material for: Transcriptome Profiling of Watermelon Root in Response to Short-Term Osmotic Stress
Source: PLoS One. 2016 Nov 18;11(11):e0166314. doi: 10.1371/journal.pone.0166314 (PMC5115733; doi:10.1371/journal.pone.0166314)
Supplement: S2 Table — (XLSX) [file pone.0166314.s002.xlsx]

## Sheet: T1_T2_T3 VS CK1_CK2_CK3
S2 Table. Differentially expressed genes
ID	FDR	Log2FC	Regulated	COG_class	COG_class_annotation	GO_annotation	KEGG_annotation	Swissprot_annotation	Nr_annotation
Cla021613	1.19279e-09	2.10751	up	[J]	Translation, ribosomal structure and biogenesis	Biological Process: respiratory burst involved in defense response (GO:0002679);; Cellular Component: cytoplasm (GO:0005737);; Molecular Function: N-acetyltransferase activity (GO:0008080);; Biological Process: ethylene biosynthetic process (GO:0009693);; Biological Process: abscisic acid-activated signaling pathway (GO:0009738);; Biological Process: ethylene-activated signaling pathway (GO:00098…	--	Proline-rich receptor-like protein kinase PERK14 GN=PERK14 OS=Arabidopsis thaliana (Mouse-ear cress) PE=2 SV=1	PREDICTED: uncharacterized N-acetyltransferase YoaA-like [Cucumis sativus]
Cla020543	0.00202595	1.54342	up	--	--	Cellular Component: ubiquitin ligase complex (GO:0000151);; Biological Process: cell morphogenesis (GO:0000902);; Molecular Function: ubiquitin-protein transferase activity (GO:0004842);; Cellular Component: nucleus (GO:0005634);; Cellular Component: cytosol (GO:0005829);; Cellular Component: kinesin complex (GO:0005871);; Cellular Component: plasma membrane (GO:0005886);; Biological Process: pro…	--	U-box domain-containing protein 14 GN=PUB14 OS=Arabidopsis thaliana (Mouse-ear cress) PE=1 SV=1	PREDICTED: U-box domain-containing protein 14-like [Cucumis sativus]
Cla013242	3.66799e-06	2.41505	up	--	--	--	--	--	Regulator of Vps4 activity in the MVB pathway protein, putative [Theobroma cacao]
Cla011545	3.73703e-11	5.04921	up	[Q]	Secondary metabolites biosynthesis, transport and catabolism	Molecular Function: binding (GO:0005488);; Molecular Function: iron ion binding (GO:0005506);; Cellular Component: cell wall (GO:0005618);; Cellular Component: mitochondrion (GO:0005739);; Cellular Component: endoplasmic reticulum (GO:0005783);; Cellular Component: plasma membrane (GO:0005886);; Molecular Function: electron carrier activity (GO:0009055);; Biological Process: response to UV (GO:00…	--	Geraniol 8-hydroxylase GN=CYP76B6 OS=Catharanthus roseus (Madagascar periwinkle) PE=1 SV=1	PREDICTED: flavonoid 3&apos;-monooxygenase-like [Cucumis sativus]
Cla008069	7.49432e-07	-1.42471	down	[J]	Translation, ribosomal structure and biogenesis	Biological Process: RNA methylation (GO:0001510);; Molecular Function: structural constituent of ribosome (GO:0003735);; Cellular Component: vacuolar membrane (GO:0005774);; Cellular Component: Golgi apparatus (GO:0005794);; Biological Process: translation (GO:0006412);; Cellular Component: plasmodesma (GO:0009506);; Cellular Component: cytosolic small ribosomal subunit (GO:0022627);;	K02975|3e-29|vvi:100249356|hypothetical protein LOC100249356	40S ribosomal protein S25-2 GN=RPS25B OS=Arabidopsis thaliana (Mouse-ear cress) PE=2 SV=1	PREDICTED: 40S ribosomal protein S25-2-like [Fragaria vesca subsp. vesca]
Cla013407	0.00160456	4.39235	up	--	--	Molecular Function: peroxidase activity (GO:0004601);; Molecular Function: protein binding (GO:0005515);; Cellular Component: extracellular region (GO:0005576);; Cellular Component: cell wall (GO:0005618);; Cellular Component: Golgi apparatus (GO:0005794);; Cellular Component: cytosol (GO:0005829);; Cellular Component: cytoplasmic membrane-bounded vesicle (GO:0016023);; Molecular Function: heme b…	K00430|1e-121|vvi:100257005|Peroxidase 4	Peroxidase 4 (Precursor) OS=Vitis vinifera (Grape) PE=1 SV=1	PREDICTED: peroxidase 4-like [Cucumis sativus]
Cla015694	1.812e-10	-2.31631	down	--	--	Cellular Component: vacuolar membrane (GO:0005774);; Biological Process: acetyl-CoA metabolic process (GO:0006084);; Biological Process: calcium ion transport (GO:0006816);; Biological Process: Golgi organization (GO:0007030);; Biological Process: pattern specification process (GO:0007389);; Biological Process: regulation of cell size (GO:0008361);; Cellular Component: plant-type cell wall (GO:00…	--	Fasciclin-like arabinogalactan protein 2 (Precursor) GN=FLA2 OS=Arabidopsis thaliana (Mouse-ear cress) PE=1 SV=1	PREDICTED: fasciclin-like arabinogalactan protein 2-like [Cucumis sativus]
Cla001500	6.5234e-08	3.5349	up	--	--	--	K14488|2e-42|rcu:RCOM_1078910|hypothetical protein	Indole-3-acetic acid-induced protein ARG7 GN=ARG7 OS=Vigna radiata var. radiata (Mung bean) PE=2 SV=1	PREDICTED: uncharacterized protein LOC101219164 [Cucumis sativus]
Cla010495	0.000821415	2.46396	up	--	--	Cellular Component: trans-Golgi network (GO:0005802);; Cellular Component: plasma membrane (GO:0005886);; Biological Process: transport (GO:0006810);; Cellular Component: cell plate (GO:0009504);; Cellular Component: plasmodesma (GO:0009506);; Biological Process: response to abscisic acid (GO:0009737);;	--	Syntaxin-132 GN=SYP132 OS=Arabidopsis thaliana (Mouse-ear cress) PE=1 SV=1	PREDICTED: putative syntaxin-131-like [Cucumis sativus]
Cla019412	4.33271e-21	4.87167	up	[RTKL]	--	Molecular Function: protein kinase activity (GO:0004672);; Molecular Function: protein binding (GO:0005515);; Cellular Component: vacuole (GO:0005773);; Cellular Component: plasma membrane (GO:0005886);; Biological Process: iron ion transport (GO:0006826);; Biological Process: systemic acquired resistance (GO:0009627);; Biological Process: salicylic acid biosynthetic process (GO:0009697);; Biolog…	--	Cysteine-rich receptor-like protein kinase 25 (Precursor) GN=CRK25 OS=Arabidopsis thaliana (Mouse-ear cress) PE=2 SV=1	PREDICTED: cysteine-rich receptor-like protein kinase 25-like [Cucumis sativus]
Cla010042	0.000487736	2.85773	up	[S]	Function unknown	Molecular Function: protein kinase activity (GO:0004672);; Molecular Function: protein serine/threonine kinase activity (GO:0004674);; Molecular Function: protein binding (GO:0005515);; Cellular Component: cilium (GO:0005929);; Biological Process: polysaccharide metabolic process (GO:0005976);; Biological Process: protein phosphorylation (GO:0006468);; Biological Process: ion transport (GO:000681…	--	Brassinosteroid LRR receptor kinase (Precursor) GN=CURL3 OS=Solanum lycopersicum (Tomato) PE=1 SV=1	PREDICTED: protein scribble homolog [Cucumis sativus]
Cla019836	9.09525e-10	-2.22113	down	[J]	Translation, ribosomal structure and biogenesis	Biological Process: RNA methylation (GO:0001510);; Molecular Function: DNA binding (GO:0003677);; Cellular Component: nucleolus (GO:0005730);; Biological Process: purine nucleotide biosynthetic process (GO:0006164);; Biological Process: pyrimidine ribonucleotide biosynthetic process (GO:0009220);; Biological Process: vegetative meristem growth (GO:0010448);; Biological Process: root meristem grow…	K14565|0.0|vvi:100248675|hypothetical protein LOC100248675	Probable nucleolar protein 5-2 GN=T12H1.2 OS=Arabidopsis thaliana (Mouse-ear cress) PE=2 SV=1	MAR-binding protein [Cucumis melo subsp. melo]
Cla003520	3.0266e-07	1.5048	up	[E]	Amino acid transport and metabolism	Molecular Function: prephenate dehydratase activity (GO:0004664);; Cellular Component: cytosol (GO:0005829);; Biological Process: tyrosine biosynthetic process (GO:0006571);; Biological Process: protein targeting to membrane (GO:0006612);; Biological Process: L-phenylalanine biosynthetic process (GO:0009094);; Cellular Component: chloroplast (GO:0009507);; Biological Process: response to wounding…	--	Arogenate dehydratase/prephenate dehydratase 6, chloroplastic (Precursor) GN=T23G18.10 OS=Arabidopsis thaliana (Mouse-ear cress) PE=1 SV=1	PREDICTED: arogenate dehydratase/prephenate dehydratase 6, chloroplastic-like [Cucumis sativus]
Cla004950	6.62964e-19	-2.56411	down	[J]	Translation, ribosomal structure and biogenesis	Cellular Component: plastid small ribosomal subunit (GO:0000312);; Molecular Function: structural constituent of ribosome (GO:0003735);; Cellular Component: mitochondrion (GO:0005739);; Biological Process: DNA-templated transcription, elongation (GO:0006354);; Biological Process: translation (GO:0006412);; Biological Process: pyrimidine ribonucleotide biosynthetic process (GO:0009220);; Cellular …	K02996|1e-106|rcu:RCOM_1582880|ribosomal protein S9, putative	30S ribosomal protein S9, chloroplastic GN=rps9 OS=Gracilaria tenuistipitata var. liui (Red alga) PE=3 SV=1	PREDICTED: 28S ribosomal protein S9, mitochondrial-like [Cucumis sativus]
Cla002232	1.12403e-10	-3.4051	down	--	--	Molecular Function: DNA binding (GO:0003677);; Molecular Function: binding (GO:0005488);; Cellular Component: nucleus (GO:0005634);; Biological Process: regulation of transcription, DNA-templated (GO:0006355);; Biological Process: regulation of vegetative phase change (GO:0010321);; Cellular Component: cell part (GO:0044464);; Biological Process: xylan metabolic process (GO:0045491);;	--	Squamosa promoter-binding-like protein 4 GN=SPL4 OS=Arabidopsis thaliana (Mouse-ear cress) PE=1 SV=1	Squamosa promoter binding protein-like 4 [Theobroma cacao]
Cla021505	2.26793e-06	-1.3507	down	--	--	Molecular Function: protein binding (GO:0005515);; Cellular Component: cell wall (GO:0005618);;	--	--	PREDICTED: uncharacterized protein LOC101211564 [Cucumis sativus]
Cla015884	0.00198956	-1.18512	down	--	--	Molecular Function: structural constituent of ribosome (GO:0003735);; Cellular Component: mitochondrion (GO:0005739);; Cellular Component: ribosome (GO:0005840);; Cellular Component: chloroplast stroma (GO:0009570);; Cellular Component: chloroplast envelope (GO:0009941);; Biological Process: plastid translation (GO:0032544);; Cellular Component: intracellular organelle (GO:0043229);; Cellular Com…	--	30S ribosomal protein S31, mitochondrial (Precursor) GN=At2g21290 OS=Arabidopsis thaliana (Mouse-ear cress) PE=3 SV=1	PREDICTED: 30S ribosomal protein S31, mitochondrial-like [Cucumis sativus]
Watermelon_newGene_552	0.000145173	-1.35184	down	[J]	Translation, ribosomal structure and biogenesis	Molecular Function: translation elongation factor activity (GO:0003746);; Cellular Component: vacuole (GO:0005773);; Cellular Component: Golgi apparatus (GO:0005794);; Cellular Component: cytosol (GO:0005829);; Cellular Component: eukaryotic translation elongation factor 1 complex (GO:0005853);; Cellular Component: plasma membrane (GO:0005886);; Biological Process: translational elongation (GO:00…	K03232|1e-127|rcu:RCOM_1506550|elongation factor 1-beta, putative	Elongation factor 1-delta OS=Pimpinella brachycarpa PE=2 SV=3	hypothetical protein Csa_6G014660 [Cucumis sativus]
Cla016373	2.43756e-08	-2.00792	down	[V]	Defense mechanisms	Cellular Component: plasma membrane (GO:0005886);; Biological Process: drug transmembrane transport (GO:0006855);; Biological Process: fatty acid catabolic process (GO:0009062);; Biological Process: response to hormone (GO:0009725);; Biological Process: cellular process (GO:0009987);; Molecular Function: drug transmembrane transporter activity (GO:0015238);; Molecular Function: antiporter activit…	--	MATE efflux family protein 5 GN=F3L12.12 OS=Arabidopsis thaliana (Mouse-ear cress) PE=3 SV=1	PREDICTED: multidrug and toxin extrusion protein 2-like [Cucumis sativus]
Cla020524	0.00146227	3.0538	up	--	--	Molecular Function: protein binding (GO:0005515);; Biological Process: multicellular organismal development (GO:0007275);; Cellular Component: plant-type cell wall (GO:0009505);; Cellular Component: plasmodesma (GO:0009506);; Biological Process: trichoblast differentiation (GO:0010054);; Cellular Component: cytoplasmic membrane-bounded vesicle (GO:0016023);; Biological Process: cellular component…	--	Glycine-rich cell wall structural protein 2 (Precursor) OS=Oryza sativa subsp. japonica (Rice) PE=2 SV=1	Uncharacterized protein TCM_043372 [Theobroma cacao]
Cla012675	5.95109e-10	2.75572	up	--	--	Molecular Function: L-ornithine transmembrane transporter activity (GO:0000064);; Molecular Function: L-histidine transmembrane transporter activity (GO:0005290);; Molecular Function: carnitine:acyl carnitine antiporter activity (GO:0005476);; Cellular Component: mitochondrial inner membrane (GO:0005743);; Biological Process: proline biosynthetic process (GO:0006561);; Biological Process: mitocho…	K03454|1e-134|rcu:RCOM_1494540|Mitochondrial carnitine/acylcarnitine carrier protein, putative	Mitochondrial arginine transporter BAC2 GN=BAC2 OS=Arabidopsis thaliana (Mouse-ear cress) PE=1 SV=1	PREDICTED: mitochondrial carnitine/acylcarnitine carrier protein CACL-like [Cucumis sativus]
Cla013320	0.000193916	1.4628	up	--	--	Molecular Function: ubiquitin-protein transferase activity (GO:0004842);; Cellular Component: nucleus (GO:0005634);; Cellular Component: cytosol (GO:0005829);; Biological Process: nitrogen compound metabolic process (GO:0006807);; Biological Process: amino acid transport (GO:0006865);; Biological Process: response to stress (GO:0006950);; Molecular Function: zinc ion binding (GO:0008270);; Biolog…	--	E3 ubiquitin-protein ligase RING1 GN=RING1 OS=Gossypium hirsutum (Upland cotton) PE=2 SV=1	PREDICTED: E3 ubiquitin-protein ligase RING1-like [Cucumis sativus]
Cla022226	1.1425e-08	-2.01167	down	[P]	Inorganic ion transport and metabolism	Cellular Component: Golgi membrane (GO:0000139);; Molecular Function: monooxygenase activity (GO:0004497);; Molecular Function: N,N-dimethylaniline monooxygenase activity (GO:0004499);; Cellular Component: extracellular region (GO:0005576);; Cellular Component: nucleoplasm (GO:0005654);; Cellular Component: endoplasmic reticulum membrane (GO:0005789);; Cellular Component: cytosol (GO:0005829);; B…	K11816|0.0|rcu:RCOM_0803140|monooxygenase, putative (EC:1.14.13.8)	Indole-3-pyruvate monooxygenase YUCCA6 GN=T14C9.160 OS=Arabidopsis thaliana (Mouse-ear cress) PE=1 SV=1	PREDICTED: flavin-containing monooxygenase YUCCA6-like [Cucumis sativus]
Cla013578	0.0011967	3.30914	up	[QR]	--	Cellular Component: nucleus (GO:0005634);; Cellular Component: cytoplasm (GO:0005737);; Cellular Component: plasma membrane (GO:0005886);; Cellular Component: plasmodesma (GO:0009506);; Biological Process: isoflavonoid biosynthetic process (GO:0009717);; Biological Process: lignin biosynthetic process (GO:0009809);; Biological Process: alkaloid biosynthetic process (GO:0009821);; Molecular Functi…	--	(RS)-norcoclaurine 6-O-methyltransferase OS=Coptis japonica (Japanese goldthread) PE=1 SV=1	PREDICTED: (RS)-norcoclaurine 6-O-methyltransferase-like [Cucumis sativus]
Cla003607	1.29597e-09	-2.17422	down	--	--	Biological Process: double-strand break repair via homologous recombination (GO:0000724);; Cellular Component: origin recognition complex (GO:0000808);; Biological Process: cytokinesis by cell plate formation (GO:0000911);; Molecular Function: protein binding (GO:0005515);; Cellular Component: nucleus (GO:0005634);; Biological Process: DNA-dependent DNA replication (GO:0006261);; Cellular Compone…	K02605|1e-141|rcu:RCOM_1328210|origin recognition complex subunit, putative	--	PREDICTED: origin recognition complex subunit 3-like [Cucumis sativus]
Cla016728	4.25065e-13	-2.54818	down	[R]	General function prediction only	Molecular Function: nucleic acid binding (GO:0003676);; Biological Process: regulation of transcription, DNA-templated (GO:0006355);; Molecular Function: metal ion binding (GO:0046872);;	--	Zinc finger CCCH domain-containing protein 39 GN=At3g19360 OS=Arabidopsis thaliana (Mouse-ear cress) PE=2 SV=1	PREDICTED: zinc finger CCCH domain-containing protein 39-like [Cucumis sativus]
Cla008207	8.97302e-18	2.90896	up	--	--	Biological Process: response to oxidative stress (GO:0006979);;	--	--	PREDICTED: uncharacterized protein LOC101214982 [Cucumis sativus]
Cla022374	0.00636802	-1.93258	down	--	--	Molecular Function: endonuclease activity (GO:0004519);; Cellular Component: mitochondrion (GO:0005739);; Cellular Component: chloroplast (GO:0009507);; Biological Process: xylem and phloem pattern formation (GO:0010051);; Biological Process: mRNA modification (GO:0016556);; Biological Process: anatomical structure development (GO:0048856);;	--	Putative pentatricopeptide repeat-containing protein At3g25970 GN=PCMP-E46 OS=Arabidopsis thaliana (Mouse-ear cress) PE=3 SV=2	PREDICTED: putative pentatricopeptide repeat-containing protein At3g25970-like [Cucumis sativus]
Cla012610	6.41476e-10	-4.19042	down	--	--	Biological Process: xylem and phloem pattern formation (GO:0010051);; Cellular Component: membrane (GO:0016020);; Biological Process: mRNA modification (GO:0016556);; Biological Process: photosynthesis, light reaction (GO:0019684);; Cellular Component: intracellular membrane-bounded organelle (GO:0043231);; Biological Process: cellular protein complex assembly (GO:0043623);; Cellular Component: c…	--	Putative pentatricopeptide repeat-containing protein At1g17630 GN=PCMP-E72 OS=Arabidopsis thaliana (Mouse-ear cress) PE=3 SV=1	PREDICTED: putative pentatricopeptide repeat-containing protein At1g17630-like [Cucumis sativus]
Cla006014	0.00222054	1.1479	up	--	--	Cellular Component: chromatin (GO:0000785);; Molecular Function: DNA binding (GO:0003677);; Cellular Component: nucleus (GO:0005634);; Cellular Component: chromosome (GO:0005694);; Cellular Component: nucleolus (GO:0005730);; Cellular Component: mitochondrion (GO:0005739);; Biological Process: response to hormone (GO:0009725);; Biological Process: cellular component organization (GO:0016043);; Bi…	K11275|1e-92|vvi:100247613|hypothetical protein LOC100247613	Histone H1 OS=Solanum lycopersicum (Tomato) PE=3 SV=1	PREDICTED: histone H1.2-like [Cucumis sativus]
Cla013563	2.59238e-12	2.41426	up	--	--	--	--	--	PREDICTED: uncharacterized protein LOC101231843 [Cucumis sativus]
Cla009379	3.6501e-08	1.65469	up	[E]	Amino acid transport and metabolism	Cellular Component: plasma membrane (GO:0005886);; Biological Process: response to auxin (GO:0009733);; Biological Process: response to aluminum ion (GO:0010044);; Molecular Function: ligase activity (GO:0016874);; Biological Process: alpha-amino acid biosynthetic process (GO:1901607);;	--	Stem-specific protein TSJT1 GN=TSJT1 OS=Nicotiana tabacum (Common tobacco) PE=2 SV=1	PREDICTED: stem-specific protein TSJT1-like [Cucumis sativus]
Cla009908	6.88355e-07	-1.54079	down	--	--	Cellular Component: vacuole (GO:0005773);; Biological Process: cell wall biogenesis (GO:0042546);;	--	--	PREDICTED: uncharacterized protein LOC101220016 [Cucumis sativus]
Cla023293	0.00427682	2.03753	up	[Q]	Secondary metabolites biosynthesis, transport and catabolism	Molecular Function: monooxygenase activity (GO:0004497);; Molecular Function: iron ion binding (GO:0005506);; Cellular Component: vacuole (GO:0005773);; Molecular Function: steroid hydroxylase activity (GO:0008395);; Molecular Function: electron carrier activity (GO:0009055);; Biological Process: response to light stimulus (GO:0009416);; Cellular Component: plasmodesma (GO:0009506);; Biological P…	--	Secologanin synthase GN=CYP72A1 OS=Catharanthus roseus (Madagascar periwinkle) PE=2 SV=1	PREDICTED: LOW QUALITY PROTEIN: secologanin synthase-like [Cucumis sativus]
Cla011920	0.00333064	1.82986	up	--	--	Cellular Component: plasma membrane (GO:0005886);; Biological Process: transport (GO:0006810);;	--	Probable VAMP-like protein At1g33475 GN=At1g33475 OS=Arabidopsis thaliana (Mouse-ear cress) PE=2 SV=1	PREDICTED: probable VAMP-like protein At1g33475-like [Cucumis sativus]
Cla009635	4.41947e-11	2.19185	up	--	--	Biological Process: response to hypoxia (GO:0001666);; Biological Process: respiratory burst involved in defense response (GO:0002679);; Molecular Function: DNA binding (GO:0003677);; Molecular Function: sequence-specific DNA binding transcription factor activity (GO:0003700);; Molecular Function: protein binding (GO:0005515);; Cellular Component: nucleus (GO:0005634);; Cellular Component: nucleo…	--	Ethylene-responsive transcription factor 4 GN=ERF4 OS=Nicotiana tabacum (Common tobacco) PE=1 SV=1	ethylene-responsive transcription factor 4-like [Cucumis sativus]
Cla023061	0.00125622	1.07027	up	[RTKL]	--	Molecular Function: nucleotide binding (GO:0000166);; Biological Process: polysaccharide biosynthetic process (GO:0000271);; Biological Process: polysaccharide catabolic process (GO:0000272);; Biological Process: defense response to oomycetes (GO:0002229);; Molecular Function: protein serine/threonine kinase activity (GO:0004674);; Molecular Function: MAP kinase kinase kinase activity (GO:0004709…	--	Serine/threonine-protein kinase CTR1 GN=CTR1 OS=Arabidopsis thaliana (Mouse-ear cress) PE=1 SV=1	PREDICTED: serine/threonine-protein kinase CTR1-like [Cucumis sativus]
Cla010657	0.00165442	-1.35319	down	--	--	Biological Process: tRNA 5'-leader removal (GO:0001682);; Molecular Function: ribonuclease P activity (GO:0004526);; Molecular Function: protein binding (GO:0005515);; Cellular Component: nucleus (GO:0005634);; Cellular Component: mitochondrion (GO:0005739);; Cellular Component: vacuolar membrane (GO:0005774);; Biological Process: mRNA processing (GO:0006397);; Biological Process: drug transmembr…	--	Proteinaceous RNase P 1, chloroplastic/mitochondrial (Precursor) GN=PRORP1 OS=Arabidopsis thaliana (Mouse-ear cress) PE=1 SV=1	PREDICTED: proteinaceous RNase P 1, chloroplastic/mitochondrial-like [Cucumis sativus]
Cla000218	0.000937092	-1.08855	down	--	--	Molecular Function: DNA binding (GO:0003677);; Molecular Function: sequence-specific DNA binding transcription factor activity (GO:0003700);; Molecular Function: binding (GO:0005488);; Cellular Component: nucleus (GO:0005634);; Biological Process: regulation of transcription, DNA-templated (GO:0006355);; Biological Process: defense response (GO:0006952);; Biological Process: endoplasmic reticulum…	--	Transcription factor bHLH30 OS=Arabidopsis thaliana (Mouse-ear cress) PE=1 SV=1	PREDICTED: transcription factor bHLH30 [Vitis vinifera]
Cla002721	0.00756061	-1.52794	down	--	--	Biological Process: mitotic cell cycle (GO:0000278);; Molecular Function: protein kinase inhibitor activity (GO:0004860);; Molecular Function: protein binding (GO:0005515);; Biological Process: negative regulation of protein kinase activity (GO:0006469);; Biological Process: organelle organization (GO:0006996);; Biological Process: negative regulation of macromolecule metabolic process (GO:001060…	--	Cyclin-dependent kinase inhibitor 3 GN=K24G6.15 OS=Arabidopsis thaliana (Mouse-ear cress) PE=1 SV=1	PREDICTED: cyclin-dependent kinase inhibitor 3-like [Cucumis sativus]
Cla021468	0.00363547	-1.80977	down	--	--	Molecular Function: protein binding (GO:0005515);; Cellular Component: peroxisome (GO:0005777);; Biological Process: embryo development (GO:0009790);; Biological Process: trichome morphogenesis (GO:0010090);; Molecular Function: Rab GTPase binding (GO:0017137);; Biological Process: actin filament-based movement (GO:0030048);; Molecular Function: GTP-dependent protein binding (GO:0030742);; Molecu…	--	Myosin-8 GN=F20D22.7 OS=Arabidopsis thaliana (Mouse-ear cress) PE=2 SV=1	PREDICTED: myosin-H heavy chain-like [Cucumis sativus]
Cla021500	0.000260239	-1.3712	down	[J]	Translation, ribosomal structure and biogenesis	Molecular Function: structural constituent of ribosome (GO:0003735);; Cellular Component: ribosome (GO:0005840);; Biological Process: translation (GO:0006412);; Cellular Component: chloroplast (GO:0009507);; Cellular Component: chloroplast stroma (GO:0009570);; Cellular Component: chloroplast envelope (GO:0009941);; Cellular Component: membrane (GO:0016020);; Biological Process: methylglyoxal cat…	--	50S ribosomal protein L28, chloroplastic (Precursor) GN=RPL28 OS=Nicotiana tabacum (Common tobacco) PE=1 SV=1	PREDICTED: 50S ribosomal protein L28, chloroplastic-like [Cucumis sativus]
Cla007045	0.0028228	-1.64959	down	--	--	Biological Process: MAPK cascade (GO:0000165);; Molecular Function: GTPase activity (GO:0003924);; Molecular Function: protein binding (GO:0005515);; Molecular Function: GTP binding (GO:0005525);; Cellular Component: mitochondrion (GO:0005739);; Cellular Component: vacuolar membrane (GO:0005774);; Cellular Component: cytosol (GO:0005829);; Cellular Component: microtubule (GO:0005874);; Cellular C…	--	Dynamin-related protein 5A OS=Glycine max (Soybean) PE=2 SV=1	PREDICTED: dynamin-related protein 5A-like [Cucumis sativus]
Cla006655	8.2554e-07	7.65694	up	--	--	Molecular Function: protein binding (GO:0005515);; Biological Process: metabolic process (GO:0008152);; Cellular Component: phragmoplast (GO:0009524);; Biological Process: salicylic acid metabolic process (GO:0009696);; Biological Process: anthocyanin-containing compound biosynthetic process (GO:0009718);; Biological Process: response to salicylic acid (GO:0009751);; Biological Process: cinnamic …	--	Anthocyanidin 3-O-glucoside 5-O-glucosyltransferase 1 (Precursor) GN=PF3R4 OS=Perilla frutescens (Beefsteak mint) PE=1 SV=1	PREDICTED: UDP-glycosyltransferase 75D1-like [Cucumis sativus]
Cla015689	1.25142e-06	3.05282	up	--	--	--	--	Protein ycf2 (Fragment) GN=ycf2 OS=Oenothera villaricae (Evening primrose) PE=3 SV=1	PREDICTED: uncharacterized protein LOC100854493 [Vitis vinifera]
Cla003912	1.2109e-06	1.73514	up	[O]	Posttranslational modification, protein turnover, chaperones	Cellular Component: cytoplasm (GO:0005737);; Cellular Component: Golgi stack (GO:0005795);; Cellular Component: plasma membrane (GO:0005886);; Biological Process: DNA-dependent DNA replication (GO:0006261);; Biological Process: protein folding (GO:0006457);; Biological Process: response to stress (GO:0006950);; Molecular Function: cytoskeletal protein binding (GO:0008092);; Biological Process: re…	--	Chaperone protein dnaJ 15 GN=T2E12.8 OS=Arabidopsis thaliana (Mouse-ear cress) PE=1 SV=1	PREDICTED: chaperone protein DnaJ-like [Cucumis sativus]
Cla018058	0.00277992	-1.3119	down	--	--	--	--	--	PREDICTED: uncharacterized protein LOC101304593 [Fragaria vesca subsp. vesca]
Cla002697	0.000481056	1.0864	up	--	--	Cellular Component: ubiquitin ligase complex (GO:0000151);; Biological Process: respiratory burst involved in defense response (GO:0002679);; Molecular Function: ubiquitin-protein transferase activity (GO:0004842);; Cellular Component: cytosol (GO:0005829);; Biological Process: amino acid transport (GO:0006865);; Biological Process: response to heat (GO:0009408);; Biological Process: response to …	K09561|1e-50|pop:POPTR_830590|hypothetical protein	E3 ubiquitin-protein ligase CHIP GN=F21O3.8 OS=Arabidopsis thaliana (Mouse-ear cress) PE=1 SV=1	PREDICTED: E3 ubiquitin-protein ligase CHIP-like [Cucumis sativus]
Cla014572	2.60506e-08	1.70943	up	--	--	Molecular Function: DNA binding (GO:0003677);; Molecular Function: sequence-specific DNA binding transcription factor activity (GO:0003700);; Cellular Component: nucleus (GO:0005634);; Biological Process: regulation of cellular amino acid metabolic process (GO:0006521);; Biological Process: cellular response to starvation (GO:0009267);; Biological Process: response to bacterium (GO:0009617);; Bio…	--	Ocs element-binding factor 1 GN=OBF1 OS=Zea mays (Maize) PE=2 SV=2	Basic leucine-zipper 44 [Theobroma cacao]
Cla018743	0.00857355	1.46383	up	[S]	Function unknown	Cellular Component: extracellular region (GO:0005576);; Cellular Component: plasma membrane (GO:0005886);; Biological Process: glycolytic process (GO:0006096);; Biological Process: chromatin assembly or disassembly (GO:0006333);; Biological Process: water transport (GO:0006833);; Biological Process: Golgi organization (GO:0007030);; Biological Process: response to cold (GO:0009409);; Biological P…	--	UPF0057 membrane protein At4g30660 GN=At4g30660 OS=Arabidopsis thaliana (Mouse-ear cress) PE=2 SV=1	PREDICTED: UPF0057 membrane protein At4g30660-like [Cucumis sativus]
Cla005324	3.86889e-09	4.62474	up	[E]	Amino acid transport and metabolism	Biological Process: carbohydrate metabolic process (GO:0005975);; Biological Process: response to cold (GO:0009409);; Cellular Component: chloroplast stroma (GO:0009570);; Cellular Component: stromule (GO:0010319);; Molecular Function: lyase activity (GO:0016829);; Biological Process: methylglyoxal catabolic process to D-lactate (GO:0019243);; Cellular Component: thylakoid lumen (GO:0031977);;	K01759|2e-42|vvi:100257313|hypothetical protein LOC100257313	Probable lactoylglutathione lyase, chloroplast (Precursor) GN=At1g67280 OS=Arabidopsis thaliana (Mouse-ear cress) PE=2 SV=1	PREDICTED: lactoylglutathione lyase-like [Cucumis sativus]
Cla004014	4.9843e-10	-2.15244	down	[Z]	Cytoskeleton	Molecular Function: structural constituent of cytoskeleton (GO:0005200);; Molecular Function: protein binding (GO:0005515);; Molecular Function: ATP binding (GO:0005524);; Cellular Component: cell wall (GO:0005618);; Cellular Component: nucleus (GO:0005634);; Cellular Component: nucleolus (GO:0005730);; Cellular Component: cytoplasm (GO:0005737);; Cellular Component: mitochondrion (GO:0005739);; …	--	Actin OS=Nicotiana tabacum (Common tobacco) PE=3 SV=1	PREDICTED: actin-97-like [Cucumis sativus]
Cla009811	6.21229e-05	-2.58052	down	--	--	Cellular Component: mitochondrion (GO:0005739);; Biological Process: microtubule nucleation (GO:0007020);; Cellular Component: chloroplast (GO:0009507);; Biological Process: regulation of meristem growth (GO:0010075);; Biological Process: mRNA modification (GO:0016556);; Biological Process: chloroplast RNA processing (GO:0031425);;	--	Pentatricopeptide repeat-containing protein At4g21065 GN=PCMP-H28 OS=Arabidopsis thaliana (Mouse-ear cress) PE=2 SV=2	PREDICTED: pentatricopeptide repeat-containing protein At4g21065-like [Cucumis sativus]
Cla010034	0.000630018	1.10139	up	--	--	Molecular Function: carboxylic ester hydrolase activity (GO:0004091);; Molecular Function: cholinesterase activity (GO:0004104);; Molecular Function: alpha-L-fucosidase activity (GO:0004560);; Biological Process: lipid metabolic process (GO:0006629);; Biological Process: defense response (GO:0006952);; Cellular Component: plant-type cell wall (GO:0009505);; Cellular Component: plasmodesma (GO:000…	--	GDSL esterase/lipase At3g26430 (Precursor) GN=At3g26430 OS=Arabidopsis thaliana (Mouse-ear cress) PE=2 SV=1	PREDICTED: GDSL esterase/lipase At3g26430-like [Cucumis sativus]
Cla006120	0.00794471	1.09657	up	--	--	Cellular Component: plant-type cell wall (GO:0009505);; Molecular Function: sinapoyltransferase activity (GO:0016752);; Molecular Function: hydrolase activity (GO:0016787);; Biological Process: secondary metabolic process (GO:0019748);;	--	Serine carboxypeptidase-like 7 (Precursor) GN=SCPL7 OS=Arabidopsis thaliana (Mouse-ear cress) PE=2 SV=1	PREDICTED: LOW QUALITY PROTEIN: serine carboxypeptidase-like 18-like [Cucumis sativus]
Cla010626	0.000157237	1.91069	up	--	--	--	--	--	Uncharacterized protein TCM_037897 [Theobroma cacao]
Cla008169	2.65962e-23	2.89758	up	--	--	Cellular Component: nucleus (GO:0005634);; Molecular Function: zinc ion binding (GO:0008270);; Molecular Function: transferase activity, transferring alkyl or aryl (other than methyl) groups (GO:0016765);; Molecular Function: ligase activity (GO:0016874);;	--	--	PREDICTED: uncharacterized protein LOC101210033 [Cucumis sativus]
Watermelon_newGene_896	9.71798e-05	1.80897	up	[O]	Posttranslational modification, protein turnover, chaperones	Cellular Component: nucleus (GO:0005634);; Cellular Component: cytoplasm (GO:0005737);; Biological Process: cellular protein modification process (GO:0006464);; Biological Process: ubiquitin-dependent protein catabolic process (GO:0006511);; Biological Process: aging (GO:0007568);; Biological Process: response to salicylic acid (GO:0009751);;	K08770|0.0|vvi:100259635|hypothetical protein LOC100259635	NEDD8-like protein RUB2 (Precursor) GN=T20F21.24 OS=Arabidopsis thaliana (Mouse-ear cress) PE=1 SV=3	Multidrug resistance protein ABC transporter family [Medicago truncatula]
Cla013110	0.00212761	2.62584	up	--	--	Biological Process: MAPK cascade (GO:0000165);; Biological Process: response to molecule of bacterial origin (GO:0002237);; Biological Process: respiratory burst involved in defense response (GO:0002679);; Cellular Component: nucleus (GO:0005634);; Biological Process: regulation of transcription, DNA-templated (GO:0006355);; Biological Process: protein targeting to membrane (GO:0006612);; Biologi…	K14487|0.0|rcu:RCOM_0174110|Indole-3-acetic acid-amido synthetase GH3.3, putative	Probable indole-3-acetic acid-amido synthetase GH3.1 GN=GH3.1 OS=Arabidopsis thaliana (Mouse-ear cress) PE=2 SV=1	PREDICTED: probable indole-3-acetic acid-amido synthetase GH3.1-like [Cucumis sativus]
Cla019766	6.98528e-07	1.54375	up	--	--	Molecular Function: protein binding (GO:0005515);; Cellular Component: cytoplasm (GO:0005737);; Biological Process: cellular protein modification process (GO:0006464);; Biological Process: ER-nucleus signaling pathway (GO:0006984);; Cellular Component: chloroplast (GO:0009507);; Biological Process: plant-type hypersensitive response (GO:0009626);; Biological Process: systemic acquired resistance …	--	U-box domain-containing protein 4 GN=PUB4 OS=Arabidopsis thaliana (Mouse-ear cress) PE=1 SV=3	PREDICTED: U-box domain-containing protein 4-like [Cucumis sativus]
Cla008374	1.11932e-06	5.66075	up	--	--	Molecular Function: endopeptidase inhibitor activity (GO:0004866);; Molecular Function: serine-type endopeptidase inhibitor activity (GO:0004867);; Biological Process: negative regulation of endopeptidase activity (GO:0010951);;	--	Miraculin (Precursor) OS=Synsepalum dulcificum (Miracle fruit) PE=1 SV=3	PREDICTED: miraculin-like [Cucumis sativus]
Cla004030	2.87838e-05	4.80116	up	--	--	--	--	F-box protein At2g39490 GN=At2g39490 OS=Arabidopsis thaliana (Mouse-ear cress) PE=2 SV=1	PREDICTED: F-box protein At2g39490-like [Cucumis sativus]
Cla008811	0.000168246	-2.10685	down	[G]	Carbohydrate transport and metabolism	Cellular Component: cell wall (GO:0005618);; Biological Process: response to stress (GO:0006950);; Biological Process: response to abiotic stimulus (GO:0009628);; Molecular Function: hydrolase activity (GO:0016787);; Biological Process: macromolecule metabolic process (GO:0043170);; Cellular Component: intracellular membrane-bounded organelle (GO:0043231);; Biological Process: cellular metabolic …	--	Glycine-rich cell wall structural protein 1.0 (Precursor) OS=Phaseolus vulgaris (Kidney bean) PE=2 SV=1	glycine-rich protein-2 [Cucumis sativus]
Watermelon_newGene_1627	8.74804e-09	2.64934	up	--	--	--	--	--	hypothetical protein Csa_4G022260 [Cucumis sativus]
Cla001412	3.66014e-06	-1.32573	down	[R]	General function prediction only	Molecular Function: nucleotide binding (GO:0000166);; Molecular Function: RNA binding transcription antitermination factor activity (GO:0001072);; Molecular Function: nucleic acid binding (GO:0003676);; Molecular Function: double-stranded DNA binding (GO:0003690);; Molecular Function: single-stranded DNA binding (GO:0003697);; Molecular Function: single-stranded RNA binding (GO:0003727);; Molecul…	K14411|0.0|vvi:100246008|hypothetical protein LOC100246008	Heterogeneous nuclear ribonucleoprotein 1 GN=RNP1 OS=Arabidopsis thaliana (Mouse-ear cress) PE=1 SV=1	PREDICTED: uncharacterized protein LOC101222391 [Cucumis sativus]
Cla007157	9.59411e-11	4.00612	up	--	--	Cellular Component: extracellular region (GO:0005576);; Biological Process: lipid transport (GO:0006869);; Molecular Function: lipid binding (GO:0008289);; Cellular Component: anchored component of membrane (GO:0031225);;	--	Lipid transfer-like protein VAS (Precursor) GN=VAS OS=Arabidopsis thaliana (Mouse-ear cress) PE=2 SV=1	PREDICTED: lipid transfer-like protein VAS-like [Cucumis sativus]
Cla017497	0.000203516	-2.42321	down	[G]	Carbohydrate transport and metabolism	Molecular Function: DNA binding (GO:0003677);; Molecular Function: sequence-specific DNA binding transcription factor activity (GO:0003700);; Cellular Component: nucleus (GO:0005634);; Cellular Component: cytoplasm (GO:0005737);; Biological Process: regulation of transcription, DNA-templated (GO:0006355);; Biological Process: positive regulation of cell proliferation (GO:0008284);; Biological Pro…	--	WUSCHEL-related homeobox 11 GN=WOX11 OS=Arabidopsis thaliana (Mouse-ear cress) PE=2 SV=2	PREDICTED: WUSCHEL-related homeobox 11-like [Cucumis sativus]
Cla022613	4.84656e-09	-3.8235	down	--	--	Cellular Component: nucleus (GO:0005634);; Biological Process: response to stress (GO:0006950);;	--	--	PREDICTED: uncharacterized protein LOC101221149 [Cucumis sativus]
Cla002246	0.00012839	-1.40671	down	[J]	Translation, ribosomal structure and biogenesis	Biological Process: RNA methylation (GO:0001510);; Molecular Function: structural constituent of ribosome (GO:0003735);; Cellular Component: nucleolus (GO:0005730);; Cellular Component: vacuole (GO:0005773);; Cellular Component: Golgi apparatus (GO:0005794);; Biological Process: translation (GO:0006412);; Cellular Component: plasmodesma (GO:0009506);; Cellular Component: chloroplast (GO:0009507);…	K02868|1e-96|vvi:100243655|similar to RPL16A (ribosomal protein large subunit 16A)	60S ribosomal protein L11 GN=RPL11 OS=Medicago sativa (Alfalfa) PE=2 SV=1	PREDICTED: 60S ribosomal protein L11-2-like isoform 1 [Cucumis sativus]
Cla010779	0.000582474	-1.86947	down	--	--	Molecular Function: endonuclease activity (GO:0004519);; Cellular Component: mitochondrion (GO:0005739);; Biological Process: response to light stimulus (GO:0009416);; Cellular Component: chloroplast (GO:0009507);; Biological Process: chloroplast organization (GO:0009658);; Biological Process: thylakoid membrane organization (GO:0010027);; Biological Process: phloem or xylem histogenesis (GO:0010…	--	Pentatricopeptide repeat-containing protein At5g39350 GN=PCMP-E16 OS=Arabidopsis thaliana (Mouse-ear cress) PE=2 SV=1	PREDICTED: pentatricopeptide repeat-containing protein At5g39350-like [Cucumis sativus]
Cla018268	7.66152e-05	-1.40797	down	--	--	Molecular Function: sequence-specific DNA binding RNA polymerase II transcription factor activity (GO:0000981);; Molecular Function: DNA binding (GO:0003677);; Cellular Component: nucleolus (GO:0005730);; Biological Process: regulation of glycolytic process (GO:0006110);; Biological Process: regulation of transcription, DNA-templated (GO:0006355);; Biological Process: response to heat (GO:0009408…	--	Floral homeotic protein APETALA 2 GN=AP2 OS=Arabidopsis thaliana (Mouse-ear cress) PE=1 SV=1	PREDICTED: ethylene-responsive transcription factor RAP2-7-like [Cucumis sativus]
Cla000558	2.14432e-07	-2.32242	down	--	--	--	--	--	PREDICTED: uncharacterized protein LOC101212258 [Cucumis sativus]
Cla023312	0.000839194	2.64437	up	[S]	Function unknown	Biological Process: respiratory burst involved in defense response (GO:0002679);; Molecular Function: protein serine/threonine kinase activity (GO:0004674);; Molecular Function: binding (GO:0005488);; Molecular Function: ATP binding (GO:0005524);; Cellular Component: plasma membrane (GO:0005886);; Biological Process: protein phosphorylation (GO:0006468);; Biological Process: protein targeting to …	--	Probable LRR receptor-like serine/threonine-protein kinase At1g53440 (Precursor) GN=At1g53440 OS=Arabidopsis thaliana (Mouse-ear cress) PE=1 SV=2	PREDICTED: probable LRR receptor-like serine/threonine-protein kinase At1g53440-like [Cucumis sativus]
Cla020861	0.00976133	2.0426	up	--	--	Cellular Component: nucleus (GO:0005634);; Cellular Component: vacuolar membrane (GO:0005774);; Cellular Component: plasma membrane (GO:0005886);; Cellular Component: chloroplast (GO:0009507);; Biological Process: proline transport (GO:0015824);;	--	--	PREDICTED: putative nuclease HARBI1-like [Cucumis sativus]
Cla015000	2.14187e-08	-1.65073	down	--	--	Molecular Function: aspartic-type endopeptidase activity (GO:0004190);; Cellular Component: extracellular region (GO:0005576);; Cellular Component: endoplasmic reticulum (GO:0005783);; Biological Process: proteolysis (GO:0006508);; Biological Process: signal transduction (GO:0007165);; Biological Process: response to water deprivation (GO:0009414);; Cellular Component: plant-type cell wall (GO:00…	--	Protein ASPARTIC PROTEASE IN GUARD CELL 2 (Precursor) GN=ASPG2 OS=Arabidopsis thaliana (Mouse-ear cress) PE=2 SV=1	PREDICTED: protein ASPARTIC PROTEASE IN GUARD CELL 1-like [Cucumis sativus]
Watermelon_newGene_1931	0.000131883	1.65416	up	--	--	Molecular Function: transporter activity (GO:0005215);; Cellular Component: vacuole (GO:0005773);; Biological Process: transport (GO:0006810);;	--	Vacuolar protein sorting-associated protein 55 homolog GN=At1g32410 OS=Arabidopsis thaliana (Mouse-ear cress) PE=2 SV=1	PREDICTED: vacuolar protein sorting-associated protein 55 homolog [Cucumis sativus]
Cla012135	1.35796e-27	-3.89798	down	--	--	Biological Process: mRNA splicing, via spliceosome (GO:0000398);;	--	--	PREDICTED: uncharacterized protein LOC101207432 [Cucumis sativus]
Cla008619	2.13142e-05	1.74292	up	--	--	Biological Process: sulfur amino acid metabolic process (GO:0000096);; Biological Process: regionalization (GO:0003002);; Molecular Function: DNA binding (GO:0003677);; Cellular Component: nucleus (GO:0005634);; Cellular Component: cytoplasm (GO:0005737);; Biological Process: signal transduction (GO:0007165);; Biological Process: isoprenoid biosynthetic process (GO:0008299);; Biological Process: …	--	BEL1-like homeodomain protein 1 GN=F11F19.15 OS=Arabidopsis thaliana (Mouse-ear cress) PE=1 SV=1	PREDICTED: BEL1-like homeodomain protein 1-like [Cucumis sativus]
Cla004004	4.94625e-14	3.97651	up	--	--	--	--	Uncharacterized protein At1g08160 GN=At1g08160 OS=Arabidopsis thaliana (Mouse-ear cress) PE=2 SV=1	Late embryogenesis abundant hydroxyproline-rich glycoprotein family [Theobroma cacao]
Cla019654	1.36865e-21	-2.78426	down	[J]	Translation, ribosomal structure and biogenesis	Biological Process: RNA methylation (GO:0001510);; Molecular Function: structural constituent of ribosome (GO:0003735);; Cellular Component: nucleolus (GO:0005730);; Cellular Component: vacuole (GO:0005773);; Cellular Component: Golgi apparatus (GO:0005794);; Cellular Component: ribosome (GO:0005840);; Biological Process: translation (GO:0006412);; Cellular Component: plasmodesma (GO:0009506);; C…	--	60S ribosomal protein L11-2 GN=RPL11D OS=Arabidopsis thaliana (Mouse-ear cress) PE=2 SV=2	PREDICTED: 60S ribosomal protein L11-2-like isoform 2 [Cucumis sativus]
Cla023017	0.00163532	-3.40167	down	[R]	General function prediction only	Biological Process: alternative mRNA splicing, via spliceosome (GO:0000380);; Molecular Function: nucleic acid binding (GO:0003676);; Molecular Function: double-stranded DNA binding (GO:0003690);; Molecular Function: single-stranded DNA binding (GO:0003697);; Molecular Function: single-stranded RNA binding (GO:0003727);; Molecular Function: mRNA binding (GO:0003729);; Molecular Function: protein …	--	Glycine-rich RNA-binding protein 2, mitochondrial (Precursor) GN=At4g13850 OS=Arabidopsis thaliana (Mouse-ear cress) PE=1 SV=1	PREDICTED: uncharacterized protein LOC101207645 [Cucumis sativus]
Cla002873	1.86756e-08	1.70405	up	--	--	Biological Process: MAPK cascade (GO:0000165);; Molecular Function: sequence-specific DNA binding transcription factor activity (GO:0003700);; Molecular Function: calmodulin binding (GO:0005516);; Cellular Component: nucleus (GO:0005634);; Cellular Component: cytoplasm (GO:0005737);; Biological Process: regulation of transcription, DNA-templated (GO:0006355);; Biological Process: protein targetin…	K14431|0.0|pop:POPTR_825048|hypothetical protein	TGACG-sequence-specific DNA-binding protein TGA-2.1 GN=TGA21 OS=Nicotiana tabacum (Common tobacco) PE=1 SV=1	PREDICTED: TGACG-sequence-specific DNA-binding protein TGA-2.1-like [Cucumis sativus]
Cla018967	0.000762905	4.06232	up	[KAD]	--	Biological Process: cell fate specification (GO:0001708);; Molecular Function: DNA binding (GO:0003677);; Molecular Function: chromatin binding (GO:0003682);; Molecular Function: sequence-specific DNA binding transcription factor activity (GO:0003700);; Molecular Function: catalytic activity (GO:0003824);; Molecular Function: protein binding (GO:0005515);; Cellular Component: nucleus (GO:0005634)…	K09422|1e-69|vvi:100242243|hypothetical protein LOC100242243	Transcription factor MYB21 GN=MGF10.23 OS=Arabidopsis thaliana (Mouse-ear cress) PE=1 SV=1	PREDICTED: myb-related protein 305-like [Cucumis sativus]
Cla005899	0.00131632	-1.25487	down	--	--	Cellular Component: mitochondrion (GO:0005739);; Biological Process: carbohydrate metabolic process (GO:0005975);; Biological Process: phosphate-containing compound metabolic process (GO:0006796);; Biological Process: cellular macromolecule metabolic process (GO:0044260);; Biological Process: single-organism process (GO:0044699);;	--	Pentatricopeptide repeat-containing protein At4g20740 GN=At4g20740 OS=Arabidopsis thaliana (Mouse-ear cress) PE=3 SV=1	PREDICTED: pentatricopeptide repeat-containing protein At4g20740-like [Cucumis sativus]
Cla018046	8.59036e-07	2.89437	up	[O]	Posttranslational modification, protein turnover, chaperones	Molecular Function: ubiquitin-protein transferase activity (GO:0004842);; Cellular Component: nucleolus (GO:0005730);; Cellular Component: vacuole (GO:0005773);; Cellular Component: plasma membrane (GO:0005886);; Biological Process: nucleobase-containing compound metabolic process (GO:0006139);; Biological Process: transport (GO:0006810);; Molecular Function: 5S rRNA binding (GO:0008097);; Molecu…	--	RING-H2 finger protein ATL74 GN=ATL74 OS=Arabidopsis thaliana (Mouse-ear cress) PE=2 SV=1	PREDICTED: RING-H2 finger protein ATL72-like [Fragaria vesca subsp. vesca]
Cla004980	2.98208e-08	-1.58	down	--	--	Biological Process: RNA methylation (GO:0001510);; Molecular Function: copper ion binding (GO:0005507);; Cellular Component: mitochondrial inner membrane (GO:0005743);; Cellular Component: mitochondrial intermembrane space (GO:0005758);; Molecular Function: P-P-bond-hydrolysis-driven protein transmembrane transporter activity (GO:0015450);; Biological Process: protein import into mitochondrial in…	--	--	PREDICTED: mitochondrial import inner membrane translocase subunit Tim13-like [Cucumis sativus]
Cla004320	4.84815e-07	-1.43689	down	--	--	Molecular Function: zinc ion binding (GO:0008270);; Molecular Function: metal ion binding (GO:0046872);; Molecular Function: actin filament binding (GO:0051015);; Biological Process: actin filament bundle assembly (GO:0051017);;	--	Pollen-specific protein SF3 GN=SF3 OS=Helianthus annuus (Common sunflower) PE=2 SV=1	PREDICTED: pollen-specific protein SF3-like isoform 1 [Cucumis sativus]
Cla009279	1.27221e-05	2.94743	up	--	--	Cellular Component: cytosol (GO:0005829);; Cellular Component: chloroplast stroma (GO:0009570);;	--	--	PREDICTED: uncharacterized protein LOC101211619 [Cucumis sativus]
Cla016794	0.00410704	4.86923	up	--	--	Molecular Function: ubiquitin-protein transferase activity (GO:0004842);; Molecular Function: protein binding (GO:0005515);; Cellular Component: nucleolus (GO:0005730);; Cellular Component: vacuole (GO:0005773);; Cellular Component: plasma membrane (GO:0005886);; Biological Process: transport (GO:0006810);; Molecular Function: 5S rRNA binding (GO:0008097);; Biological Process: cell proliferation …	--	E3 ubiquitin-protein ligase RING1 GN=RING1 OS=Gossypium hirsutum (Upland cotton) PE=2 SV=1	PREDICTED: E3 ubiquitin-protein ligase RING1-like [Cucumis sativus]
Cla019210	1.60963e-09	-2.60021	down	--	--	Cellular Component: extracellular region (GO:0005576);;	--	--	PREDICTED: uncharacterized protein LOC101206125 [Cucumis sativus]
Cla011726	3.22806e-07	1.74615	up	[RTKL]	--	Biological Process: transition metal ion transport (GO:0000041);; Biological Process: MAPK cascade (GO:0000165);; Molecular Function: protein serine/threonine kinase activity (GO:0004674);; Molecular Function: protein binding (GO:0005515);; Cellular Component: nucleus (GO:0005634);; Cellular Component: plasma membrane (GO:0005886);; Biological Process: protein phosphorylation (GO:0006468);; Biolo…	--	Cysteine-rich receptor-like protein kinase 10 (Precursor) GN=F21P8.70 OS=Arabidopsis thaliana (Mouse-ear cress) PE=1 SV=3	PREDICTED: cysteine-rich receptor-like protein kinase 10-like [Cucumis sativus]
Cla005629	3.40321e-05	-1.27009	down	--	--	Cellular Component: endosome (GO:0005768);; Cellular Component: Golgi apparatus (GO:0005794);; Cellular Component: trans-Golgi network (GO:0005802);; Molecular Function: transferase activity, transferring glycosyl groups (GO:0016757);;	--	Uncharacterized protein At1g04910 GN=At1g04910 OS=Arabidopsis thaliana (Mouse-ear cress) PE=1 SV=1	PREDICTED: DUF246 domain-containing protein At1g04910-like [Cucumis sativus]
Cla012725	1.66749e-07	-4.78385	down	[S]	Function unknown	Biological Process: response to molecule of bacterial origin (GO:0002237);; Molecular Function: protein kinase activity (GO:0004672);; Molecular Function: receptor activity (GO:0004872);; Molecular Function: protein binding (GO:0005515);; Cellular Component: mitochondrion (GO:0005739);; Biological Process: polysaccharide metabolic process (GO:0005976);; Biological Process: protein phosphorylation…	--	Protein TOO MANY MOUTHS (Precursor) GN=F18B13.16 OS=Arabidopsis thaliana (Mouse-ear cress) PE=2 SV=1	PREDICTED: protein TOO MANY MOUTHS-like [Cucumis sativus]
Cla020336	5.61482e-50	5.8409	up	--	--	Biological Process: defense response to nematode (GO:0002215);; Molecular Function: peroxidase activity (GO:0004601);; Molecular Function: protein binding (GO:0005515);; Cellular Component: extracellular region (GO:0005576);; Cellular Component: cell wall (GO:0005618);; Cellular Component: vacuolar membrane (GO:0005774);; Cellular Component: Golgi apparatus (GO:0005794);; Cellular Component: cyto…	K00430|1e-144|vvi:100261517|hypothetical protein LOC100261517	Peroxidase 11 (Precursor) OS=Arabidopsis thaliana (Mouse-ear cress) PE=1 SV=1	PREDICTED: peroxidase 11-like [Cucumis sativus]
Cla009703	0.000516875	-1.10628	down	[J]	Translation, ribosomal structure and biogenesis	Biological Process: RNA methylation (GO:0001510);; Molecular Function: structural constituent of ribosome (GO:0003735);; Cellular Component: vacuole (GO:0005773);; Cellular Component: Golgi apparatus (GO:0005794);; Biological Process: translation (GO:0006412);; Cellular Component: membrane (GO:0016020);; Molecular Function: rRNA binding (GO:0019843);; Cellular Component: cytosolic large ribosomal…	K02868|9e-96|rcu:RCOM_1594400|60S ribosomal protein L11, putative	60S ribosomal protein L11 GN=RPL11 OS=Medicago sativa (Alfalfa) PE=2 SV=1	PREDICTED: uncharacterized protein LOC101232122 [Cucumis sativus]
Cla021567	0.000349117	2.02709	up	--	--	Cellular Component: DNA-directed RNA polymerase II, core complex (GO:0005665);; Biological Process: transcription, DNA-templated (GO:0006351);;	--	DNA-directed RNA polymerase II subunit RPB7 OS=Glycine max (Soybean) PE=2 SV=1	PREDICTED: DNA-directed RNA polymerase II subunit RPB7-like [Cucumis sativus]
Cla008607	0.000813646	1.22234	up	[K]	Transcription	Molecular Function: DNA binding (GO:0003677);; Biological Process: primary metabolic process (GO:0044238);; Biological Process: cellular biosynthetic process (GO:0044249);; Cellular Component: intracellular part (GO:0044424);; Biological Process: organic substance biosynthetic process (GO:1901576);;	--	DNA repair protein UVH3 GN=MMG15.7 OS=Arabidopsis thaliana (Mouse-ear cress) PE=2 SV=1	PREDICTED: uncharacterized protein LOC101228324 [Cucumis sativus]
Cla019681	4.25061e-17	-2.41517	down	--	--	--	--	--	PREDICTED: uncharacterized protein LOC101203509 [Cucumis sativus]
Cla006512	1.06234e-07	-1.55502	down	--	--	Molecular Function: peroxidase activity (GO:0004601);; Cellular Component: nucleus (GO:0005634);; Cellular Component: cytosol (GO:0005829);; Biological Process: response to oxidative stress (GO:0006979);; Biological Process: pyrimidine ribonucleotide biosynthetic process (GO:0009220);; Molecular Function: heme binding (GO:0020037);; Biological Process: transcription factor import into nucleus (GO…	--	Nucleolar complex protein 2 homolog GN=At2g18220 OS=Arabidopsis thaliana (Mouse-ear cress) PE=2 SV=2	PREDICTED: nucleolar complex protein 2 homolog [Cucumis sativus]
Cla003973	2.3237e-14	-2.49248	down	[OC]	--	Molecular Function: enzyme inhibitor activity (GO:0004857);; Cellular Component: cell wall (GO:0005618);; Cellular Component: mitochondrion (GO:0005739);; Cellular Component: vacuole (GO:0005773);; Cellular Component: Golgi apparatus (GO:0005794);; Cellular Component: cytosol (GO:0005829);; Cellular Component: plasma membrane (GO:0005886);; Biological Process: protein folding (GO:0006457);; Biolo…	K03671|5e-31|rcu:RCOM_1595970|Thioredoxin H-type, putative	Thioredoxin H1 GN=TRX1 OS=Arabidopsis thaliana (Mouse-ear cress) PE=1 SV=1	PREDICTED: thioredoxin H1-like [Cucumis sativus]
Cla018285	0.00137869	-1.00696	down	[G]	Carbohydrate transport and metabolism	Molecular Function: transporter activity (GO:0005215);; Cellular Component: vacuole (GO:0005773);; Cellular Component: plasma membrane (GO:0005886);; Biological Process: glycolytic process (GO:0006096);; Biological Process: calcium ion transport (GO:0006816);; Biological Process: iron ion transport (GO:0006826);; Biological Process: water transport (GO:0006833);; Biological Process: response to o…	K09872|1e-142|pop:POPTR_735495|aquaporin, MIP family, PIP subfamily	Aquaporin PIP2-2 GN=T2N18.7 OS=Arabidopsis thaliana (Mouse-ear cress) PE=1 SV=2	PREDICTED: aquaporin PIP2-1-like [Cucumis sativus]
Cla017390	2.35155e-05	1.21773	up	[TK]	--	Molecular Function: phosphoric diester hydrolase activity (GO:0008081);; Molecular Function: GTP diphosphokinase activity (GO:0008728);; Cellular Component: chloroplast (GO:0009507);; Biological Process: response to wounding (GO:0009611);; Biological Process: guanosine tetraphosphate metabolic process (GO:0015969);; Molecular Function: metal ion binding (GO:0046872);;	--	--	PREDICTED: GTP pyrophosphokinase-like [Cucumis sativus]
Cla023486	7.3954e-21	-3.49535	down	--	--	Biological Process: microtubule cytoskeleton organization (GO:0000226);; Cellular Component: kinetochore (GO:0000776);; Biological Process: cytokinesis by cell plate formation (GO:0000911);; Molecular Function: protein binding (GO:0005515);; Cellular Component: nucleus (GO:0005634);; Biological Process: DNA replication initiation (GO:0006270);; Biological Process: regulation of DNA replication (G…	K02178|1e-138|rcu:RCOM_1602300|bubr1, putative	--	PREDICTED: probable inactive serine/threonine-protein kinase bub1-like [Cucumis sativus]
Cla014800	0.000375541	4.04854	up	[P]	Inorganic ion transport and metabolism	Biological Process: respiratory burst involved in defense response (GO:0002679);; Molecular Function: calcium-transporting ATPase activity (GO:0005388);; Molecular Function: calmodulin binding (GO:0005516);; Molecular Function: ATP binding (GO:0005524);; Cellular Component: endoplasmic reticulum membrane (GO:0005789);; Cellular Component: Golgi apparatus (GO:0005794);; Cellular Component: plasma …	--	Calcium-transporting ATPase 12, plasma membrane-type GN=ACA12 OS=Arabidopsis thaliana (Mouse-ear cress) PE=2 SV=1	PREDICTED: calcium-transporting ATPase 12, plasma membrane-type-like [Cucumis sativus]
Cla004574	1.60509e-05	3.71643	up	--	--	Cellular Component: mitochondrion (GO:0005739);; Cellular Component: plasma membrane (GO:0005886);; Biological Process: response to cold (GO:0009409);; Biological Process: response to water deprivation (GO:0009414);; Biological Process: response to abscisic acid (GO:0009737);; Biological Process: organ growth (GO:0035265);; Biological Process: hyperosmotic salinity response (GO:0042538);; Biologi…	--	--	PREDICTED: uncharacterized protein LOC101203162 [Cucumis sativus]
Cla004456	8.74552e-06	2.29815	up	--	--	Cellular Component: nucleus (GO:0005634);; Biological Process: cellular response to iron ion (GO:0071281);; Biological Process: cellular response to ethylene stimulus (GO:0071369);; Biological Process: cellular response to nitric oxide (GO:0071732);;	--	--	conserved hypothetical protein [Ricinus communis]
Cla014763	2.32041e-19	-2.91733	down	[R]	General function prediction only	Cellular Component: extracellular region (GO:0005576);; Biological Process: lipid metabolic process (GO:0006629);; Biological Process: regulation of meristem growth (GO:0010075);; Molecular Function: hydrolase activity (GO:0016787);; Molecular Function: nutrient reservoir activity (GO:0045735);;	--	Patatin group D-2 (Precursor) OS=Solanum tuberosum (Potato) PE=2 SV=1	PREDICTED: patatin group A-3-like [Cucumis sativus]
Cla018012	0.00758736	1.44988	up	[S]	Function unknown	Molecular Function: protein kinase activity (GO:0004672);; Molecular Function: protein binding (GO:0005515);; Cellular Component: cytoplasm (GO:0005737);; Biological Process: transport (GO:0006810);; Biological Process: defense response (GO:0006952);; Biological Process: epidermis development (GO:0008544);; Biological Process: macromolecule biosynthetic process (GO:0009059);; Biological Process: …	--	Receptor-like protein 12 (Precursor) GN=RLP12 OS=Arabidopsis thaliana (Mouse-ear cress) PE=2 SV=2	PREDICTED: receptor-like protein 12-like [Cucumis sativus]
Cla011747	3.04156e-09	-2.83682	down	--	--	--	--	--	PREDICTED: uncharacterized LOC101210465 [Cucumis sativus]
Cla020394	0.00106438	-1.23058	down	--	--	--	--	--	PREDICTED: uncharacterized protein LOC101212926 [Cucumis sativus]
Cla013459	0.00173902	1.00822	up	[RTKL]	--	Biological Process: phosphorelay signal transduction system (GO:0000160);; Biological Process: regulation of response to biotic stimulus (GO:0002831);; Molecular Function: protein kinase activity (GO:0004672);; Molecular Function: protein serine/threonine kinase activity (GO:0004674);; Molecular Function: signal transducer activity (GO:0004871);; Molecular Function: protein binding (GO:0005515);;…	--	Serine/threonine-protein kinase CTR1 GN=CTR1 OS=Arabidopsis thaliana (Mouse-ear cress) PE=1 SV=1	PREDICTED: uncharacterized protein LOC101203233 [Cucumis sativus]
Cla021571	3.39009e-06	-1.55415	down	--	--	Molecular Function: sequence-specific DNA binding transcription factor activity (GO:0003700);; Cellular Component: nucleus (GO:0005634);; Biological Process: carbohydrate metabolic process (GO:0005975);; Biological Process: transcription, DNA-templated (GO:0006351);; Biological Process: regulation of translation (GO:0006417);; Biological Process: response to osmotic stress (GO:0006970);; Biologic…	--	Auxin-responsive protein IAA4 GN=MQD19.3 OS=Arabidopsis thaliana (Mouse-ear cress) PE=1 SV=2	PREDICTED: auxin-induced protein 22B-like [Cucumis sativus]
Cla006448	0.00217549	-1.55309	down	--	--	Molecular Function: protein binding (GO:0005515);; Cellular Component: nucleus (GO:0005634);; Biological Process: cell proliferation (GO:0008283);; Biological Process: post-embryonic development (GO:0009791);; Biological Process: phosphorylation (GO:0016310);; Cellular Component: intracellular membrane-bounded organelle (GO:0043231);; Biological Process: primary metabolic process (GO:0044238);; B…	--	Cyclin-D2-2 OS=Oryza sativa subsp. japonica (Rice) PE=2 SV=1	cyclin d protein [Cucumis melo subsp. melo]
Cla007313	0.000109829	3.27523	up	[Q]	Secondary metabolites biosynthesis, transport and catabolism	Molecular Function: monooxygenase activity (GO:0004497);; Biological Process: multicellular organismal development (GO:0007275);; Biological Process: isoprenoid biosynthetic process (GO:0008299);; Cellular Component: plasmodesma (GO:0009506);; Biological Process: anatomical structure morphogenesis (GO:0009653);; Biological Process: response to hormone (GO:0009725);; Cellular Component: membrane (…	--	Cytochrome P450 714A1 GN=F6A4.120 OS=Arabidopsis thaliana (Mouse-ear cress) PE=2 SV=1	PREDICTED: cytokinin hydroxylase-like [Cucumis sativus]
Cla003206	1.01393e-06	2.92216	up	--	--	Cellular Component: cell wall (GO:0005618);; Cellular Component: mitochondrion (GO:0005739);; Cellular Component: endoplasmic reticulum (GO:0005783);; Cellular Component: plasmodesma (GO:0009506);;	--	C2 and GRAM domain-containing protein At1g03370 GN=At1g03370 OS=Arabidopsis thaliana (Mouse-ear cress) PE=2 SV=4	PREDICTED: multiple C2 and transmembrane domain-containing protein 2-like [Cucumis sativus]
Cla005645	0.0056697	1.78321	up	[O]	Posttranslational modification, protein turnover, chaperones	Cellular Component: mitochondrion (GO:0005739);; Biological Process: protein folding (GO:0006457);; Biological Process: response to stress (GO:0006950);; Biological Process: response to heat (GO:0009408);; Cellular Component: chloroplast (GO:0009507);; Biological Process: response to high light intensity (GO:0009644);; Biological Process: response to salt stress (GO:0009651);; Biological Process:…	--	Small heat shock protein, chloroplastic (Precursor) GN=HSP23 OS=Chenopodium rubrum (Red goosefoot) PE=2 SV=1	HSP23.5 [Citrullus lanatus]
Cla021357	4.25583e-08	1.67043	up	[V]	Defense mechanisms	Cellular Component: plant-type vacuole (GO:0000325);; Molecular Function: ATP binding (GO:0005524);; Cellular Component: vacuolar membrane (GO:0005774);; Cellular Component: Golgi apparatus (GO:0005794);; Cellular Component: plasma membrane (GO:0005886);; Biological Process: ATP catabolic process (GO:0006200);; Cellular Component: plasmodesma (GO:0009506);; Biological Process: response to nematod…	--	ABC transporter C family member 9 GN=T2O9.140 OS=Arabidopsis thaliana (Mouse-ear cress) PE=2 SV=2	PREDICTED: LOW QUALITY PROTEIN: ABC transporter C family member 9-like, partial [Cucumis sativus]
Cla019552	0.0037618	-1.3034	down	[R]	General function prediction only	Cellular Component: nucleus (GO:0005634);; Molecular Function: hydrolase activity (GO:0016787);;	--	--	PREDICTED: putative hydrolase C777.06c-like [Cucumis sativus]
Cla003583	1.03575e-36	-3.961	down	--	--	Cellular Component: intracellular membrane-bounded organelle (GO:0043231);;	--	Protein ycf2 (Fragment) GN=ycf2 OS=Oenothera picensis (Evening primrose) PE=3 SV=1	PREDICTED: uncharacterized protein LOC101215928 [Cucumis sativus]
Cla002250	1.42944e-06	1.43491	up	[RTKL]	--	Biological Process: response to reactive oxygen species (GO:0000302);; Molecular Function: protein serine/threonine kinase activity (GO:0004674);; Molecular Function: protein tyrosine kinase activity (GO:0004713);; Molecular Function: ubiquitin-protein transferase activity (GO:0004842);; Molecular Function: protein binding (GO:0005515);; Molecular Function: ATP binding (GO:0005524);; Cellular Com…	K14502|0.0|vvi:100241198|hypothetical protein LOC100241198	Shaggy-related protein kinase zeta GN=ASK6 OS=Arabidopsis thaliana (Mouse-ear cress) PE=2 SV=2	hypothetical protein PRUPE_ppa006349mg [Prunus persica]
Cla003455	0.00153256	-1.92066	down	--	--	Biological Process: maltose metabolic process (GO:0000023);; Biological Process: pentose-phosphate shunt (GO:0006098);; Cellular Component: chloroplast (GO:0009507);; Biological Process: chloroplast relocation (GO:0009902);; Biological Process: stomatal complex morphogenesis (GO:0010103);; Cellular Component: membrane (GO:0016020);; Biological Process: mRNA modification (GO:0016556);; Biological …	--	--	PREDICTED: uncharacterized protein LOC101203522 [Cucumis sativus]
Cla005537	0.000150477	-1.19412	down	[T]	Signal transduction mechanisms	Molecular Function: protein serine/threonine phosphatase activity (GO:0004722);; Molecular Function: protein binding (GO:0005515);; Cellular Component: nuclear envelope (GO:0005635);; Cellular Component: nucleolus (GO:0005730);; Cellular Component: cytosol (GO:0005829);; Biological Process: protein dephosphorylation (GO:0006470);; Biological Process: nucleocytoplasmic transport (GO:0006913);; Cel…	K04460|0.0|rcu:RCOM_1195150|protein phosphatase-5, putative (EC:3.1.3.16)	Serine/threonine-protein phosphatase 5 GN=PP5 OS=Solanum lycopersicum (Tomato) PE=1 SV=1	PREDICTED: serine/threonine-protein phosphatase 5-like [Cucumis sativus]
Cla003978	0.00449995	4.73405	up	[O]	Posttranslational modification, protein turnover, chaperones	Molecular Function: serine-type endopeptidase activity (GO:0004252);; Biological Process: metabolic process (GO:0008152);; Molecular Function: serine-type peptidase activity (GO:0008236);; Cellular Component: plant-type cell wall (GO:0009505);; Cellular Component: apoplast (GO:0048046);; Biological Process: mucilage metabolic process involved in seed coat development (GO:0048359);; Biological Pro…	--	Cucumisin (Precursor) OS=Cucumis melo (Muskmelon) PE=1 SV=1	PREDICTED: cucumisin-like [Cucumis sativus]
Watermelon_newGene_136	1.28894e-11	4.16273	up	--	--	Molecular Function: sequence-specific DNA binding transcription factor activity (GO:0003700);; Cellular Component: nucleus (GO:0005634);; Biological Process: amino acid transport (GO:0006865);; Biological Process: toxin catabolic process (GO:0009407);; Biological Process: response to nematode (GO:0009624);; Biological Process: response to salt stress (GO:0009651);; Biological Process: response to…	--	Probable WRKY transcription factor 51 GN=WRKY51 OS=Arabidopsis thaliana (Mouse-ear cress) PE=2 SV=1	PREDICTED: probable WRKY transcription factor 51 [Cucumis melo]
Watermelon_newGene_677	0.000573433	-2.89051	down	--	--	--	--	--	hypothetical protein Csa_4G290180 [Cucumis sativus]
Cla022656	2.07352e-11	3.35189	up	[EH]	--	Molecular Function: branched-chain-amino-acid transaminase activity (GO:0004084);; Cellular Component: nucleus (GO:0005634);; Cellular Component: mitochondrion (GO:0005739);; Cellular Component: cytosol (GO:0005829);; Biological Process: acetyl-CoA metabolic process (GO:0006084);; Biological Process: branched-chain amino acid metabolic process (GO:0009081);; Biological Process: toxin catabolic pr…	K00826|1e-147|rcu:RCOM_1585550|branched-chain amino acid aminotransferase, putative (EC:2.6.1.42)	Branched-chain-amino-acid aminotransferase 2, chloroplastic (Precursor) GN=BCAT2 OS=Arabidopsis thaliana (Mouse-ear cress) PE=1 SV=1	branched chain amino acid transaminase [Cucumis melo]
Cla018811	0.00103505	1.09517	up	--	--	Molecular Function: calmodulin binding (GO:0005516);; Biological Process: protein N-linked glycosylation (GO:0006487);;	K02183|0.0|pop:POPTR_825902|hypothetical protein	--	PREDICTED: uncharacterized protein LOC101216741 [Cucumis sativus]
Cla016305	0.000684043	1.09281	up	[B]	Chromatin structure and dynamics	Molecular Function: transcription coactivator activity (GO:0003713);; Molecular Function: binding (GO:0005488);; Molecular Function: protein binding (GO:0005515);; Cellular Component: nucleus (GO:0005634);; Biological Process: regulation of transcription, DNA-templated (GO:0006355);; Biological Process: cold acclimation (GO:0009631);; Biological Process: response to auxin (GO:0009733);; Biologica…	K11314|1e-180|rcu:RCOM_1592950|transcriptional adaptor, putative	Transcriptional adapter ADA2a OS=Arabidopsis thaliana (Mouse-ear cress) PE=1 SV=1	PREDICTED: transcriptional adapter ADA2-like [Cucumis sativus]
Cla008942	1.62503e-17	2.44885	up	--	--	--	--	--	PREDICTED: uncharacterized protein LOC101230863 [Cucumis sativus]
Watermelon_newGene_1718	0.000540151	1.39103	up	[L]	Replication, recombination and repair	Molecular Function: nucleic acid binding (GO:0003676);; Molecular Function: catalytic activity (GO:0003824);; Biological Process: DNA metabolic process (GO:0006259);;	--	--	hypothetical protein PRUPE_ppb019121mg [Prunus persica]
Cla019646	0.00318893	3.49988	up	--	--	Biological Process: respiratory burst involved in defense response (GO:0002679);; Molecular Function: DNA binding (GO:0003677);; Molecular Function: sequence-specific DNA binding transcription factor activity (GO:0003700);; Molecular Function: calmodulin binding (GO:0005516);; Cellular Component: nucleus (GO:0005634);; Cellular Component: vacuolar membrane (GO:0005774);; Biological Process: regul…	--	Probable WRKY transcription factor 65 GN=WRKY65 OS=Arabidopsis thaliana (Mouse-ear cress) PE=2 SV=1	probable WRKY transcription factor 65-like [Cucumis sativus]
Cla018580	0.00417122	1.84481	up	--	--	Molecular Function: catalytic activity (GO:0003824);; Cellular Component: mitochondrion (GO:0005739);; Biological Process: metabolic process (GO:0008152);;	--	--	PREDICTED: LYR motif-containing protein 4-like [Cucumis sativus]
Cla010733	1.59609e-05	-1.64601	down	--	--	Molecular Function: binding (GO:0005488);; Cellular Component: nucleus (GO:0005634);; Biological Process: response to hormone (GO:0009725);; Biological Process: cellular catabolic process (GO:0044248);; Biological Process: cellular protein metabolic process (GO:0044267);; Biological Process: single-organism cellular process (GO:0044763);; Biological Process: regulation of cellular process (GO:005…	--	F-box protein At5g07670 GN=At5g07670 OS=Arabidopsis thaliana (Mouse-ear cress) PE=2 SV=1	PREDICTED: F-box protein At5g07670-like [Cucumis sativus]
Cla018070	0.00108253	1.24366	up	[RTKL]	--	Biological Process: activation of MAPKK activity (GO:0000186);; Biological Process: polysaccharide biosynthetic process (GO:0000271);; Molecular Function: protein serine/threonine kinase activity (GO:0004674);; Molecular Function: MAP kinase kinase kinase activity (GO:0004709);; Molecular Function: protein binding (GO:0005515);; Molecular Function: ATP binding (GO:0005524);; Cellular Component: e…	--	Probable leucine-rich repeat receptor-like protein kinase At5g49770 (Precursor) GN=At5g49770 OS=Arabidopsis thaliana (Mouse-ear cress) PE=2 SV=1	PREDICTED: probable leucine-rich repeat receptor-like protein kinase At5g49770-like [Cucumis sativus]
Cla016945	0.000466669	4.18629	up	[RTKL]	--	Cellular Component: nuclear ubiquitin ligase complex (GO:0000152);; Molecular Function: nucleotide binding (GO:0000166);; Biological Process: developmental process involved in reproduction (GO:0003006);; Molecular Function: protein serine/threonine kinase activity (GO:0004674);; Molecular Function: protein tyrosine kinase activity (GO:0004713);; Molecular Function: protein binding (GO:0005515);; …	--	SNF1-related protein kinase catalytic subunit alpha KIN10 GN=At3g01090 OS=Arabidopsis thaliana (Mouse-ear cress) PE=1 SV=2	PREDICTED: SNF1-related protein kinase catalytic subunit alpha KIN10-like [Cucumis sativus]
Cla021335	4.75423e-05	-1.38111	down	--	--	Molecular Function: inorganic phosphate transmembrane transporter activity (GO:0005315);; Molecular Function: glucose transmembrane transporter activity (GO:0005355);; Cellular Component: mitochondrion (GO:0005739);; Biological Process: glucose catabolic process (GO:0006007);; Biological Process: purine nucleobase transport (GO:0006863);; Biological Process: vacuole organization (GO:0007033);; Ce…	--	Xylulose 5-phosphate/phosphate translocator, chloroplastic (Precursor) GN=K10A8.110 OS=Arabidopsis thaliana (Mouse-ear cress) PE=2 SV=1	PREDICTED: LOW QUALITY PROTEIN: xylulose 5-phosphate/phosphate translocator, chloroplastic-like [Cucumis sativus]
Cla006930	5.34019e-13	-3.10654	down	[L]	Replication, recombination and repair	Molecular Function: DNA binding (GO:0003677);; Molecular Function: double-stranded DNA binding (GO:0003690);; Molecular Function: single-stranded DNA binding (GO:0003697);; Molecular Function: nuclease activity (GO:0004518);; Cellular Component: nucleus (GO:0005634);; Biological Process: DNA repair (GO:0006281);; Biological Process: pollen development (GO:0009555);; Biological Process: response t…	--	Flap endonuclease GEN-like 1 GN=GEN1 OS=Arabidopsis thaliana (Mouse-ear cress) PE=2 SV=3	PREDICTED: flap endonuclease GEN-like 1-like [Cucumis sativus]
Cla018197	0.00173694	2.13205	up	[K]	Transcription	Molecular Function: sequence-specific DNA binding transcription factor activity (GO:0003700);; Molecular Function: protein binding (GO:0005515);; Cellular Component: nucleus (GO:0005634);; Biological Process: amino acid transport (GO:0006865);; Biological Process: response to osmotic stress (GO:0006970);; Biological Process: nitric oxide mediated signal transduction (GO:0007263);; Molecular Funct…	--	Probable WRKY transcription factor 49 GN=WRKY49 OS=Arabidopsis thaliana (Mouse-ear cress) PE=2 SV=1	PREDICTED: probable WRKY transcription factor 49-like [Cucumis sativus]
Cla003830	0.00574128	-1.49944	down	--	--	--	--	--	PREDICTED: uncharacterized protein LOC101212020 [Cucumis sativus]
Cla022791	0.000111363	4.50812	up	--	--	--	--	Leucine-rich repeat extensin-like protein 2 (Precursor) GN=LRX2 OS=Arabidopsis thaliana (Mouse-ear cress) PE=1 SV=1	Uncharacterized protein TCM_039416 [Theobroma cacao]
Cla002906	3.07541e-05	1.73488	up	[P]	Inorganic ion transport and metabolism	--	--	--	PREDICTED: uncharacterized protein LOC101227474 [Cucumis sativus]
Cla013808	0.000204377	4.69951	up	--	--	Biological Process: respiratory burst involved in defense response (GO:0002679);; Molecular Function: DNA binding (GO:0003677);; Molecular Function: sequence-specific DNA binding transcription factor activity (GO:0003700);; Molecular Function: protein binding (GO:0005515);; Cellular Component: nucleolus (GO:0005730);; Biological Process: mRNA export from nucleus (GO:0006406);; Biological Process:…	--	Ethylene-responsive transcription factor ERF110 GN=ERF110 OS=Arabidopsis thaliana (Mouse-ear cress) PE=2 SV=2	PREDICTED: uncharacterized protein LOC101225711 [Cucumis sativus]
Cla013900	0.00212897	1.06332	up	[R]	General function prediction only	Cellular Component: intracellular membrane-bounded organelle (GO:0043231);;	--	Serine/threonine-protein phosphatase 5 GN=PP5 OS=Solanum lycopersicum (Tomato) PE=1 SV=1	PREDICTED: tetratricopeptide repeat protein 33-like [Cucumis sativus]
Cla011901	2.17732e-08	-1.59857	down	--	--	Biological Process: MAPK cascade (GO:0000165);; Molecular Function: DNA binding (GO:0003677);; Molecular Function: sequence-specific DNA binding transcription factor activity (GO:0003700);; Molecular Function: calmodulin binding (GO:0005516);; Cellular Component: nucleus (GO:0005634);; Cellular Component: cytoplasm (GO:0005737);; Biological Process: transcription, DNA-templated (GO:0006351);; Bio…	K14431|1e-127|pop:POPTR_716556|hypothetical protein	Transcription factor TGA7 GN=F28K19.13 OS=Arabidopsis thaliana (Mouse-ear cress) PE=1 SV=1	PREDICTED: transcription factor TGA7-like [Cucumis sativus]
Cla015580	0.00111548	-1.28969	down	--	--	Molecular Function: ATP binding (GO:0005524);; Cellular Component: cytoplasm (GO:0005737);; Biological Process: protein refolding (GO:0042026);;	--	Uncharacterized protein At1g08160 GN=At1g08160 OS=Arabidopsis thaliana (Mouse-ear cress) PE=2 SV=1	chaperonin-60 kDa protein [Cucumis melo subsp. melo]
Cla007106	0.000175318	-1.09041	down	[R]	General function prediction only	Molecular Function: nucleotide binding (GO:0000166);; Biological Process: mRNA splicing, via spliceosome (GO:0000398);; Biological Process: formation of translation preinitiation complex (GO:0001731);; Molecular Function: double-stranded DNA binding (GO:0003690);; Molecular Function: single-stranded DNA binding (GO:0003697);; Molecular Function: RNA binding (GO:0003723);; Molecular Function: tran…	K03248|1e-140|vvi:100265545|hypothetical protein LOC100265545	Polyadenylate-binding protein 2 GN=PAB2 OS=Arabidopsis thaliana (Mouse-ear cress) PE=1 SV=1	PREDICTED: eukaryotic translation initiation factor 3 subunit G-like [Cucumis sativus]
Watermelon_newGene_1405	1.23801e-05	4.38351	up	--	--	--	--	--	PREDICTED: uncharacterized protein LOC103497803 [Cucumis melo]
Cla009275	2.89396e-11	-1.91198	down	[R]	General function prediction only	Molecular Function: nucleotide binding (GO:0000166);; Biological Process: endonucleolytic cleavage involved in rRNA processing (GO:0000478);; Cellular Component: nucleus (GO:0005634);; Biological Process: pyrimidine ribonucleotide biosynthetic process (GO:0009220);; Biological Process: regulation of flower development (GO:0009909);;	K14546|0.0|vvi:100251740|hypothetical protein LOC100251740	Protein Mut11 GN=Mut11 OS=Chlamydomonas reinhardtii (Chlamydomonas smithii) PE=2 SV=1	PREDICTED: uncharacterized protein LOC101213788 [Cucumis sativus]
Cla007666	0.00752475	-1.25431	down	--	--	--	--	--	PREDICTED: uncharacterized protein LOC101204134 [Cucumis sativus]
Cla009350	7.13894e-09	-2.54925	down	[GEPR]	--	Molecular Function: sugar:proton symporter activity (GO:0005351);; Cellular Component: nucleus (GO:0005634);; Cellular Component: Golgi apparatus (GO:0005794);; Cellular Component: plasma membrane (GO:0005886);; Biological Process: response to water deprivation (GO:0009414);; Biological Process: response to salt stress (GO:0009651);; Cellular Component: plant-type vacuole membrane (GO:0009705);; …	--	Sugar transporter ERD6-like 16 GN=At5g18840 OS=Arabidopsis thaliana (Mouse-ear cress) PE=2 SV=2	PREDICTED: sugar transporter ERD6-like 16-like [Cucumis sativus]
Cla013856	0.000759258	1.02026	up	--	--	--	--	--	PREDICTED: transmembrane protein 184C-like [Cucumis sativus]
Cla016419	0.000252047	-1.32323	down	[J]	Translation, ribosomal structure and biogenesis	Molecular Function: structural constituent of ribosome (GO:0003735);; Biological Process: translation (GO:0006412);; Biological Process: nucleotide biosynthetic process (GO:0009165);; Cellular Component: chloroplast (GO:0009507);; Biological Process: plant-type cell wall organization (GO:0009664);; Cellular Component: membrane (GO:0016020);; Cellular Component: cytosolic small ribosomal subunit (…	K02976|7e-63|pop:POPTR_574100|ribosomal protein S26	40S ribosomal protein S26-3 GN=RPS26C OS=Arabidopsis thaliana (Mouse-ear cress) PE=2 SV=1	PREDICTED: 40S ribosomal protein S26-1-like [Cucumis sativus]
Cla009281	0.000345965	1.2835	up	[I]	Lipid transport and metabolism	Biological Process: MAPK cascade (GO:0000165);; Molecular Function: phospholipase D activity (GO:0004630);; Molecular Function: binding (GO:0005488);; Cellular Component: cytoplasm (GO:0005737);; Biological Process: protein targeting to membrane (GO:0006612);; Biological Process: response to cold (GO:0009409);; Biological Process: abscisic acid-activated signaling pathway (GO:0009738);; Biologica…	K01115|0.0|vvi:100261987|similar to PLDP1 (PHOSPHOLIPASE D ZETA1)	Phospholipase D p1 OS=Arabidopsis thaliana (Mouse-ear cress) PE=2 SV=1	PREDICTED: phospholipase D p1-like [Cucumis sativus]
Cla014171	0.00101937	1.57394	up	--	--	--	--	--	predicted protein [Populus trichocarpa]
Cla005950	6.26222e-05	-1.30609	down	[J]	Translation, ribosomal structure and biogenesis	Biological Process: RNA methylation (GO:0001510);; Molecular Function: structural constituent of ribosome (GO:0003735);; Cellular Component: nucleolus (GO:0005730);; Cellular Component: mitochondrion (GO:0005739);; Cellular Component: ribosome (GO:0005840);; Biological Process: translation (GO:0006412);; Cellular Component: chloroplast (GO:0009507);; Biological Process: embryo development ending …	--	60S ribosomal protein L23 GN=T27C4.4 OS=Arabidopsis thaliana (Mouse-ear cress) PE=2 SV=3	PREDICTED: 60S ribosomal protein L23-like [Fragaria vesca subsp. vesca]
Watermelon_newGene_130	2.87135e-07	7.18065	up	--	--	--	--	--	hypothetical protein Csa_5G152270 [Cucumis sativus]
Cla005953	5.11151e-09	-1.88304	down	--	--	--	--	--	PREDICTED: uncharacterized protein LOC101230948 [Cucumis sativus]
Cla018526	0.0026283	2.43388	up	[P]	Inorganic ion transport and metabolism	Molecular Function: magnesium ion binding (GO:0000287);; Molecular Function: phospholipid-translocating ATPase activity (GO:0004012);; Molecular Function: calmodulin binding (GO:0005516);; Molecular Function: ATP binding (GO:0005524);; Cellular Component: plasma membrane (GO:0005886);; Biological Process: cation transport (GO:0006812);; Biological Process: response to stress (GO:0006950);; Biolog…	K01530|0.0|pop:POPTR_421641|aminophospholipid ATPase	Putative phospholipid-transporting ATPase 9 GN=ALA9 OS=Arabidopsis thaliana (Mouse-ear cress) PE=3 SV=1	PREDICTED: putative phospholipid-transporting ATPase 9-like [Cucumis sativus]
Cla002692	0.000412248	-1.05226	down	[LKJ]	--	Biological Process: RNA methylation (GO:0001510);; Molecular Function: nucleic acid binding (GO:0003676);; Molecular Function: RNA binding (GO:0003723);; Molecular Function: ATP binding (GO:0005524);; Cellular Component: nucleus (GO:0005634);; Cellular Component: nucleolus (GO:0005730);; Cellular Component: mitochondrion (GO:0005739);; Cellular Component: vacuole (GO:0005773);; Cellular Component…	--	DEAD-box ATP-dependent RNA helicase 5 GN=RH5 OS=Arabidopsis thaliana (Mouse-ear cress) PE=1 SV=1	PREDICTED: DEAD-box ATP-dependent RNA helicase 5-like [Cucumis sativus]
Cla015640	1.16767e-05	-1.45972	down	--	--	--	--	Protein E6 GN=E6 OS=Gossypium hirsutum (Upland cotton) PE=2 SV=1	PREDICTED: homeobox protein 2-like [Cicer arietinum]
Cla010075	3.40878e-06	1.63051	up	[O]	Posttranslational modification, protein turnover, chaperones	Molecular Function: polygalacturonase activity (GO:0004650);; Cellular Component: extracellular region (GO:0005576);; Cellular Component: cytoplasm (GO:0005737);; Biological Process: carbohydrate metabolic process (GO:0005975);; Biological Process: proteolysis (GO:0006508);; Biological Process: fatty acid beta-oxidation (GO:0006635);; Molecular Function: peptidase activity (GO:0008233);; Biologic…	K01304|6e-84|vvi:100263616|hypothetical protein LOC100263616	--	PREDICTED: pyrrolidone-carboxylate peptidase [Vitis vinifera]
Cla021279	0.00100314	-1.13574	down	--	--	Biological Process: Group II intron splicing (GO:0000373);; Biological Process: nuclear-transcribed mRNA catabolic process (GO:0000956);; Molecular Function: RNA binding (GO:0003723);; Cellular Component: mitochondrion (GO:0005739);; Cellular Component: plastid (GO:0009536);; Biological Process: embryo development ending in seed dormancy (GO:0009793);; Biological Process: vernalization response (…	--	CRS2-associated factor 1, mitochondrial (Precursor) GN=At4g31010 OS=Arabidopsis thaliana (Mouse-ear cress) PE=2 SV=1	PREDICTED: CRS2-associated factor 1, mitochondrial-like [Cucumis sativus]
Watermelon_newGene_1269	2.12851e-05	-1.81227	down	--	--	Molecular Function: organic cyclic compound binding (GO:0097159);; Molecular Function: heterocyclic compound binding (GO:1901363);;	--	Zinc finger BED domain-containing protein RICESLEEPER 3 GN=OSJNBb0035N21.10 OS=Oryza sativa subsp. japonica (Rice) PE=2 SV=1	hypothetical protein POPTR_0001s31105g [Populus trichocarpa]
Cla009069	1.82686e-10	2.01502	up	--	--	Cellular Component: cytosol (GO:0005829);; Cellular Component: chloroplast stroma (GO:0009570);;	--	--	PREDICTED: uncharacterized protein LOC101221411 [Cucumis sativus]
Cla016859	0.000703732	-1.96058	down	--	--	Molecular Function: protein binding (GO:0005515);; Cellular Component: nuclear envelope (GO:0005635);; Cellular Component: Golgi apparatus (GO:0005794);; Cellular Component: cytosol (GO:0005829);; Cellular Component: plasma membrane (GO:0005886);; Biological Process: cellular protein modification process (GO:0006464);; Biological Process: organelle organization (GO:0006996);; Cellular Component: …	--	Growth-regulating factor 5 GN=GRF5 OS=Arabidopsis thaliana (Mouse-ear cress) PE=1 SV=1	PREDICTED: growth-regulating factor 5-like [Cucumis sativus]
Cla013992	1.35679e-05	1.33149	up	--	--	Biological Process: MAPK cascade (GO:0000165);; Biological Process: cell morphogenesis (GO:0000902);; Molecular Function: ubiquitin-protein transferase activity (GO:0004842);; Cellular Component: nucleus (GO:0005634);; Cellular Component: cytosol (GO:0005829);; Cellular Component: plasma membrane (GO:0005886);; Biological Process: protein N-linked glycosylation (GO:0006487);; Biological Process: …	--	U-box domain-containing protein 4 GN=PUB4 OS=Arabidopsis thaliana (Mouse-ear cress) PE=1 SV=3	PREDICTED: U-box domain-containing protein 4-like [Cucumis sativus]
Cla019704	8.40982e-09	-1.84008	down	--	--	Molecular Function: L-ornithine transmembrane transporter activity (GO:0000064);; Molecular Function: L-histidine transmembrane transporter activity (GO:0005290);; Cellular Component: mitochondrial inner membrane (GO:0005743);; Biological Process: nitrogen compound metabolic process (GO:0006807);; Biological Process: cation transport (GO:0006812);; Biological Process: mitochondrial transport (GO:…	--	Mitochondrial arginine transporter BAC1 GN=T1B8.12 OS=Arabidopsis thaliana (Mouse-ear cress) PE=1 SV=1	PREDICTED: mitochondrial substrate carrier family protein S-like [Cucumis sativus]
Cla022200	0.000513336	-2.22761	down	--	--	Molecular Function: sequence-specific DNA binding transcription factor activity (GO:0003700);; Molecular Function: binding (GO:0005488);; Cellular Component: nucleus (GO:0005634);; Biological Process: circadian rhythm (GO:0007623);; Biological Process: response to light stimulus (GO:0009416);; Biological Process: response to cytokinin (GO:0009735);; Biological Process: gibberellic acid mediated s…	--	GATA transcription factor 12 GN=GATA12 OS=Arabidopsis thaliana (Mouse-ear cress) PE=2 SV=1	PREDICTED: GATA transcription factor 12-like [Cucumis sativus]
Cla015601	2.1595e-06	3.14134	up	--	--	--	--	--	predicted protein [Populus trichocarpa]
Cla003148	0.00010802	2.24802	up	[RTKL]	--	Biological Process: RNA splicing, via endonucleolytic cleavage and ligation (GO:0000394);; Biological Process: respiratory burst involved in defense response (GO:0002679);; Molecular Function: protein serine/threonine kinase activity (GO:0004674);; Molecular Function: protein tyrosine kinase activity (GO:0004713);; Molecular Function: protein binding (GO:0005515);; Molecular Function: ATP binding…	--	Protein kinase 2B, chloroplastic (Precursor) GN=APK2B OS=Arabidopsis thaliana (Mouse-ear cress) PE=1 SV=1	PREDICTED: protein kinase 2B, chloroplastic-like [Cucumis sativus]
Cla017903	1.76532e-12	2.24996	up	[R]	General function prediction only	Biological Process: metabolic process (GO:0008152);; Molecular Function: hydrolase activity (GO:0016787);;	K07025|1e-132|pop:POPTR_819173|hypothetical protein	--	PREDICTED: uncharacterized protein C24B11.05-like [Cucumis sativus]
Cla008967	2.25584e-07	-1.81205	down	--	--	Molecular Function: enzyme inhibitor activity (GO:0004857);; Cellular Component: extracellular region (GO:0005576);; Biological Process: protein targeting to membrane (GO:0006612);; Biological Process: water transport (GO:0006833);; Cellular Component: plant-type cell wall (GO:0009505);; Biological Process: response to salt stress (GO:0009651);; Biological Process: response to fructose (GO:000975…	K01051|0.0|pop:POPTR_589361|pectinesterase family protein (EC:3.1.1.11)	Pectinesterase PPE8B (Precursor) OS=Prunus persica (Peach) PE=2 SV=1	PREDICTED: pectinesterase/pectinesterase inhibitor PPE8B-like [Cucumis sativus]
Cla015747	0.00108863	3.1844	up	[RTKL]	--	Biological Process: RNA splicing, via endonucleolytic cleavage and ligation (GO:0000394);; Biological Process: respiratory burst involved in defense response (GO:0002679);; Molecular Function: protein serine/threonine kinase activity (GO:0004674);; Molecular Function: non-membrane spanning protein tyrosine kinase activity (GO:0004715);; Molecular Function: protein binding (GO:0005515);; Molecular…	--	Probable serine/threonine-protein kinase Cx32, chloroplastic (Precursor) GN=At4g35600 OS=Arabidopsis thaliana (Mouse-ear cress) PE=1 SV=2	PREDICTED: probable serine/threonine-protein kinase Cx32, chloroplastic-like [Cucumis sativus]
Cla009373	6.08395e-26	-5.97468	down	[J]	Translation, ribosomal structure and biogenesis	Molecular Function: nucleotide binding (GO:0000166);; Molecular Function: ATP binding (GO:0005524);; Cellular Component: nucleus (GO:0005634);; Cellular Component: mitochondrion (GO:0005739);; Cellular Component: cytosol (GO:0005829);; Biological Process: purine nucleotide biosynthetic process (GO:0006164);; Biological Process: reciprocal meiotic recombination (GO:0007131);; Biological Process: t…	K10760|1e-106|rcu:RCOM_0912370|ATP binding protein, putative (EC:2.5.1.8)	Adenylate isopentenyltransferase 5, chloroplastic (Precursor) GN=IPT5 OS=Arabidopsis thaliana (Mouse-ear cress) PE=1 SV=2	PREDICTED: adenylate isopentenyltransferase 5, chloroplastic-like [Cucumis sativus]
Cla023018	0.00015132	5.31102	up	--	--	Cellular Component: nucleus (GO:0005634);; Biological Process: protein targeting to membrane (GO:0006612);; Biological Process: cellular aromatic compound metabolic process (GO:0006725);; Biological Process: metabolic process (GO:0008152);; Cellular Component: chloroplast (GO:0009507);; Biological Process: salicylic acid mediated signaling pathway (GO:0009863);; Biological Process: jasmonic acid …	--	UDP-glycosyltransferase 85A2 GN=UGT85A2 OS=Arabidopsis thaliana (Mouse-ear cress) PE=2 SV=1	PREDICTED: UDP-glycosyltransferase 85A2-like [Cucumis sativus]
Cla021175	9.63106e-06	-1.35713	down	--	--	--	--	Uncharacterized protein At5g05190 GN=Y-1 OS=Arabidopsis thaliana (Mouse-ear cress) PE=1 SV=1	hypothetical protein [Cucumis melo subsp. melo]
Cla018110	7.59665e-31	-3.43976	down	--	--	Biological Process: polysaccharide biosynthetic process (GO:0000271);; Biological Process: establishment of planar polarity (GO:0001736);; Biological Process: amino acid transmembrane transport (GO:0003333);; Cellular Component: endosome (GO:0005768);; Cellular Component: Golgi apparatus (GO:0005794);; Cellular Component: plasma membrane (GO:0005886);; Biological Process: acetyl-CoA metabolic pro…	K13946|0.0|rcu:RCOM_1151110|amino acid transporter, putative	Auxin transporter-like protein 2 GN=LAX2 OS=Medicago truncatula (Barrel medic) PE=2 SV=1	PREDICTED: auxin transporter-like protein 4-like [Cucumis sativus]
Cla020369	4.85012e-21	2.77698	up	--	--	Molecular Function: sequence-specific DNA binding transcription factor activity (GO:0003700);; Molecular Function: protein binding (GO:0005515);; Cellular Component: nucleus (GO:0005634);; Biological Process: regulation of transcription, DNA-templated (GO:0006355);; Biological Process: circadian rhythm (GO:0007623);; Biological Process: plastid organization (GO:0009657);; Biological Process: cyto…	--	Transcription factor BOA GN=F2O15.230 OS=Arabidopsis thaliana (Mouse-ear cress) PE=2 SV=1	PREDICTED: uncharacterized protein LOC101203539 [Cucumis sativus]
Cla008188	2.80639e-06	1.34476	up	[R]	General function prediction only	Molecular Function: nucleic acid binding (GO:0003676);; Molecular Function: RNA binding (GO:0003723);; Biological Process: RNA processing (GO:0006396);; Biological Process: RNA splicing (GO:0008380);; Biological Process: response to cold (GO:0009409);; Biological Process: RNA modification (GO:0009451);; Cellular Component: plastid envelope (GO:0009526);; Cellular Component: chloroplast thylakoid …	--	Arginine/serine-rich protein 45 GN=F19K19.9 OS=Arabidopsis thaliana (Mouse-ear cress) PE=1 SV=1	PREDICTED: uncharacterized protein LOC101211183 [Cucumis sativus]
Cla001003	0.000193964	-1.09418	down	--	--	Biological Process: cell-cell signaling (GO:0007267);; Biological Process: virus induced gene silencing (GO:0009616);; Biological Process: determination of bilateral symmetry (GO:0009855);; Biological Process: meristem initiation (GO:0010014);; Biological Process: vegetative phase change (GO:0010050);; Biological Process: meristem maintenance (GO:0010073);; Biological Process: production of ta-si…	--	--	PREDICTED: uncharacterized LOC101222251 [Cucumis sativus]
Cla009149	0.0020204	1.0609	up	--	--	Cellular Component: nucleus (GO:0005634);; Cellular Component: endoplasmic reticulum (GO:0005783);; Cellular Component: membrane (GO:0016020);;	--	--	PREDICTED: uncharacterized LOC101212066 [Cucumis sativus]
Cla012906	1.07128e-09	Inf	up	--	--	Biological Process: developmental process involved in reproduction (GO:0003006);; Biological Process: response to stress (GO:0006950);; Biological Process: response to abiotic stimulus (GO:0009628);; Biological Process: post-embryonic development (GO:0009791);; Biological Process: cellular component organization (GO:0016043);; Cellular Component: intracellular membrane-bounded organelle (GO:00432…	--	DEAD-box ATP-dependent RNA helicase 9 OS=Oryza sativa subsp. japonica (Rice) PE=2 SV=1	PREDICTED: periaxin-like [Cucumis sativus]
Cla021519	5.30776e-07	1.43169	up	--	--	Molecular Function: nucleic acid binding (GO:0003676);; Cellular Component: spliceosomal complex (GO:0005681);; Biological Process: mRNA processing (GO:0006397);; Molecular Function: zinc ion binding (GO:0008270);; Biological Process: positive regulation of cell proliferation (GO:0008284);; Biological Process: RNA splicing (GO:0008380);;	K12819|0.0|vvi:100249416|hypothetical protein LOC100249416	Pre-mRNA-splicing factor SLU7 OS=Oryza sativa subsp. japonica (Rice) PE=2 SV=1	PREDICTED: pre-mRNA-splicing factor SLU7-like [Cucumis sativus]
Cla019893	0.000122635	-1.56113	down	--	--	Molecular Function: endonuclease activity (GO:0004519);; Cellular Component: mitochondrion (GO:0005739);; Cellular Component: chloroplast (GO:0009507);; Biological Process: embryo development ending in seed dormancy (GO:0009793);; Biological Process: phloem or xylem histogenesis (GO:0010087);; Biological Process: leaf vascular tissue pattern formation (GO:0010305);; Biological Process: cotyledon …	--	Pentatricopeptide repeat-containing protein At3g05340 GN=PCMP-E83 OS=Arabidopsis thaliana (Mouse-ear cress) PE=2 SV=2	PREDICTED: pentatricopeptide repeat-containing protein At3g05340-like [Cucumis sativus]
Cla019947	7.33524e-11	-3.96679	down	--	--	Molecular Function: binding (GO:0005488);; Molecular Function: kinase activity (GO:0016301);; Biological Process: phosphorylation (GO:0016310);;	--	Wall-associated receptor kinase-like 20 (Precursor) GN=WAKL20 OS=Arabidopsis thaliana (Mouse-ear cress) PE=2 SV=1	Wall-associated receptor kinase-like 20 [Theobroma cacao]
Cla017195	0.00530025	-1.00246	down	[G]	Carbohydrate transport and metabolism	Biological Process: polysaccharide biosynthetic process (GO:0000271);; Molecular Function: hydrolase activity, hydrolyzing O-glycosyl compounds (GO:0004553);; Cellular Component: Golgi apparatus (GO:0005794);; Biological Process: cellular glucan metabolic process (GO:0006073);; Biological Process: pattern specification process (GO:0007389);; Biological Process: regulation of cell size (GO:0008361…	K08235|1e-152|pop:POPTR_712150|hypothetical protein	Probable xyloglucan endotransglucosylase/hydrolase protein B (Precursor) GN=XTHB OS=Phaseolus angularis (Azuki bean) PE=2 SV=1	PREDICTED: probable xyloglucan endotransglucosylase/hydrolase protein 5-like [Cucumis sativus]
Cla013277	0.000674862	-1.02732	down	[GER]	--	Molecular Function: galactose transmembrane transporter activity (GO:0005354);; Biological Process: response to stress (GO:0006950);; Biological Process: sister chromatid cohesion (GO:0007062);; Cellular Component: endomembrane system (GO:0012505);; Molecular Function: pyrimidine nucleotide-sugar transmembrane transporter activity (GO:0015165);; Biological Process: galactose transport (GO:0015757…	--	UDP-galactose/UDP-glucose transporter 5B GN=At5g59740 OS=Arabidopsis thaliana (Mouse-ear cress) PE=2 SV=1	PREDICTED: UDP-galactose/UDP-glucose transporter 5B-like [Cucumis sativus]
Cla013082	1.83374e-06	-1.37714	down	[J]	Translation, ribosomal structure and biogenesis	Molecular Function: structural constituent of ribosome (GO:0003735);; Cellular Component: cell wall (GO:0005618);; Cellular Component: nucleolus (GO:0005730);; Cellular Component: Golgi apparatus (GO:0005794);; Biological Process: translation (GO:0006412);; Cellular Component: plasmodesma (GO:0009506);; Cellular Component: chloroplast (GO:0009507);; Cellular Component: membrane (GO:0016020);; Cel…	K02960|3e-77|vvi:100254540|hypothetical protein LOC100254540	40S ribosomal protein S16 GN=RPS16 OS=Gossypium hirsutum (Upland cotton) PE=2 SV=1	PREDICTED: 40S ribosomal protein S16-like [Cucumis sativus]
Cla001821	8.94164e-06	-1.61756	down	[S]	Function unknown	Biological Process: defense response (GO:0006952);; Biological Process: cellular process (GO:0009987);; Molecular Function: purine ribonucleoside binding (GO:0032550);; Molecular Function: adenyl ribonucleotide binding (GO:0032559);; Molecular Function: anion binding (GO:0043168);;	--	Probable disease resistance protein At5g66900 GN=At5g66900 OS=Arabidopsis thaliana (Mouse-ear cress) PE=3 SV=1	PREDICTED: probable disease resistance protein At5g66900-like [Cucumis sativus]
Cla004220	0.000124153	4.77938	up	[V]	Defense mechanisms	Cellular Component: plant-type vacuole (GO:0000325);; Molecular Function: binding (GO:0005488);; Molecular Function: ATP binding (GO:0005524);; Cellular Component: vacuolar membrane (GO:0005774);; Cellular Component: Golgi apparatus (GO:0005794);; Biological Process: ATP catabolic process (GO:0006200);; Biological Process: cellular aromatic compound metabolic process (GO:0006725);; Biological Pro…	--	ABC transporter C family member 10 GN=F17J16.190 OS=Arabidopsis thaliana (Mouse-ear cress) PE=2 SV=2	PREDICTED: ABC transporter C family member 10-like [Cucumis sativus]
Cla010542	8.28057e-09	-2.38511	down	--	--	Cellular Component: chloroplast (GO:0009507);; Biological Process: thylakoid membrane organization (GO:0010027);; Biological Process: photosystem II assembly (GO:0010207);; Biological Process: regulation of chlorophyll biosynthetic process (GO:0010380);; Biological Process: cytidine to uridine editing (GO:0016554);; Biological Process: chloroplast RNA processing (GO:0031425);; Biological Process:…	--	Pentatricopeptide repeat-containing protein At1g04840 GN=PCMP-H64 OS=Arabidopsis thaliana (Mouse-ear cress) PE=2 SV=1	PREDICTED: pentatricopeptide repeat-containing protein At1g04840-like [Cucumis sativus]
Cla006895	0.00246543	1.42266	up	[MG]	--	Molecular Function: translation initiation factor activity (GO:0003743);; Molecular Function: binding (GO:0005488);; Biological Process: nucleobase-containing compound metabolic process (GO:0006139);; Biological Process: rRNA processing (GO:0006364);; Biological Process: translational initiation (GO:0006413);; Cellular Component: chloroplast thylakoid (GO:0009534);; Biological Process: response t…	--	Uncharacterized protein ycf39 GN=ycf39 OS=Cyanophora paradoxa PE=3 SV=1	PREDICTED: uncharacterized protein ycf39-like [Cucumis sativus]
Cla005029	2.26389e-08	-1.64573	down	[K]	Transcription	Biological Process: mitotic cell cycle (GO:0000278);; Molecular Function: DNA binding (GO:0003677);; Molecular Function: DNA-directed RNA polymerase activity (GO:0003899);; Cellular Component: nucleus (GO:0005634);; Biological Process: DNA metabolic process (GO:0006259);; Biological Process: double-strand break repair (GO:0006302);; Biological Process: mitotic recombination (GO:0006312);; Biologi…	K03018|0.0|vvi:100267354|hypothetical protein LOC100267354	DNA-directed RNA polymerase II subunit RPB1 GN=F4B14.70 OS=Arabidopsis thaliana (Mouse-ear cress) PE=1 SV=3	PREDICTED: DNA-directed RNA polymerase III subunit rpc1-like [Cucumis sativus]
Cla013317	1.60088e-09	2.27407	up	--	--	Biological Process: immune system process (GO:0002376);; Biological Process: regulation of transcription, DNA-templated (GO:0006355);; Biological Process: tryptophan metabolic process (GO:0006568);; Biological Process: defense response (GO:0006952);; Biological Process: response to red or far red light (GO:0009639);; Biological Process: response to salt stress (GO:0009651);; Biological Process: g…	--	Scarecrow-like protein 14 GN=SCL14 OS=Arabidopsis thaliana (Mouse-ear cress) PE=2 SV=2	PREDICTED: scarecrow-like protein 14-like [Cucumis sativus]
Cla022646	7.44502e-06	-1.28118	down	--	--	Molecular Function: protein binding (GO:0005515);; Molecular Function: ATP binding (GO:0005524);; Cellular Component: cell wall (GO:0005618);; Cellular Component: nuclear envelope (GO:0005635);; Cellular Component: mitochondrion (GO:0005739);; Cellular Component: vacuole (GO:0005773);; Cellular Component: Golgi apparatus (GO:0005794);; Cellular Component: cytosol (GO:0005829);; Cellular Component…	--	Growth-regulating factor 6 OS=Oryza sativa subsp. japonica (Rice) PE=2 SV=2	PREDICTED: growth-regulating factor 6-like [Cucumis sativus]
Cla015019	2.43595e-05	1.36631	up	--	--	Molecular Function: sequence-specific DNA binding transcription factor activity (GO:0003700);; Molecular Function: binding (GO:0005488);; Cellular Component: nucleus (GO:0005634);; Biological Process: regulation of transcription, DNA-templated (GO:0006355);; Biological Process: sulfate transport (GO:0008272);; Biological Process: DNA mediated transformation (GO:0009294);; Biological Process: resp…	--	Transcription factor VIP1 GN=F2J6.6 OS=Arabidopsis thaliana (Mouse-ear cress) PE=1 SV=1	PREDICTED: transcription factor VIP1-like [Cucumis sativus]
Cla008279	3.90226e-11	1.93098	up	[KAD]	--	Molecular Function: DNA binding (GO:0003677);; Molecular Function: sequence-specific DNA binding transcription factor activity (GO:0003700);; Molecular Function: protein binding (GO:0005515);; Cellular Component: nucleus (GO:0005634);; Biological Process: regulation of transcription, DNA-templated (GO:0006355);; Biological Process: response to salt stress (GO:0009651);; Biological Process: respon…	K09422|4e-80|vvi:100260318|similar to MYB transcription factor MYB139	Transcription factor MYB59 GN=MYB59 OS=Arabidopsis thaliana (Mouse-ear cress) PE=2 SV=2	PREDICTED: transcription factor MYB59-like [Cucumis sativus]
Cla009873	5.18088e-08	1.56746	up	[P]	Inorganic ion transport and metabolism	Biological Process: response to superoxide (GO:0000303);; Cellular Component: plant-type vacuole (GO:0000325);; Cellular Component: proteasome complex (GO:0000502);; Molecular Function: GTPase activity (GO:0003924);; Molecular Function: copper ion transmembrane transporter activity (GO:0005375);; Molecular Function: copper ion binding (GO:0005507);; Molecular Function: protein binding (GO:0005515…	K01533|0.0|vvi:100266338|hypothetical protein LOC100266338	Copper-transporting ATPase RAN1 OS=Arabidopsis thaliana (Mouse-ear cress) PE=1 SV=1	heavy metal ATPase [Cucumis melo subsp. melo]
Cla012192	6.4372e-07	-1.88215	down	[GER]	--	--	--	Phosphoenolpyruvate/phosphate translocator 2, chloroplastic (Precursor) GN=PPT2 OS=Arabidopsis thaliana (Mouse-ear cress) PE=2 SV=1	PREDICTED: uncharacterized vacuolar membrane protein YML018C-like [Cucumis sativus]
Cla006843	2.58247e-06	1.34448	up	[C]	Energy production and conversion	Molecular Function: glycerol-3-phosphate dehydrogenase [NAD+] activity (GO:0004367);; Cellular Component: cytosol (GO:0005829);; Biological Process: carbohydrate metabolic process (GO:0005975);; Cellular Component: glycerol-3-phosphate dehydrogenase complex (GO:0009331);; Biological Process: glycerol-3-phosphate catabolic process (GO:0046168);; Molecular Function: glycerol-3-phosphate dehydrogena…	--	Glycerol-3-phosphate dehydrogenase [NAD(+)] GPDHC1, cytosolic GN=GPDHC1 OS=Arabidopsis thaliana (Mouse-ear cress) PE=2 SV=1	PREDICTED: probable glycerol-3-phosphate dehydrogenase [NAD(+)] 1, cytosolic-like [Cucumis sativus]
Cla011254	1.18739e-22	3.51242	up	--	--	--	--	--	Uncharacterized protein TCM_037765 [Theobroma cacao]
Cla011132	0.00128633	6.26126	up	[P]	Inorganic ion transport and metabolism	Molecular Function: monooxygenase activity (GO:0004497);; Molecular Function: N,N-dimethylaniline monooxygenase activity (GO:0004499);; Cellular Component: chloroplast (GO:0009507);; Biological Process: plant-type hypersensitive response (GO:0009626);; Biological Process: systemic acquired resistance (GO:0009627);; Biological Process: defense response signaling pathway, resistance gene-dependent …	--	Probable flavin-containing monooxygenase 1 GN=FMO1 OS=Arabidopsis thaliana (Mouse-ear cress) PE=2 SV=1	PREDICTED: probable flavin-containing monooxygenase 1-like [Cucumis sativus]
Cla008683	0.00751609	-1.62851	down	--	--	Molecular Function: phosphatidylcholine-sterol O-acyltransferase activity (GO:0004607);; Cellular Component: vacuole (GO:0005773);; Cellular Component: endoplasmic reticulum (GO:0005783);; Biological Process: lipid metabolic process (GO:0006629);; Cellular Component: chloroplast (GO:0009507);; Biological Process: ethylene-activated signaling pathway (GO:0009873);; Molecular Function: phospholipid…	K00679|0.0|vvi:100243077|hypothetical protein LOC100243077	Putative phospholipid:diacylglycerol acyltransferase 2 GN=PDAT2 OS=Arabidopsis thaliana (Mouse-ear cress) PE=3 SV=1	PREDICTED: putative phospholipid:diacylglycerol acyltransferase 2-like [Cucumis sativus]
Cla015957	0.000632214	-1.9898	down	--	--	Cellular Component: nucleus (GO:0005634);; Cellular Component: peroxisome (GO:0005777);; Cellular Component: plastid (GO:0009536);; Cellular Component: integral component of membrane (GO:0016021);;	--	UPF0496 protein At4g34320 GN=At4g34320 OS=Arabidopsis thaliana (Mouse-ear cress) PE=1 SV=1	PREDICTED: UPF0496 protein At4g34320-like [Cucumis sativus]
Cla020598	1.33833e-09	-2.04867	down	--	--	Molecular Function: sequence-specific DNA binding transcription factor activity (GO:0003700);; Cellular Component: plasma membrane (GO:0005886);; Biological Process: regulation of transcription, DNA-templated (GO:0006355);; Biological Process: membrane fusion (GO:0006944);; Molecular Function: zinc ion binding (GO:0008270);; Molecular Function: actin filament binding (GO:0051015);; Biological Pro…	--	Pollen-specific protein SF3 GN=SF3 OS=Helianthus annuus (Common sunflower) PE=2 SV=1	PREDICTED: pollen-specific protein SF3-like [Cucumis sativus]
Cla009812	0.000900453	-1.39185	down	--	--	Molecular Function: ubiquitin-protein transferase activity (GO:0004842);; Biological Process: DNA repair (GO:0006281);; Biological Process: DNA recombination (GO:0006310);; Biological Process: response to gamma radiation (GO:0010332);; Biological Process: primary metabolic process (GO:0044238);; Biological Process: cellular macromolecule metabolic process (GO:0044260);;	--	Protein BREAST CANCER SUSCEPTIBILITY 1 homolog GN=BRCA1 OS=Arabidopsis thaliana (Mouse-ear cress) PE=2 SV=1	PREDICTED: protein BREAST CANCER SUSCEPTIBILITY 1 homolog [Cucumis sativus]
Cla014193	1.8704e-27	5.57919	up	--	--	Molecular Function: sequence-specific DNA binding transcription factor activity (GO:0003700);; Cellular Component: nucleus (GO:0005634);; Biological Process: regulation of transcription, DNA-templated (GO:0006355);; Biological Process: response to water deprivation (GO:0009414);; Biological Process: response to auxin (GO:0009733);; Biological Process: negative regulation of abscisic acid-activate…	--	Homeobox-leucine zipper protein ATHB-40 GN=ATHB-40 OS=Arabidopsis thaliana (Mouse-ear cress) PE=2 SV=3	PREDICTED: homeobox-leucine zipper protein ATHB-21-like [Cucumis sativus]
Cla012196	0.000140929	1.09601	up	--	--	Molecular Function: protein kinase activity (GO:0004672);; Molecular Function: calmodulin-dependent protein kinase activity (GO:0004683);; Molecular Function: calmodulin binding (GO:0005516);; Cellular Component: nucleus (GO:0005634);; Biological Process: defense response (GO:0006952);; Biological Process: signal transduction (GO:0007165);; Biological Process: response to cold (GO:0009409);; Biol…	--	Calmodulin-binding receptor-like cytoplasmic kinase 3 (Precursor) GN=CRCK3 OS=Arabidopsis thaliana (Mouse-ear cress) PE=2 SV=1	PREDICTED: calmodulin-binding receptor-like cytoplasmic kinase 3-like [Cucumis sativus]
Cla017580	0.00111754	-1.13169	down	--	--	Cellular Component: endosome (GO:0005768);; Cellular Component: Golgi apparatus (GO:0005794);; Cellular Component: trans-Golgi network (GO:0005802);; Molecular Function: methyltransferase activity (GO:0008168);; Biological Process: methylation (GO:0032259);;	--	Probable methyltransferase PMT16 GN=At2g45750 OS=Arabidopsis thaliana (Mouse-ear cress) PE=3 SV=1	PREDICTED: uncharacterized protein LOC101215265 [Cucumis sativus]
Cla002259	3.28568e-06	1.87751	up	[C]	Energy production and conversion	Molecular Function: protein binding (GO:0005515);; Cellular Component: cytosol (GO:0005829);; Biological Process: glycolytic process (GO:0006096);; Biological Process: tricarboxylic acid cycle (GO:0006099);; Biological Process: water transport (GO:0006833);; Biological Process: hyperosmotic response (GO:0006972);; Biological Process: Golgi organization (GO:0007030);; Molecular Function: phosphoen…	K01595|0.0|rcu:RCOM_1177170|Phosphoenolpyruvate carboxylase, putative (EC:1.3.1.74)	Phosphoenolpyruvate carboxylase 2 GN=PPCC OS=Flaveria trinervia (Clustered yellowtops) PE=1 SV=1	phosphoenolpyruvate carboxylase 2-like [Cucumis sativus]
Cla010799	0.00355877	2.58873	up	[E]	Amino acid transport and metabolism	Biological Process: amino acid transmembrane transport (GO:0003333);; Cellular Component: vacuolar membrane (GO:0005774);; Cellular Component: plasma membrane (GO:0005886);; Molecular Function: amino acid transmembrane transporter activity (GO:0015171);; Cellular Component: integral component of membrane (GO:0016021);;	K14207|0.0|rcu:RCOM_0012320|amino acid transporter, putative	Amino acid permease 8 GN=AAP8 OS=Arabidopsis thaliana (Mouse-ear cress) PE=1 SV=1	PREDICTED: probable sodium-coupled neutral amino acid transporter 6-like [Cucumis sativus]
Cla011426	0.000876001	-1.00691	down	--	--	Cellular Component: nucleus (GO:0005634);; Cellular Component: plastid (GO:0009536);;	--	BTB/POZ domain-containing protein At1g63850 GN=At1g63850 OS=Arabidopsis thaliana (Mouse-ear cress) PE=1 SV=1	PREDICTED: BTB/POZ domain-containing protein At1g63850-like [Cucumis sativus]
Cla012606	0.00238908	-1.49119	down	[R]	General function prediction only	Molecular Function: catalytic activity (GO:0003824);; Cellular Component: nucleus (GO:0005634);; Biological Process: metabolic process (GO:0008152);;	--	--	PREDICTED: putative hydrolase C777.06c-like [Cucumis sativus]
Cla011090	0.00772567	1.43596	up	--	--	Molecular Function: ubiquitin-protein transferase activity (GO:0004842);; Molecular Function: protein binding (GO:0005515);; Biological Process: response to abiotic stimulus (GO:0009628);; Biological Process: regulation of abscisic acid-activated signaling pathway (GO:0009787);; Biological Process: embryo development (GO:0009790);; Biological Process: response to inorganic substance (GO:0010035);…	K11982|1e-65|vvi:100251284|hypothetical protein LOC100251284	E3 ubiquitin-protein ligase RING1-like GN=At3g19950 OS=Arabidopsis thaliana (Mouse-ear cress) PE=2 SV=1	PREDICTED: RING finger protein 126-B-like [Cucumis sativus]
Cla007329	1.08507e-05	-3.79481	down	--	--	Cellular Component: Golgi apparatus (GO:0005794);; Cellular Component: cytosol (GO:0005829);; Cellular Component: plant-type cell wall (GO:0009505);; Cellular Component: plasmodesma (GO:0009506);; Cellular Component: membrane (GO:0016020);; Biological Process: cellular component organization (GO:0016043);; Biological Process: single-organism cellular process (GO:0044763);;	--	Expansin-like A1 (Precursor) GN=F16L2_180 OS=Arabidopsis thaliana (Mouse-ear cress) PE=2 SV=1	PREDICTED: expansin-like A1-like [Cucumis sativus]
Cla014061	1.79216e-10	1.81901	up	[K]	Transcription	Cellular Component: histone acetyltransferase complex (GO:0000123);; Molecular Function: transcription regulatory region sequence-specific DNA binding (GO:0000976);; Molecular Function: sequence-specific DNA binding transcription factor activity (GO:0003700);; Cellular Component: nucleus (GO:0005634);; Biological Process: regulation of transcription, DNA-templated (GO:0006355);; Biological Proces…	--	Homeobox-leucine zipper protein HAT22 GN=HAT22 OS=Arabidopsis thaliana (Mouse-ear cress) PE=1 SV=1	PREDICTED: homeobox-leucine zipper protein HAT22-like [Cucumis sativus]
Cla014362	0.000893603	2.1848	up	[O]	Posttranslational modification, protein turnover, chaperones	Molecular Function: thioredoxin-disulfide reductase activity (GO:0004791);; Cellular Component: mitochondrial matrix (GO:0005759);; Cellular Component: cytosol (GO:0005829);; Biological Process: pollen germination (GO:0009846);; Cellular Component: chloroplast envelope (GO:0009941);; Biological Process: cell growth (GO:0016049);; Molecular Function: oxidoreductase activity, acting on a sulfur gro…	K00384|1e-161|vvi:100263578|hypothetical protein LOC100263578	Thioredoxin reductase 1 GN=F15J1.30 OS=Arabidopsis thaliana (Mouse-ear cress) PE=1 SV=3	PREDICTED: thioredoxin reductase 2-like [Cucumis sativus]
Cla003947	0.00170437	1.29983	up	--	--	Molecular Function: nucleic acid binding (GO:0003676);; Cellular Component: nucleus (GO:0005634);; Biological Process: N-terminal protein myristoylation (GO:0006499);; Molecular Function: zinc ion binding (GO:0008270);; Cellular Component: extrinsic component of membrane (GO:0019898);;	K14011|1e-162|vvi:100257839|hypothetical protein LOC100257839	--	PREDICTED: UBX domain-containing protein 6-like [Cucumis sativus]
Cla019988	1.007e-05	-2.27974	down	--	--	Molecular Function: carboxylic ester hydrolase activity (GO:0004091);; Molecular Function: alpha-L-fucosidase activity (GO:0004560);; Cellular Component: extracellular region (GO:0005576);; Biological Process: lipid metabolic process (GO:0006629);; Cellular Component: plant-type cell wall (GO:0009505);; Cellular Component: chloroplast stroma (GO:0009570);; Molecular Function: IgE binding (GO:0019…	--	GDSL esterase/lipase At1g09390 (Precursor) GN=At1g09390 OS=Arabidopsis thaliana (Mouse-ear cress) PE=2 SV=1	PREDICTED: GDSL esterase/lipase At1g09390-like [Cucumis sativus]
Cla015633	5.17792e-21	-2.72576	down	[QR]	--	Cellular Component: cytoplasm (GO:0005737);; Molecular Function: O-methyltransferase activity (GO:0008171);; Biological Process: isoflavonoid phytoalexin biosynthetic process (GO:0009701);; Biological Process: flavonoid metabolic process (GO:0009812);; Biological Process: alkaloid biosynthetic process (GO:0009821);; Molecular Function: isoflavone 4'-O-methyltransferase activity (GO:0030746);; Mol…	--	Trans-resveratrol di-O-methyltransferase GN=ROMT OS=Vitis vinifera (Grape) PE=1 SV=2	PREDICTED: trans-resveratrol di-O-methyltransferase-like [Cucumis sativus]
Cla017568	0.00393992	-1.10014	down	--	--	Cellular Component: nucleus (GO:0005634);;	--	--	PREDICTED: uncharacterized protein LOC101217417 [Cucumis sativus]
Cla017729	0.000399424	1.18062	up	--	--	Molecular Function: DNA binding (GO:0003677);; Molecular Function: sequence-specific DNA binding transcription factor activity (GO:0003700);; Molecular Function: protein binding (GO:0005515);; Cellular Component: nucleus (GO:0005634);; Biological Process: regulation of transcription, DNA-templated (GO:0006355);; Biological Process: protein folding (GO:0006457);; Biological Process: toxin cataboli…	--	Heat stress transcription factor A-3 GN=F17C15.140 OS=Arabidopsis thaliana (Mouse-ear cress) PE=2 SV=2	PREDICTED: heat stress transcription factor A-3-like [Cucumis sativus]
Cla001914	5.74017e-07	1.73838	up	[IQR]	--	Biological Process: very long-chain fatty acid metabolic process (GO:0000038);; Cellular Component: cytosol (GO:0005829);; Biological Process: fatty acid biosynthetic process (GO:0006633);; Biological Process: folic acid-containing compound metabolic process (GO:0006760);; Biological Process: multicellular organismal development (GO:0007275);; Biological Process: response to cold (GO:0009409);; C…	--	Tropinone reductase 2 GN=TR2 OS=Hyoscyamus niger (Black henbane) PE=2 SV=1	PREDICTED: uncharacterized oxidoreductase YxbG-like [Cucumis sativus]
Cla005658	1.16678e-08	-1.62645	down	--	--	Molecular Function: binding (GO:0005488);; Cellular Component: cell wall (GO:0005618);; Biological Process: single-organism process (GO:0044699);;	--	36.4 kDa proline-rich protein GN=TPRP-F1 OS=Solanum lycopersicum (Tomato) PE=2 SV=1	PREDICTED: uncharacterized protein LOC101220939 [Cucumis sativus]
Cla002753	7.86864e-05	-1.46952	down	[P]	Inorganic ion transport and metabolism	Cellular Component: Golgi membrane (GO:0000139);; Molecular Function: monooxygenase activity (GO:0004497);; Molecular Function: N,N-dimethylaniline monooxygenase activity (GO:0004499);; Cellular Component: nucleoplasm (GO:0005654);; Cellular Component: endoplasmic reticulum membrane (GO:0005789);; Cellular Component: cytosol (GO:0005829);; Biological Process: response to water deprivation (GO:000…	--	Probable indole-3-pyruvate monooxygenase YUCCA8 GN=F16A16.170 OS=Arabidopsis thaliana (Mouse-ear cress) PE=2 SV=1	PREDICTED: flavin-containing monooxygenase YUCCA8-like [Cucumis sativus]
Cla016811	0.000661327	1.0574	up	[R]	General function prediction only	Molecular Function: metalloendopeptidase activity (GO:0004222);; Molecular Function: ATP binding (GO:0005524);; Cellular Component: mitochondrial outer membrane (GO:0005741);; Cellular Component: mitochondrial respiratory chain complex III (GO:0005750);; Cellular Component: mitochondrial intermembrane space (GO:0005758);; Cellular Component: mitochondrial matrix (GO:0005759);; Cellular Component:…	K01412|0.0|vvi:100266273|hypothetical protein LOC100266273	Mitochondrial-processing peptidase subunit alpha (Precursor) GN=MPP OS=Solanum tuberosum (Potato) PE=1 SV=1	PREDICTED: mitochondrial-processing peptidase subunit alpha-like [Cucumis sativus]
Cla014557	9.34627e-05	-1.78947	down	--	--	Cellular Component: cytoplasm (GO:0005737);; Biological Process: response to UV (GO:0009411);; Cellular Component: plant-type cell wall (GO:0009505);; Cellular Component: chloroplast (GO:0009507);; Biological Process: flavonoid biosynthetic process (GO:0009813);; Biological Process: pollen tube growth (GO:0009860);; Biological Process: histone phosphorylation (GO:0016572);; Molecular Function: pe…	K01051|1e-155|rcu:RCOM_0291660|Pectinesterase-2 precursor, putative (EC:3.1.1.11)	Probable pectinesterase 53 (Precursor) GN=T29J13.150 OS=Arabidopsis thaliana (Mouse-ear cress) PE=2 SV=1	PREDICTED: probable pectinesterase 53-like [Cucumis sativus]
Cla013613	2.27549e-12	2.1776	up	[RTKL]	--	Molecular Function: hydrolase activity, hydrolyzing O-glycosyl compounds (GO:0004553);; Molecular Function: protein serine/threonine kinase activity (GO:0004674);; Molecular Function: calmodulin-dependent protein kinase activity (GO:0004683);; Molecular Function: protein binding (GO:0005515);; Molecular Function: ATP binding (GO:0005524);; Cellular Component: mitochondrion (GO:0005739);; Cellular…	--	CBL-interacting serine/threonine-protein kinase 6 GN=At4g30960 OS=Arabidopsis thaliana (Mouse-ear cress) PE=1 SV=1	PREDICTED: CBL-interacting serine/threonine-protein kinase 6-like [Cucumis sativus]
Cla005355	1.14262e-05	1.64504	up	--	--	Molecular Function: aspartic-type endopeptidase activity (GO:0004190);; Cellular Component: extracellular region (GO:0005576);; Cellular Component: vacuole (GO:0005773);; Cellular Component: cytosol (GO:0005829);; Biological Process: glycolytic process (GO:0006096);; Biological Process: proteolysis (GO:0006508);; Biological Process: protein targeting to vacuole (GO:0006623);; Biological Process: …	K08245|0.0|rcu:RCOM_1303660|Aspartic proteinase precursor, putative (EC:3.4.23.40)	Aspartic proteinase (Precursor) OS=Cucurbita pepo (Vegetable marrow) PE=2 SV=1	PREDICTED: aspartic proteinase-like [Cucumis sativus]
Cla019868	7.9885e-09	5.90219	up	--	--	Molecular Function: endopeptidase inhibitor activity (GO:0004866);;	--	Miraculin (Precursor) OS=Synsepalum dulcificum (Miracle fruit) PE=1 SV=3	PREDICTED: miraculin-like [Cucumis sativus]
Cla008199	9.81863e-11	#NAME?	down	--	--	Cellular Component: nucleus (GO:0005634);; Biological Process: DNA repair (GO:0006281);; Biological Process: DNA recombination (GO:0006310);; Biological Process: fatty acid beta-oxidation (GO:0006635);; Biological Process: metabolic process (GO:0008152);; Biological Process: cytokinin metabolic process (GO:0009690);; Biological Process: vernalization response (GO:0010048);; Biological Process: re…	--	UDP-glycosyltransferase 76E2 GN=UGT76E2 OS=Arabidopsis thaliana (Mouse-ear cress) PE=2 SV=1	PREDICTED: UDP-glycosyltransferase 76E2-like [Cucumis sativus]
Cla021036	0.000182422	1.08974	up	[T]	Signal transduction mechanisms	Molecular Function: protein serine/threonine phosphatase activity (GO:0004722);; Cellular Component: nucleus (GO:0005634);; Cellular Component: plasma membrane (GO:0005886);; Biological Process: protein dephosphorylation (GO:0006470);; Cellular Component: protein serine/threonine phosphatase complex (GO:0008287);; Biological Process: response to symbiotic fungus (GO:0009610);; Biological Process:…	K01090|1e-174|rcu:RCOM_0920800|protein phosphatase 2c, putative (EC:3.1.3.16)	Probable protein phosphatase 2C 60 GN=At4g31860 OS=Arabidopsis thaliana (Mouse-ear cress) PE=2 SV=1	PREDICTED: probable protein phosphatase 2C 60-like [Cucumis sativus]
Cla015410	2.72161e-06	1.3812	up	[E]	Amino acid transport and metabolism	Molecular Function: L-aspartate:2-oxoglutarate aminotransferase activity (GO:0004069);; Molecular Function: protein binding (GO:0005515);; Cellular Component: cytosol (GO:0005829);; Biological Process: response to stress (GO:0006950);; Biological Process: signal transduction (GO:0007165);; Molecular Function: transaminase activity (GO:0008483);; Biological Process: cellular amino acid biosyntheti…	--	Bifunctional aspartate aminotransferase and glutamate/aspartate-prephenate aminotransferase (Precursor) GN=T26C19.9 OS=Arabidopsis thaliana (Mouse-ear cress) PE=1 SV=2	PREDICTED: bifunctional aspartate aminotransferase and glutamate/aspartate-prephenate aminotransferase-like [Cucumis sativus]
Cla003785	0.000246816	1.1673	up	[S]	Function unknown	Cellular Component: endosome (GO:0005768);; Cellular Component: Golgi apparatus (GO:0005794);; Cellular Component: trans-Golgi network (GO:0005802);; Biological Process: stem vascular tissue pattern formation (GO:0010222);;	--	--	PREDICTED: uncharacterized protein LOC101210587 [Cucumis sativus]
Cla018048	0.00372589	1.91286	up	[RTKL]	--	Molecular Function: protein kinase activity (GO:0004672);; Molecular Function: protein serine/threonine kinase activity (GO:0004674);; Molecular Function: binding (GO:0005488);; Molecular Function: ATP binding (GO:0005524);; Cellular Component: nucleolus (GO:0005730);; Cellular Component: cytoplasm (GO:0005737);; Cellular Component: plasma membrane (GO:0005886);; Biological Process: protein phosp…	--	Probable receptor-like protein kinase At5g15080 GN=At5g15080 OS=Arabidopsis thaliana (Mouse-ear cress) PE=1 SV=1	PREDICTED: probable receptor-like protein kinase At5g15080-like [Cucumis sativus]
Cla020339	1.39104e-06	-1.47088	down	[RTKL]	--	Biological Process: polysaccharide biosynthetic process (GO:0000271);; Molecular Function: protein serine/threonine kinase activity (GO:0004674);; Molecular Function: ATP binding (GO:0005524);; Cellular Component: extracellular region (GO:0005576);; Cellular Component: plasma membrane (GO:0005886);; Biological Process: cellular glucan metabolic process (GO:0006073);; Biological Process: protein p…	--	Protein NSP-INTERACTING KINASE 1 (Precursor) GN=NIK1 OS=Arabidopsis thaliana (Mouse-ear cress) PE=1 SV=1	PREDICTED: protein NSP-INTERACTING KINASE 1-like [Cucumis sativus]
Cla007342	7.10241e-08	-1.63981	down	[Z]	Cytoskeleton	Biological Process: polysaccharide biosynthetic process (GO:0000271);; Molecular Function: GTPase activity (GO:0003924);; Molecular Function: structural constituent of cytoskeleton (GO:0005200);; Molecular Function: GTP binding (GO:0005525);; Cellular Component: cell wall (GO:0005618);; Cellular Component: microtubule (GO:0005874);; Cellular Component: plasma membrane (GO:0005886);; Biological Pr…	K07375|0.0|ath:AT5G12250|TUB6	Tubulin beta-1 chain GN=TUBB1 OS=Triticum aestivum (Wheat) PE=2 SV=1	PREDICTED: tubulin beta-2 chain-like [Cucumis sativus]
Cla005053	1.51175e-06	2.23139	up	--	--	Molecular Function: protein binding (GO:0005515);; Cellular Component: nucleoplasm (GO:0005654);; Cellular Component: mitochondrion (GO:0005739);; Biological Process: regulation of transcription, DNA-templated (GO:0006355);; Cellular Component: plastid (GO:0009536);; Biological Process: determination of bilateral symmetry (GO:0009855);; Biological Process: jasmonic acid mediated signaling pathway…	--	LOB domain-containing protein 11 GN=T17D12.6 OS=Arabidopsis thaliana (Mouse-ear cress) PE=2 SV=2	PREDICTED: LOB domain-containing protein 11-like [Cucumis sativus]
Cla004169	2.28594e-06	-1.52722	down	--	--	Biological Process: microtubule cytoskeleton organization (GO:0000226);; Biological Process: mitotic cell cycle (GO:0000278);; Biological Process: RNA processing (GO:0006396);; Biological Process: multicellular organismal development (GO:0007275);; Molecular Function: microtubule binding (GO:0008017);; Biological Process: unidimensional cell growth (GO:0009826);; Cellular Component: cortical micr…	--	Microtubule-associated protein TORTIFOLIA1 GN=T24A18.10 OS=Arabidopsis thaliana (Mouse-ear cress) PE=1 SV=2	PREDICTED: microtubule-associated protein TORTIFOLIA1-like [Cucumis sativus]
Cla016805	1.15842e-12	-2.79553	down	--	--	Cellular Component: nucleus (GO:0005634);; Cellular Component: plant-type cell wall (GO:0009505);;	--	--	PREDICTED: uncharacterized protein LOC101219082 [Cucumis sativus]
Cla012752	3.30999e-06	-1.59718	down	--	--	Cellular Component: cytoplasm (GO:0005737);; Cellular Component: chloroplast (GO:0009507);;	--	DeSI-like protein At4g17486 GN=At4g17486 OS=Arabidopsis thaliana (Mouse-ear cress) PE=2 SV=1	PREDICTED: deSI-like protein At4g17486-like [Cucumis sativus]
Cla006167	0.000608262	1.05228	up	[RTKL]	--	Molecular Function: nucleotide binding (GO:0000166);; Molecular Function: protein kinase activity (GO:0004672);; Molecular Function: ubiquitin-protein transferase activity (GO:0004842);; Cellular Component: nucleus (GO:0005634);; Cellular Component: plasma membrane (GO:0005886);; Biological Process: cellular protein modification process (GO:0006464);; Biological Process: cell communication (GO:00…	--	U-box domain-containing protein 32 GN=PUB32 OS=Arabidopsis thaliana (Mouse-ear cress) PE=2 SV=1	PREDICTED: LOW QUALITY PROTEIN: U-box domain-containing protein 32-like [Cucumis sativus]
Cla019218	4.9153e-05	-1.43533	down	[E]	Amino acid transport and metabolism	Molecular Function: L-alanine:2-oxoglutarate aminotransferase activity (GO:0004021);; Molecular Function: L-tyrosine:2-oxoglutarate aminotransferase activity (GO:0004838);; Cellular Component: cytoplasm (GO:0005737);; Biological Process: shade avoidance (GO:0009641);; Biological Process: indoleacetic acid biosynthetic process (GO:0009684);; Biological Process: response to ethylene (GO:0009723);; …	--	Tryptophan aminotransferase-related protein 2 GN=TAR2 OS=Arabidopsis thaliana (Mouse-ear cress) PE=2 SV=1	PREDICTED: tryptophan aminotransferase-related protein 2-like [Cucumis sativus]
Cla003195	0.000360331	5.9586	up	--	--	Biological Process: defense response to nematode (GO:0002215);; Molecular Function: peroxidase activity (GO:0004601);; Molecular Function: binding (GO:0005488);; Cellular Component: vacuolar membrane (GO:0005774);; Cellular Component: Golgi apparatus (GO:0005794);; Cellular Component: cytosol (GO:0005829);; Biological Process: response to oxidative stress (GO:0006979);; Biological Process: respon…	--	Peroxidase 15 (Precursor) GN=pod OS=Ipomoea batatas (Sweet potato) PE=1 SV=1	PREDICTED: lignin-forming anionic peroxidase-like [Cucumis sativus]
Cla016685	6.41275e-10	-1.89913	down	[RTKL]	--	Biological Process: RNA splicing, via endonucleolytic cleavage and ligation (GO:0000394);; Biological Process: respiratory burst involved in defense response (GO:0002679);; Molecular Function: protein serine/threonine kinase activity (GO:0004674);; Molecular Function: non-membrane spanning protein tyrosine kinase activity (GO:0004715);; Molecular Function: protein binding (GO:0005515);; Molecular…	--	Probable receptor-like protein kinase At5g15080 GN=At5g15080 OS=Arabidopsis thaliana (Mouse-ear cress) PE=1 SV=1	PREDICTED: receptor-like serine/threonine-protein kinase At3g01300-like [Cucumis sativus]
Cla014054	0.00138642	-1.44961	down	--	--	Cellular Component: mitochondrion (GO:0005739);; Biological Process: reciprocal meiotic recombination (GO:0007131);; Biological Process: embryo sac egg cell differentiation (GO:0009560);; Biological Process: cytokinin biosynthetic process (GO:0009691);;	--	Pentatricopeptide repeat-containing protein At3g49730 GN=At3g49730 OS=Arabidopsis thaliana (Mouse-ear cress) PE=2 SV=1	PREDICTED: pentatricopeptide repeat-containing protein At3g49730-like [Cucumis sativus]
Cla013247	4.10407e-05	1.23873	up	[E]	Amino acid transport and metabolism	Molecular Function: prephenate dehydratase activity (GO:0004664);; Cellular Component: cytosol (GO:0005829);; Biological Process: tyrosine biosynthetic process (GO:0006571);; Biological Process: protein targeting to membrane (GO:0006612);; Biological Process: L-phenylalanine biosynthetic process (GO:0009094);; Cellular Component: chloroplast (GO:0009507);; Biological Process: response to wounding…	--	Arogenate dehydratase/prephenate dehydratase 2, chloroplastic (Precursor) GN=MLP3.8 OS=Arabidopsis thaliana (Mouse-ear cress) PE=1 SV=1	PREDICTED: LOW QUALITY PROTEIN: arogenate dehydratase/prephenate dehydratase 2, chloroplastic-like [Cucumis sativus]
Cla023428	0.00208543	-1.09381	down	[L]	Replication, recombination and repair	Cellular Component: euchromatin (GO:0000791);; Cellular Component: synaptonemal complex (GO:0000795);; Molecular Function: endonuclease activity (GO:0004519);; Molecular Function: exonuclease activity (GO:0004527);; Molecular Function: protein serine/threonine phosphatase activity (GO:0004722);; Biological Process: double-strand break repair (GO:0006302);; Biological Process: meiotic nuclear divi…	K10865|0.0|pop:POPTR_582090|hypothetical protein	Double-strand break repair protein MRE11 GN=MRE11 OS=Arabidopsis thaliana (Mouse-ear cress) PE=2 SV=1	PREDICTED: double-strand break repair protein MRE11-like [Cucumis sativus]
Cla011073	2.43409e-05	-1.39169	down	[J]	Translation, ribosomal structure and biogenesis	Molecular Function: structural constituent of ribosome (GO:0003735);; Cellular Component: ribosome (GO:0005840);; Cellular Component: plasma membrane (GO:0005886);; Biological Process: translation (GO:0006412);; Cellular Component: plasmodesma (GO:0009506);; Cellular Component: chloroplast (GO:0009507);; Biological Process: response to fungus (GO:0009620);; Cellular Component: cytosolic large rib…	K02908|5e-58|rcu:RCOM_0855600|60S ribosomal protein L30, putative	60S ribosomal protein L30 GN=RPL30 OS=Lupinus luteus (European yellow lupin) PE=3 SV=1	PREDICTED: 60S ribosomal protein L30-like [Solanum lycopersicum]
Cla008854	1.49122e-14	-2.60869	down	[R]	General function prediction only	--	--	--	PREDICTED: COBW domain-containing protein 2-like [Cucumis sativus]
Cla005960	9.67724e-05	1.11889	up	[R]	General function prediction only	Cellular Component: plasma membrane (GO:0005886);; Molecular Function: transferase activity (GO:0016740);;	--	--	PREDICTED: tetratricopeptide repeat protein 7B-like [Cucumis sativus]
Cla000871	2.80516e-14	5.94992	up	[HI]	--	Molecular Function: 1-deoxy-D-xylulose-5-phosphate synthase activity (GO:0008661);; Biological Process: thiamine biosynthetic process (GO:0009228);; Cellular Component: plastid (GO:0009536);; Cellular Component: chloroplast stroma (GO:0009570);; Biological Process: chlorophyll biosynthetic process (GO:0015995);; Biological Process: terpenoid biosynthetic process (GO:0016114);; Molecular Function:…	K01662|0.0|rcu:RCOM_0410350|1-deoxyxylulose-5-phosphate synthase, putative (EC:2.2.1.7)	Probable 1-deoxy-D-xylulose-5-phosphate synthase 2, chloroplastic (Precursor) OS=Oryza sativa subsp. japonica (Rice) PE=2 SV=1	PREDICTED: probable 1-deoxy-D-xylulose-5-phosphate synthase 2, chloroplastic-like [Cucumis sativus]
Cla002885	0.000312266	-1.03696	down	[S]	Function unknown	--	K14568|9e-75|rcu:RCOM_0072430|Nucleolar essential protein, putative	--	PREDICTED: ribosomal RNA small subunit methyltransferase NEP1-like [Cucumis sativus]
Cla007687	0.00482633	1.00892	up	--	--	Molecular Function: protein binding (GO:0005515);; Cellular Component: mitochondrion (GO:0005739);; Biological Process: peroxisome organization (GO:0007031);;	--	Peroxisome biogenesis protein 22 GN=PEX22 OS=Arabidopsis thaliana (Mouse-ear cress) PE=1 SV=1	PREDICTED: peroxisome biogenesis protein 22-like [Cucumis sativus]
Cla006630	0.000188231	1.97912	up	--	--	Cellular Component: nucleus (GO:0005634);; Cellular Component: plasma membrane (GO:0005886);; Biological Process: protein targeting to vacuole (GO:0006623);; Cellular Component: chloroplast (GO:0009507);; Biological Process: embryo development (GO:0009790);; Biological Process: root development (GO:0048364);; Biological Process: shoot system development (GO:0048367);;	--	Protein BPS1, chloroplastic (Precursor) GN=BPS1 OS=Arabidopsis thaliana (Mouse-ear cress) PE=2 SV=1	PREDICTED: protein BPS1, chloroplastic-like isoform 1 [Cucumis sativus]
Cla018312	8.81458e-07	1.52769	up	--	--	Biological Process: MAPK cascade (GO:0000165);; Molecular Function: core promoter proximal region sequence-specific DNA binding (GO:0000987);; Molecular Function: core promoter binding (GO:0001047);; Molecular Function: sequence-specific DNA binding transcription factor activity (GO:0003700);; Molecular Function: protein binding (GO:0005515);; Cellular Component: nucleus (GO:0005634);; Biological…	--	Transcription factor TCP11 GN=TCP11 OS=Arabidopsis thaliana (Mouse-ear cress) PE=2 SV=1	PREDICTED: transcription factor TCP11-like [Cucumis sativus]
Cla002656	5.82903e-05	-1.17969	down	--	--	Biological Process: RNA splicing, via endonucleolytic cleavage and ligation (GO:0000394);; Cellular Component: mitochondrion (GO:0005739);; Biological Process: methionine biosynthetic process (GO:0009086);; Biological Process: protein sumoylation (GO:0016925);;	--	--	PREDICTED: mitochondral 37S ribosomal protein S27-like [Cucumis sativus]
Cla021920	0.000103958	-1.34324	down	--	--	Cellular Component: mitochondrion (GO:0005739);; Molecular Function: voltage-gated anion channel activity (GO:0008308);; Molecular Function: porin activity (GO:0015288);; Cellular Component: integral component of chloroplast outer membrane (GO:0031359);; Cellular Component: etioplast membrane (GO:0034426);; Biological Process: regulation of anion transport (GO:0044070);;	--	Outer envelope pore protein 21, chloroplastic GN=OEP21 OS=Pisum sativum (Garden pea) PE=1 SV=1	PREDICTED: outer envelope pore protein 21, chloroplastic-like [Cucumis sativus]
Cla020499	0.000230797	1.13275	up	--	--	Molecular Function: sucrose alpha-glucosidase activity (GO:0004575);; Molecular Function: protein binding (GO:0005515);; Cellular Component: nucleus (GO:0005634);; Cellular Component: mitochondrion (GO:0005739);; Cellular Component: cytosol (GO:0005829);; Cellular Component: plasma membrane (GO:0005886);; Biological Process: starch metabolic process (GO:0005982);; Biological Process: sucrose cata…	--	Alkaline/neutral invertase CINV2 GN=CINV2 OS=Arabidopsis thaliana (Mouse-ear cress) PE=2 SV=1	PREDICTED: uncharacterized protein LOC101217778 [Cucumis sativus]
Watermelon_newGene_1051	6.30833e-07	3.07255	up	--	--	--	--	--	hypothetical protein L484_024375 [Morus notabilis]
Cla015872	1.11446e-10	-1.83989	down	[J]	Translation, ribosomal structure and biogenesis	Biological Process: tRNA dihydrouridine synthesis (GO:0002943);; Molecular Function: nucleic acid binding (GO:0003676);; Cellular Component: nucleus (GO:0005634);; Cellular Component: vacuole (GO:0005773);; Cellular Component: cytosol (GO:0005829);; Biological Process: tRNA processing (GO:0008033);; Molecular Function: zinc ion binding (GO:0008270);; Cellular Component: plastid (GO:0009536);; Mol…	K05544|0.0|vvi:100262408|hypothetical protein LOC100262408	tRNA-dihydrouridine(47) synthase [NAD(P)(+)]-like GN=At4g38890 OS=Arabidopsis thaliana (Mouse-ear cress) PE=2 SV=2	PREDICTED: tRNA-dihydrouridine(47) synthase [NAD(P)(+)]-like [Cucumis sativus]
Cla001482	0.00364542	1.49327	up	--	--	--	--	Light-regulated protein (Precursor) OS=Oryza sativa subsp. japonica (Rice) PE=2 SV=1	light-regulated protein-like [Cucumis sativus]
Cla015683	5.10694e-07	-1.4336	down	--	--	Molecular Function: protein binding (GO:0005515);; Cellular Component: nucleus (GO:0005634);; Cellular Component: chloroplast (GO:0009507);; Biological Process: embryo sac egg cell differentiation (GO:0009560);;	K14300|0.0|vvi:100249432|hypothetical protein LOC100249432	--	PREDICTED: LOW QUALITY PROTEIN: uncharacterized LOC101211181 [Cucumis sativus]
Cla015333	3.63683e-05	-1.29232	down	[RTKL]	--	Biological Process: activation of MAPKK activity (GO:0000186);; Molecular Function: protein serine/threonine kinase activity (GO:0004674);; Molecular Function: MAP kinase kinase kinase activity (GO:0004709);; Molecular Function: ATP binding (GO:0005524);; Cellular Component: plasma membrane (GO:0005886);; Biological Process: nitrogen compound metabolic process (GO:0006807);; Biological Process: r…	--	Probable receptor-like protein kinase At1g80640 (Precursor) GN=At1g80640 OS=Arabidopsis thaliana (Mouse-ear cress) PE=2 SV=1	PREDICTED: probable receptor-like protein kinase At1g80640-like [Cucumis sativus]
Cla011879	0.00104556	1.0887	up	--	--	Cellular Component: plasma membrane (GO:0005886);;	--	--	PREDICTED: uncharacterized protein LOC101216469 [Cucumis sativus]
Cla021657	4.24539e-14	2.76249	up	[E]	Amino acid transport and metabolism	Cellular Component: plasma membrane (GO:0005886);; Biological Process: cellular amino acid metabolic process (GO:0006520);; Biological Process: response to auxin (GO:0009733);; Biological Process: response to aluminum ion (GO:0010044);;	--	Stem-specific protein TSJT1 GN=TSJT1 OS=Nicotiana tabacum (Common tobacco) PE=2 SV=1	aluminum-induced protein [Cucumis hystrix]
Cla018986	6.83635e-13	2.46019	up	[A]	RNA processing and modification	Biological Process: maltose metabolic process (GO:0000023);; Cellular Component: nucleus (GO:0005634);; Biological Process: starch biosynthetic process (GO:0019252);; Cellular Component: intracellular part (GO:0044424);;	--	Carbon catabolite repressor protein 4 homolog 3 GN=CCR4-3 OS=Arabidopsis thaliana (Mouse-ear cress) PE=2 SV=2	PREDICTED: carbon catabolite repressor protein 4 homolog 3-like [Cucumis sativus]
Cla019312	4.73626e-08	-2.71946	down	[J]	Translation, ribosomal structure and biogenesis	Molecular Function: RNA binding (GO:0003723);; Biological Process: RNA processing (GO:0006396);; Molecular Function: nucleotidyltransferase activity (GO:0016779);;	--	--	PREDICTED: poly(A) polymerase-like [Cucumis sativus]
Cla018925	1.34375e-06	-1.58402	down	[QR]	--	Biological Process: maltose metabolic process (GO:0000023);; Molecular Function: phosphoethanolamine N-methyltransferase activity (GO:0000234);; Cellular Component: cytoplasm (GO:0005737);; Cellular Component: cytosol (GO:0005829);; Biological Process: polyamine catabolic process (GO:0006598);; Biological Process: phosphatidylcholine biosynthetic process (GO:0006656);; Biological Process: steroid…	--	Phosphoethanolamine N-methyltransferase GN=PEAMT OS=Spinacia oleracea (Spinach) PE=1 SV=1	PREDICTED: phosphoethanolamine N-methyltransferase-like [Cucumis sativus]
Cla013455	1.0034e-05	-1.26291	down	[G]	Carbohydrate transport and metabolism	Biological Process: maltose metabolic process (GO:0000023);; Molecular Function: phosphoglycerate kinase activity (GO:0004618);; Molecular Function: ATP binding (GO:0005524);; Cellular Component: cell wall (GO:0005618);; Cellular Component: nucleus (GO:0005634);; Cellular Component: mitochondrion (GO:0005739);; Cellular Component: cytosol (GO:0005829);; Biological Process: glycolytic process (GO:…	K00927|0.0|rcu:RCOM_1574580|phosphoglycerate kinase, putative (EC:2.7.2.3)	Phosphoglycerate kinase, chloroplastic (Precursor) OS=Nicotiana tabacum (Common tobacco) PE=1 SV=1	PREDICTED: phosphoglycerate kinase, chloroplastic-like [Cucumis sativus]
Cla005052	5.56578e-14	5.3212	up	--	--	Molecular Function: protein binding (GO:0005515);; Cellular Component: nucleoplasm (GO:0005654);; Cellular Component: mitochondrion (GO:0005739);; Biological Process: regulation of transcription, DNA-templated (GO:0006355);; Cellular Component: plastid (GO:0009536);; Biological Process: determination of bilateral symmetry (GO:0009855);; Biological Process: polarity specification of adaxial/abaxia…	--	LOB domain-containing protein 1 GN=F24B9.1 OS=Arabidopsis thaliana (Mouse-ear cress) PE=2 SV=1	PREDICTED: LOB domain-containing protein 1-like [Cucumis sativus]
Cla016354	6.21075e-06	-1.61849	down	[J]	Translation, ribosomal structure and biogenesis	Biological Process: RNA methylation (GO:0001510);; Molecular Function: RNA binding (GO:0003723);; Molecular Function: structural constituent of ribosome (GO:0003735);; Cellular Component: nucleolus (GO:0005730);; Cellular Component: mitochondrion (GO:0005739);; Cellular Component: vacuolar membrane (GO:0005774);; Cellular Component: Golgi apparatus (GO:0005794);; Cellular Component: plasma membra…	K02987|1e-144|vvi:100244922|similar to 40S ribosomal S4 protein	40S ribosomal protein S4-3 GN=RPS4D OS=Arabidopsis thaliana (Mouse-ear cress) PE=2 SV=2	PREDICTED: 40S ribosomal protein S4-like [Cucumis sativus]
Cla015202	1.85334e-31	3.68915	up	[Q]	Secondary metabolites biosynthesis, transport and catabolism	Biological Process: transition metal ion transport (GO:0000041);; Molecular Function: iron ion binding (GO:0005506);; Molecular Function: protein binding (GO:0005515);; Cellular Component: endoplasmic reticulum (GO:0005783);; Biological Process: terpenoid metabolic process (GO:0006721);; Biological Process: isoprenoid biosynthetic process (GO:0008299);; Molecular Function: electron carrier activi…	--	Cytochrome P450 86B1 GN=CYP86B1 OS=Arabidopsis thaliana (Mouse-ear cress) PE=2 SV=1	PREDICTED: cytochrome P450 86B1-like [Cucumis sativus]
Cla019817	9.13591e-05	6.13034	up	--	--	--	--	--	PREDICTED: uncharacterized protein LOC101221137 [Cucumis sativus]
Cla000200	0.000154652	-1.74813	down	--	--	Cellular Component: mitochondrion (GO:0005739);; Cellular Component: chloroplast (GO:0009507);; Biological Process: chloroplast RNA processing (GO:0031425);; Biological Process: single-organism cellular process (GO:0044763);; Biological Process: mitochondrial mRNA modification (GO:0080156);;	--	Pentatricopeptide repeat-containing protein At5g08510 GN=PCMP-E20 OS=Arabidopsis thaliana (Mouse-ear cress) PE=2 SV=1	PREDICTED: pentatricopeptide repeat-containing protein At5g08510-like [Cucumis sativus]
Cla019943	0.000134644	-1.49145	down	[I]	Lipid transport and metabolism	Molecular Function: catalytic activity (GO:0003824);; Molecular Function: phospholipase activity (GO:0004620);; Biological Process: membrane lipid metabolic process (GO:0006643);; Biological Process: glycerophospholipid metabolic process (GO:0006650);; Biological Process: response to stress (GO:0006950);; Molecular Function: phosphoric diester hydrolase activity (GO:0008081);; Biological Process:…	--	Phospholipase D p2 GN=PLDP2 OS=Arabidopsis thaliana (Mouse-ear cress) PE=2 SV=2	PREDICTED: phospholipase D p2-like [Cucumis sativus]
Cla001510	0.000106028	2.88828	up	--	--	--	--	--	PREDICTED: uncharacterized protein LOC101203000 [Cucumis sativus]
Cla019976	4.06392e-07	-2.24678	down	--	--	Molecular Function: catalytic activity (GO:0003824);; Cellular Component: cytoplasm (GO:0005737);; Cellular Component: mitochondrion (GO:0005739);; Biological Process: regulation of transcription, DNA-templated (GO:0006355);; Biological Process: response to organic substance (GO:0010033);; Biological Process: negative regulation of gene expression (GO:0010629);; Biological Process: cellular compo…	--	Acyl-CoA-binding domain-containing protein 4 GN=ACBP4 OS=Arabidopsis thaliana (Mouse-ear cress) PE=1 SV=1	PREDICTED: LOW QUALITY PROTEIN: rab9 effector protein with kelch motifs-like, partial [Cucumis sativus]
Cla004433	0.000229862	1.05868	up	--	--	Biological Process: fatty acid beta-oxidation (GO:0006635);; Cellular Component: chloroplast (GO:0009507);; Biological Process: systemic acquired resistance (GO:0009627);; Biological Process: chloroplast organization (GO:0009658);; Biological Process: embryo development ending in seed dormancy (GO:0009793);; Biological Process: thylakoid membrane organization (GO:0010027);; Biological Process: pr…	--	--	PREDICTED: uncharacterized LOC101207190 isoform 1 [Cucumis sativus]
Cla005879	4.48711e-07	3.26077	up	--	--	--	--	--	PREDICTED: uncharacterized protein LOC101216513 [Cucumis sativus]
Cla002841	6.67662e-06	-1.55536	down	--	--	Biological Process: primary metabolic process (GO:0044238);; Biological Process: cellular macromolecule metabolic process (GO:0044260);; Biological Process: single-organism cellular process (GO:0044763);;	--	--	PREDICTED: uncharacterized protein LOC101206764 [Cucumis sativus]
Cla022185	1.60572e-06	3.01194	up	--	--	Biological Process: response to reactive oxygen species (GO:0000302);; Cellular Component: mitochondrion (GO:0005739);; Biological Process: response to salt stress (GO:0009651);; Biological Process: hormone-mediated signaling pathway (GO:0009755);; Biological Process: response to inorganic substance (GO:0010035);; Biological Process: programmed cell death (GO:0012501);; Biological Process: respon…	--	Inactive poly [ADP-ribose] polymerase RCD1 GN=F3C3.1 OS=Arabidopsis thaliana (Mouse-ear cress) PE=1 SV=1	PREDICTED: inactive poly [ADP-ribose] polymerase RCD1-like [Cucumis sativus]
Cla007521	7.24948e-32	4.59722	up	[E]	Amino acid transport and metabolism	Biological Process: RNA splicing, via endonucleolytic cleavage and ligation (GO:0000394);; Cellular Component: cytoplasm (GO:0005737);; Cellular Component: plasma membrane (GO:0005886);; Biological Process: DNA replication (GO:0006260);; Biological Process: DNA methylation (GO:0006306);; Biological Process: cell proliferation (GO:0008283);; Molecular Function: S-adenosylmethionine-homocysteine S-…	K00547|1e-153|rcu:RCOM_0911480|5-methyltetrahydrofolate:homocysteine methyltransferase, putative (EC:2.1.1.10)	Homocysteine S-methyltransferase 3 GN=HMT3 OS=Arabidopsis thaliana (Mouse-ear cress) PE=1 SV=2	PREDICTED: homocysteine S-methyltransferase 3-like [Cucumis sativus]
Cla013412	0.00458562	1.22324	up	[RTKL]	--	Biological Process: cytokinesis by cell plate formation (GO:0000911);; Molecular Function: hydrolase activity, hydrolyzing O-glycosyl compounds (GO:0004553);; Molecular Function: protein serine/threonine kinase activity (GO:0004674);; Molecular Function: calmodulin-dependent protein kinase activity (GO:0004683);; Molecular Function: protein binding (GO:0005515);; Molecular Function: ATP binding (…	--	CBL-interacting serine/threonine-protein kinase 10 GN=At5g58380 OS=Arabidopsis thaliana (Mouse-ear cress) PE=1 SV=1	PREDICTED: CBL-interacting serine/threonine-protein kinase 10-like [Cucumis sativus]
Cla010155	0.000673651	-2.54284	down	--	--	Cellular Component: mitochondrion (GO:0005739);; Biological Process: microtubule nucleation (GO:0007020);; Biological Process: fatty acid catabolic process (GO:0009062);; Cellular Component: chloroplast (GO:0009507);; Biological Process: thylakoid membrane organization (GO:0010027);; Biological Process: photosystem II assembly (GO:0010207);; Biological Process: regulation of chlorophyll biosynthe…	--	Putative pentatricopeptide repeat-containing protein At5g40405 GN=PCMP-H14 OS=Arabidopsis thaliana (Mouse-ear cress) PE=3 SV=1	PREDICTED: putative pentatricopeptide repeat-containing protein At5g40405-like [Cucumis sativus]
Cla008084	0.00010384	8.2169	up	--	--	Molecular Function: chitinase activity (GO:0004568);; Biological Process: response to hormone (GO:0009725);; Biological Process: organic substance metabolic process (GO:0071704);; Biological Process: response to oxygen-containing compound (GO:1901700);;	K01183|3e-56|rcu:RCOM_0701150|chitinase, putative (EC:3.2.1.14)	--	class V chitinase [Momordica charantia]
Cla023322	2.22434e-08	-2.9638	down	[U]	Intracellular trafficking, secretion, and vesicular transport	Cellular Component: endoplasmic reticulum membrane (GO:0005789);; Biological Process: protein transport (GO:0015031);; Cellular Component: membrane (GO:0016020);; Cellular Component: integral component of membrane (GO:0016021);;	K10956|0.0|pop:POPTR_728284|Sec61 transport protein	Protein transport protein Sec61 subunit alpha OS=Pyrenomonas salina PE=2 SV=1	PREDICTED: protein transport protein Sec61 subunit alpha-like [Cucumis sativus]
Cla003287	0.000704124	1.49394	up	[V]	Defense mechanisms	Cellular Component: plant-type vacuole (GO:0000325);; Molecular Function: ATP binding (GO:0005524);; Cellular Component: nucleus (GO:0005634);; Cellular Component: vacuolar membrane (GO:0005774);; Cellular Component: Golgi apparatus (GO:0005794);; Cellular Component: plasma membrane (GO:0005886);; Biological Process: ATP catabolic process (GO:0006200);; Cellular Component: plasmodesma (GO:0009506…	--	ABC transporter C family member 3 GN=MJG19.3 OS=Arabidopsis thaliana (Mouse-ear cress) PE=1 SV=1	PREDICTED: ABC transporter C family member 3-like [Cucumis sativus]
Cla015783	0.000121651	5.33173	up	--	--	Cellular Component: plasma membrane (GO:0005886);; Biological Process: cation transport (GO:0006812);; Biological Process: amino acid transport (GO:0006865);; Biological Process: response to stress (GO:0006950);; Biological Process: response to abiotic stimulus (GO:0009628);; Biological Process: regulation of meristem growth (GO:0010075);; Molecular Function: acidic amino acid transmembrane trans…	--	Lysine histidine transporter-like 8 GN=AATL1 OS=Arabidopsis thaliana (Mouse-ear cress) PE=1 SV=1	PREDICTED: lysine histidine transporter-like 8-like [Cucumis sativus]
Cla016174	0.000627856	3.04017	up	[S]	Function unknown	Molecular Function: protein kinase activity (GO:0004672);; Molecular Function: phosphoprotein phosphatase activity (GO:0004721);; Molecular Function: binding (GO:0005488);; Cellular Component: cilium (GO:0005929);; Biological Process: ion transport (GO:0006811);; Biological Process: organelle organization (GO:0006996);; Biological Process: pattern specification process (GO:0007389);; Biological P…	--	Receptor-like protein kinase 2 (Precursor) GN=RCH2 OS=Arabidopsis thaliana (Mouse-ear cress) PE=1 SV=1	PREDICTED: protein lap1-like [Cucumis sativus]
Cla017640	0.00340438	3.07429	up	--	--	Cellular Component: membrane (GO:0016020);; Biological Process: cellular component organization (GO:0016043);; Cellular Component: intracellular membrane-bounded organelle (GO:0043231);; Biological Process: cellular localization (GO:0051641);;	--	Putative syntaxin-24 GN=SYP24 OS=Arabidopsis thaliana (Mouse-ear cress) PE=3 SV=1	PREDICTED: uncharacterized protein LOC101228653 [Cucumis sativus]
Cla020715	0.00020854	-1.78189	down	--	--	Molecular Function: chromatin binding (GO:0003682);; Molecular Function: sequence-specific DNA binding transcription factor activity (GO:0003700);; Molecular Function: protein binding (GO:0005515);; Cellular Component: cell wall (GO:0005618);; Cellular Component: nucleus (GO:0005634);; Biological Process: regulation of transcription, DNA-templated (GO:0006355);; Biological Process: rRNA processin…	--	Probable transcription factor KAN4 GN=MFO20.5 OS=Arabidopsis thaliana (Mouse-ear cress) PE=1 SV=1	PREDICTED: probable transcription factor KAN4-like [Cucumis sativus]
Cla021593	2.01772e-05	1.52207	up	--	--	Biological Process: response to hypoxia (GO:0001666);; Molecular Function: iron ion binding (GO:0005506);; Cellular Component: nucleus (GO:0005634);; Cellular Component: cytosol (GO:0005829);; Cellular Component: plasma membrane (GO:0005886);; Biological Process: systemic acquired resistance, salicylic acid mediated signaling pathway (GO:0009862);; Molecular Function: heteropolysaccharide binding…	K08967|1e-101|rcu:RCOM_0911070|acireductone dioxygenase, putative	1,2-dihydroxy-3-keto-5-methylthiopentene dioxygenase 2 GN=VIT_05s0020g04080 OS=Vitis vinifera (Grape) PE=2 SV=1	PREDICTED: 1,2-dihydroxy-3-keto-5-methylthiopentene dioxygenase 2-like [Cucumis sativus]
Cla013493	0.000230908	-1.16587	down	[J]	Translation, ribosomal structure and biogenesis	Molecular Function: translation elongation factor activity (GO:0003746);; Molecular Function: GTPase activity (GO:0003924);; Molecular Function: copper ion binding (GO:0005507);; Molecular Function: GTP binding (GO:0005525);; Cellular Component: nucleolus (GO:0005730);; Cellular Component: mitochondrion (GO:0005739);; Cellular Component: cytosol (GO:0005829);; Cellular Component: plasma membrane …	K03234|0.0|rcu:RCOM_1068970|eukaryotic translation elongation factor, putative	Elongation factor 2 OS=Beta vulgaris (Sugar beet) PE=2 SV=1	Ribosomal protein S5/Elongation factor G/III/V family protein [Theobroma cacao]
Cla000394	0.00189379	2.27689	up	--	--	Molecular Function: inorganic phosphate transmembrane transporter activity (GO:0005315);; Cellular Component: mitochondrion (GO:0005739);; Biological Process: vacuole organization (GO:0007033);; Cellular Component: chloroplast thylakoid (GO:0009534);; Biological Process: embryo sac development (GO:0009553);; Biological Process: response to nematode (GO:0009624);; Biological Process: photosyntheti…	--	Triose phosphate/phosphate translocator TPT, chloroplastic (Precursor) GN=TPT OS=Arabidopsis thaliana (Mouse-ear cress) PE=2 SV=1	PREDICTED: triose phosphate/phosphate translocator TPT, chloroplastic-like [Cucumis sativus]
Cla004860	4.55437e-13	-2.1919	down	[J]	Translation, ribosomal structure and biogenesis	Molecular Function: structural constituent of ribosome (GO:0003735);; Cellular Component: nucleus (GO:0005634);; Cellular Component: ribosome (GO:0005840);; Cellular Component: plasma membrane (GO:0005886);; Biological Process: translational elongation (GO:0006414);; Biological Process: plant-type cell wall organization (GO:0009664);; Cellular Component: cytosolic ribosome (GO:0022626);; Biologic…	K02942|2e-31|pop:POPTR_892352|hypothetical protein	60S acidic ribosomal protein P1 GN=RPP1A OS=Zea mays (Maize) PE=1 SV=1	PREDICTED: 60S acidic ribosomal protein P1-3-like [Cucumis sativus]
Cla016084	0.00065773	1.01451	up	--	--	Biological Process: polysaccharide biosynthetic process (GO:0000271);; Biological Process: response to molecule of bacterial origin (GO:0002237);; Molecular Function: protein serine/threonine kinase activity (GO:0004674);; Molecular Function: receptor activity (GO:0004872);; Molecular Function: steroid binding (GO:0005496);; Molecular Function: ATP binding (GO:0005524);; Cellular Component: endos…	--	Somatic embryogenesis receptor kinase 1 (Precursor) OS=Arabidopsis thaliana (Mouse-ear cress) PE=1 SV=2	PREDICTED: somatic embryogenesis receptor kinase 1-like [Cucumis sativus]
Cla003587	1.32004e-06	-1.80244	down	--	--	--	--	--	PREDICTED: uncharacterized protein LOC101216661 [Cucumis sativus]
Cla023321	2.21648e-07	-2.29437	down	--	--	--	--	--	PREDICTED: uncharacterized protein LOC101223201 [Cucumis sativus]
Cla021103	0.000464391	3.06897	up	[G]	Carbohydrate transport and metabolism	Cellular Component: cytosol (GO:0005829);; Cellular Component: chloroplast (GO:0009507);; Biological Process: systemic acquired resistance (GO:0009627);; Biological Process: response to endoplasmic reticulum stress (GO:0034976);;	--	--	PREDICTED: uncharacterized protein LOC101221665 [Cucumis sativus]
Cla011667	7.00089e-05	1.24318	up	--	--	Molecular Function: phosphorelay response regulator activity (GO:0000156);; Molecular Function: DNA binding (GO:0003677);; Molecular Function: sequence-specific DNA binding transcription factor activity (GO:0003700);; Molecular Function: protein binding (GO:0005515);; Cellular Component: nucleus (GO:0005634);; Biological Process: regulation of transcription, DNA-templated (GO:0006355);; Biologica…	--	Protein PHR1-LIKE 1 GN=PHL1 OS=Arabidopsis thaliana (Mouse-ear cress) PE=1 SV=1	PREDICTED: uncharacterized protein LOC101221638 [Cucumis sativus]
Watermelon_newGene_1944	2.18877e-07	5.58162	up	[D]	Cell cycle control, cell division, chromosome partitioning	--	--	Gamma-gliadin (Precursor) OS=Triticum aestivum (Wheat) PE=3 SV=1	hypothetical protein VOLCADRAFT_101835 [Volvox carteri f. nagariensis]
Cla002868	0.00312506	1.11203	up	--	--	Molecular Function: nucleic acid binding (GO:0003676);; Molecular Function: protein binding (GO:0005515);; Biological Process: nucleobase-containing compound metabolic process (GO:0006139);; Molecular Function: 3'-5' exonuclease activity (GO:0008408);;	--	Werner Syndrome-like exonuclease GN=F18A5.260 OS=Arabidopsis thaliana (Mouse-ear cress) PE=1 SV=1	PREDICTED: Werner Syndrome-like exonuclease-like [Cucumis sativus]
Cla007068	9.4944e-10	-1.8008	down	[R]	General function prediction only	Cellular Component: nucleus (GO:0005634);; Biological Process: DNA metabolic process (GO:0006259);; Biological Process: response to light stimulus (GO:0009416);; Biological Process: post-embryonic development (GO:0009791);; Biological Process: regulation of gene expression (GO:0010468);; Biological Process: covalent chromatin modification (GO:0016569);; Biological Process: histone methylation (GO…	--	Histone-lysine N-methyltransferase SUVR2 GN=MRH10.10 OS=Arabidopsis thaliana (Mouse-ear cress) PE=2 SV=2	PREDICTED: LOW QUALITY PROTEIN: histone-lysine N-methyltransferase SUVR2-like [Cucumis sativus]
Cla017138	7.4938e-05	-1.13601	down	--	--	Biological Process: mitotic G2 phase (GO:0000085);; Cellular Component: mitochondrion (GO:0005739);; Biological Process: pyrimidine ribonucleotide biosynthetic process (GO:0009220);; Biological Process: photomorphogenesis (GO:0009640);; Biological Process: regulation of flower development (GO:0009909);; Biological Process: cullin deneddylation (GO:0010388);; Biological Process: histone lysine met…	--	Pentatricopeptide repeat-containing protein At4g35850, mitochondrial (Precursor) GN=At4g35850 OS=Arabidopsis thaliana (Mouse-ear cress) PE=1 SV=1	PREDICTED: pentatricopeptide repeat-containing protein At4g35850, mitochondrial-like [Cucumis sativus]
Cla019255	9.66651e-06	-1.26787	down	--	--	Biological Process: developmental process involved in reproduction (GO:0003006);; Cellular Component: cytoplasm (GO:0005737);; Biological Process: regulation of transcription, DNA-templated (GO:0006355);; Biological Process: lipid transport (GO:0006869);; Biological Process: multicellular organismal development (GO:0007275);; Biological Process: response to light stimulus (GO:0009416);; Biologica…	--	Dynein alpha chain, flagellar outer arm GN=ODA11 OS=Chlamydomonas reinhardtii (Chlamydomonas smithii) PE=1 SV=2	PREDICTED: kelch domain-containing protein 4-like [Cucumis sativus]
Cla006236	0.000813646	-2.38704	down	[Q]	Secondary metabolites biosynthesis, transport and catabolism	Biological Process: very long-chain fatty acid metabolic process (GO:0000038);; Biological Process: sulfur amino acid metabolic process (GO:0000096);; Biological Process: polysaccharide biosynthetic process (GO:0000271);; Cellular Component: endoplasmic reticulum (GO:0005783);; Biological Process: acetyl-CoA metabolic process (GO:0006084);; Biological Process: glycine catabolic process (GO:000654…	--	3-ketoacyl-CoA synthase 6 GN=T26J14.10 OS=Arabidopsis thaliana (Mouse-ear cress) PE=1 SV=1	PREDICTED: 3-ketoacyl-CoA synthase 6-like [Cucumis sativus]
Cla001867	6.61394e-11	1.99926	up	--	--	Cellular Component: nucleus (GO:0005634);;	--	--	PREDICTED: uncharacterized protein LOC101217269 [Cucumis sativus]
Cla003491	5.9647e-06	1.43006	up	[M]	Cell wall/membrane/envelope biogenesis	Molecular Function: binding (GO:0005488);; Cellular Component: nucleus (GO:0005634);; Cellular Component: plasmodesma (GO:0009506);;	--	--	PREDICTED: uncharacterized LOC101216796 [Cucumis sativus]
Cla014497	7.62579e-06	-3.84126	down	--	--	--	--	--	Uncharacterized protein TCM_001203 [Theobroma cacao]
Cla023478	2.20219e-11	-1.90983	down	[RTKL]	--	Cellular Component: cyclin-dependent protein kinase holoenzyme complex (GO:0000307);; Biological Process: cytokinesis (GO:0000910);; Molecular Function: cyclin-dependent protein serine/threonine kinase activity (GO:0004693);; Molecular Function: ATP binding (GO:0005524);; Cellular Component: nucleus (GO:0005634);; Cellular Component: spindle (GO:0005819);; Cellular Component: cytosol (GO:0005829)…	--	Cyclin-dependent kinase B2-2 GN=CDKB2-2 OS=Arabidopsis thaliana (Mouse-ear cress) PE=1 SV=2	PREDICTED: cyclin-dependent kinase B2-2-like [Cucumis sativus]
Cla020557	0.0011365	-4.62547	down	--	--	Molecular Function: signal transducer activity (GO:0004871);; Cellular Component: late endosome (GO:0005770);; Cellular Component: plasma membrane (GO:0005886);; Biological Process: signal transduction (GO:0007165);; Biological Process: pattern specification process (GO:0007389);; Biological Process: response to light stimulus (GO:0009416);; Biological Process: response to blue light (GO:0009637)…	--	BTB/POZ domain-containing protein At5g03250 GN=At5g03250 OS=Arabidopsis thaliana (Mouse-ear cress) PE=2 SV=1	PREDICTED: BTB/POZ domain-containing protein At5g03250-like [Cucumis sativus]
Cla014038	0.000364127	1.07619	up	[R]	General function prediction only	Biological Process: response to hormone (GO:0009725);; Biological Process: response to sucrose (GO:0009744);; Cellular Component: integral component of membrane (GO:0016021);;	--	--	PREDICTED: adiponectin receptor protein 2-like isoform 1 [Cucumis sativus]
Cla006567	0.00550463	-1.31452	down	--	--	Molecular Function: zinc ion binding (GO:0008270);;	--	--	PREDICTED: uncharacterized protein LOC101207404 [Cucumis sativus]
Cla002509	1.08277e-06	1.39648	up	--	--	--	--	ABC transporter A family member 1 GN=T32G6.22 OS=Arabidopsis thaliana (Mouse-ear cress) PE=2 SV=2	PREDICTED: ABC transporter A family member 1-like [Glycine max]
Cla017345	0.00026025	1.85872	up	--	--	Molecular Function: sequence-specific DNA binding transcription factor activity (GO:0003700);; Cellular Component: nucleus (GO:0005634);; Biological Process: regulation of transcription, DNA-templated (GO:0006355);; Biological Process: amino acid transport (GO:0006865);; Biological Process: signal transduction (GO:0007165);; Biological Process: toxin catabolic process (GO:0009407);; Biological Pr…	--	Probable WRKY transcription factor 23 GN=WRKY23 OS=Arabidopsis thaliana (Mouse-ear cress) PE=2 SV=1	PREDICTED: LOW QUALITY PROTEIN: probable WRKY transcription factor 23-like [Cucumis sativus]
Cla018162	1.81611e-11	Inf	up	[O]	Posttranslational modification, protein turnover, chaperones	Molecular Function: glutathione transferase activity (GO:0004364);; Cellular Component: nucleus (GO:0005634);; Cellular Component: vacuolar membrane (GO:0005774);; Cellular Component: cytosol (GO:0005829);; Cellular Component: plasma membrane (GO:0005886);; Biological Process: glucose metabolic process (GO:0006006);; Biological Process: fatty acid beta-oxidation (GO:0006635);; Biological Process:…	--	Probable glutathione S-transferase GN=HSP26-A OS=Glycine max (Soybean) PE=2 SV=1	PREDICTED: glutathione S-transferase U8-like [Cucumis sativus]
Cla008540	0.000214709	1.18075	up	[O]	Posttranslational modification, protein turnover, chaperones	Molecular Function: ubiquitin-protein transferase activity (GO:0004842);; Molecular Function: binding (GO:0005488);; Molecular Function: protein binding (GO:0005515);; Cellular Component: vacuolar membrane (GO:0005774);; Biological Process: amino acid transport (GO:0006865);; Biological Process: multicellular organismal development (GO:0007275);; Biological Process: response to abscisic acid (GO:…	--	E3 ubiquitin ligase BIG BROTHER GN=BB OS=Arabidopsis thaliana (Mouse-ear cress) PE=1 SV=1	PREDICTED: E3 ubiquitin ligase BIG BROTHER-like [Cucumis sativus]
Cla000198	0.000134211	2.77649	up	[K]	Transcription	Cellular Component: histone acetyltransferase complex (GO:0000123);; Molecular Function: sequence-specific DNA binding transcription factor activity (GO:0003700);; Cellular Component: nucleus (GO:0005634);; Biological Process: regulation of transcription, DNA-templated (GO:0006355);; Biological Process: signal transduction (GO:0007165);; Cellular Component: plasmodesma (GO:0009506);; Biological P…	--	Homeobox-leucine zipper protein HAT22 GN=HAT22 OS=Arabidopsis thaliana (Mouse-ear cress) PE=1 SV=1	PREDICTED: homeobox-leucine zipper protein HAT22-like [Cucumis sativus]
Cla004365	0.00145397	1.87991	up	--	--	Molecular Function: ubiquitin-protein transferase activity (GO:0004842);; Cellular Component: nucleus (GO:0005634);; Biological Process: amino acid transport (GO:0006865);; Biological Process: response to stress (GO:0006950);; Biological Process: response to endogenous stimulus (GO:0009719);; Biological Process: root morphogenesis (GO:0010015);; Biological Process: response to organic substance (…	--	RING-H2 finger protein ATL66 GN=ATL66 OS=Arabidopsis thaliana (Mouse-ear cress) PE=2 SV=1	PREDICTED: RING-H2 finger protein ATL66-like [Cucumis sativus]
Cla019238	4.8071e-05	2.3165	up	--	--	Molecular Function: nucleotide binding (GO:0000166);; Molecular Function: nucleic acid binding (GO:0003676);; Biological Process: sucrose biosynthetic process (GO:0005986);; Biological Process: response to oxidative stress (GO:0006979);; Biological Process: metabolic process (GO:0008152);; Biological Process: response to water deprivation (GO:0009414);; Cellular Component: chloroplast (GO:0009507…	--	Probable galactinol--sucrose galactosyltransferase 2 GN=T8H10.120 OS=Arabidopsis thaliana (Mouse-ear cress) PE=2 SV=2	PREDICTED: probable galactinol--sucrose galactosyltransferase 2-like [Cucumis sativus]
Cla015845	1.12205e-08	-1.64075	down	--	--	--	--	--	PREDICTED: uncharacterized protein LOC101206224 [Cucumis sativus]
Cla021986	0.000294391	1.05414	up	[T]	Signal transduction mechanisms	Molecular Function: protein serine/threonine phosphatase activity (GO:0004722);; Molecular Function: protein binding (GO:0005515);; Biological Process: negative regulation of protein kinase activity (GO:0006469);; Biological Process: protein dephosphorylation (GO:0006470);; Cellular Component: protein serine/threonine phosphatase complex (GO:0008287);; Biological Process: response to heat (GO:000…	K14497|0.0|vvi:100242262|hypothetical protein LOC100242262	Protein phosphatase 2C 16 (Precursor) GN=F28P22.4 OS=Arabidopsis thaliana (Mouse-ear cress) PE=1 SV=1	PREDICTED: protein phosphatase 2C 16-like [Cucumis sativus]
Cla010695	0.00348639	2.35445	up	[E]	Amino acid transport and metabolism	Molecular Function: aldo-keto reductase (NADP) activity (GO:0004033);; Molecular Function: glutamate dehydrogenase (NAD+) activity (GO:0004352);; Molecular Function: glutamate dehydrogenase [NAD(P)+] activity (GO:0004353);; Molecular Function: copper ion binding (GO:0005507);; Molecular Function: ATP binding (GO:0005524);; Cellular Component: mitochondrion (GO:0005739);; Cellular Component: mitoc…	K00261|0.0|rcu:RCOM_1502760|glutamate dehydrogenase, putative (EC:1.4.1.3)	Glutamate dehydrogenase 2 GN=GDH2 OS=Arabidopsis thaliana (Mouse-ear cress) PE=1 SV=1	PREDICTED: glutamate dehydrogenase 2-like [Cucumis sativus]
Cla019825	5.21554e-05	1.16751	up	[RTKL]	--	Biological Process: activation of MAPKK activity (GO:0000186);; Molecular Function: protein serine/threonine kinase activity (GO:0004674);; Molecular Function: MAP kinase kinase kinase activity (GO:0004709);; Molecular Function: protein binding (GO:0005515);; Molecular Function: ATP binding (GO:0005524);; Cellular Component: nucleus (GO:0005634);; Cellular Component: cytoplasm (GO:0005737);; Cell…	--	Serine/threonine-protein kinase WNK1 GN=WNK1 OS=Arabidopsis thaliana (Mouse-ear cress) PE=1 SV=1	WNK kinase [Cucumis melo subsp. melo]
Cla023217	0.00589825	1.22067	up	--	--	Molecular Function: protein binding (GO:0005515);; Cellular Component: chloroplast thylakoid membrane (GO:0009535);; Biological Process: response to blue light (GO:0009637);; Biological Process: response to high light intensity (GO:0009644);; Cellular Component: photosystem II oxygen evolving complex (GO:0009654);; Biological Process: response to sucrose (GO:0009744);; Biological Process: respons…	K03541|6e-21|vvi:100243967|hypothetical protein LOC100243967	Photosystem II 10 kDa polypeptide, chloroplastic (Precursor) GN=PSBR OS=Spinacia oleracea (Spinach) PE=2 SV=1	hypothetical protein PRUPE_ppa013107mg [Prunus persica]
Cla017137	0.000257697	3.1137	up	--	--	Molecular Function: ubiquitin-protein transferase activity (GO:0004842);; Cellular Component: nucleus (GO:0005634);; Cellular Component: plasma membrane (GO:0005886);; Molecular Function: zinc ion binding (GO:0008270);; Biological Process: cytokinin metabolic process (GO:0009690);; Biological Process: auxin metabolic process (GO:0009850);; Biological Process: protein ubiquitination (GO:0016567);;…	--	E3 ubiquitin-protein ligase RGLG1 GN=RGLG1 OS=Arabidopsis thaliana (Mouse-ear cress) PE=1 SV=1	PREDICTED: E3 ubiquitin-protein ligase RGLG1-like [Cucumis sativus]
Cla003914	0.000140478	-1.49975	down	--	--	Cellular Component: chromatin (GO:0000785);; Molecular Function: protein binding (GO:0005515);; Cellular Component: nucleus (GO:0005634);; Cellular Component: plasma membrane (GO:0005886);; Biological Process: DNA metabolic process (GO:0006259);; Biological Process: regulation of transcription, DNA-templated (GO:0006355);; Cellular Component: plasmodesma (GO:0009506);; Cellular Component: chlorop…	--	Copper transport protein CCH GN=CCH OS=Arabidopsis thaliana (Mouse-ear cress) PE=1 SV=1	PREDICTED: uncharacterized protein LOC101214913 [Cucumis sativus]
Cla011180	0.00517717	3.59487	up	[E]	Amino acid transport and metabolism	Cellular Component: cytoplasm (GO:0005737);; Biological Process: L-phenylalanine catabolic process (GO:0006559);; Biological Process: response to stress (GO:0006950);; Biological Process: response to abiotic stimulus (GO:0009628);; Biological Process: phenylpropanoid metabolic process (GO:0009698);; Biological Process: cinnamic acid biosynthetic process (GO:0009800);; Biological Process: glucuron…	K10775|0.0|vvi:100255939|hypothetical protein LOC100255939	Phenylalanine ammonia-lyase GN=PAL OS=Pinus taeda (Loblolly pine) PE=3 SV=1	PREDICTED: phenylalanine ammonia-lyase-like [Cucumis sativus]
Cla003431	0.00788096	1.32826	up	[R]	General function prediction only	Molecular Function: protein serine/threonine kinase activity (GO:0004674);; Molecular Function: ATP binding (GO:0005524);; Biological Process: protein phosphorylation (GO:0006468);; Molecular Function: zinc ion binding (GO:0008270);;	--	--	PREDICTED: uncharacterized protein LOC101222940 [Cucumis sativus]
Cla014005	8.68932e-07	-1.453	down	[O]	Posttranslational modification, protein turnover, chaperones	Molecular Function: serine-type endopeptidase activity (GO:0004252);; Biological Process: proteolysis (GO:0006508);; Cellular Component: plant-type cell wall (GO:0009505);; Cellular Component: external side of plasma membrane (GO:0009897);; Biological Process: stomatal complex morphogenesis (GO:0010103);; Biological Process: regulation of cell proliferation (GO:0042127);; Molecular Function: iden…	--	Subtilisin-like protease (Precursor) GN=K8K14.8 OS=Arabidopsis thaliana (Mouse-ear cress) PE=1 SV=1	PREDICTED: subtilisin-like protease-like [Cucumis sativus]
Cla016369	1.78907e-13	-2.67553	down	--	--	Biological Process: gene silencing (GO:0016458);; Biological Process: cellular macromolecule metabolic process (GO:0044260);; Biological Process: nucleic acid metabolic process (GO:0090304);;	--	--	PREDICTED: uncharacterized protein LOC101215438 [Cucumis sativus]
Cla001825	0.00893115	1.25491	up	--	--	Biological Process: defense response to nematode (GO:0002215);; Molecular Function: peroxidase activity (GO:0004601);; Molecular Function: protein binding (GO:0005515);; Cellular Component: cell wall (GO:0005618);; Cellular Component: vacuolar membrane (GO:0005774);; Cellular Component: Golgi apparatus (GO:0005794);; Cellular Component: cytosol (GO:0005829);; Biological Process: response to oxida…	--	Peroxidase 10 (Precursor) GN=F14J22.19 OS=Arabidopsis thaliana (Mouse-ear cress) PE=1 SV=1	PREDICTED: peroxidase 10-like [Cucumis sativus]
Cla008452	0.000339865	1.15193	up	--	--	--	--	--	PREDICTED: uncharacterized protein LOC101221089 [Cucumis sativus]
Cla007409	1.05805e-16	-2.41357	down	[J]	Translation, ribosomal structure and biogenesis	Biological Process: pseudouridine synthesis (GO:0001522);; Molecular Function: RNA binding (GO:0003723);; Biological Process: tRNA processing (GO:0008033);; Molecular Function: pseudouridine synthase activity (GO:0009982);;	K06173|0.0|vvi:100267766|hypothetical protein LOC100267766	Putative tRNA pseudouridine synthase GN=At2g30320 OS=Arabidopsis thaliana (Mouse-ear cress) PE=3 SV=1	tRNA pseudouridine synthase family protein [Cucumis melo subsp. melo]
Cla023241	0.000192736	1.23522	up	--	--	Cellular Component: integral component of membrane (GO:0016021);;	--	--	PREDICTED: transmembrane protein 56-like [Cucumis sativus]
Cla015608	0.000491353	3.17384	up	[RTKL]	--	Biological Process: transition metal ion transport (GO:0000041);; Biological Process: amino acid transport (GO:0006865);; Biological Process: signal transduction (GO:0007165);; Biological Process: detection of biotic stimulus (GO:0009595);; Biological Process: response to external stimulus (GO:0009605);; Biological Process: response to endogenous stimulus (GO:0009719);; Biological Process: embryo…	--	Probable LRR receptor-like serine/threonine-protein kinase At1g05700 (Precursor) GN=At1g05700 OS=Arabidopsis thaliana (Mouse-ear cress) PE=2 SV=1	Nodulation receptor kinase precursor, putative [Ricinus communis]
Cla002425	6.5872e-12	2.10006	up	[Q]	Secondary metabolites biosynthesis, transport and catabolism	Molecular Function: homogentisate 1,2-dioxygenase activity (GO:0004411);; Cellular Component: cytosol (GO:0005829);; Biological Process: L-phenylalanine catabolic process (GO:0006559);; Biological Process: tyrosine catabolic process (GO:0006572);; Biological Process: fatty acid beta-oxidation (GO:0006635);; Biological Process: response to sucrose (GO:0009744);; Biological Process: response to fru…	K00451|0.0|vvi:100264043|hypothetical protein LOC100264043	Homogentisate 1,2-dioxygenase GN=HGO OS=Arabidopsis thaliana (Mouse-ear cress) PE=2 SV=2	PREDICTED: homogentisate 1,2-dioxygenase-like [Cucumis sativus]
Cla005984	3.89485e-08	1.95643	up	[GEPR]	--	Molecular Function: inorganic phosphate transmembrane transporter activity (GO:0005315);; Molecular Function: sugar:proton symporter activity (GO:0005351);; Cellular Component: nucleus (GO:0005634);; Cellular Component: mitochondrion (GO:0005739);; Cellular Component: vacuole (GO:0005773);; Cellular Component: Golgi apparatus (GO:0005794);; Cellular Component: plasma membrane (GO:0005886);; Biolo…	--	Inorganic phosphate transporter 1-4 GN=T7F6.11 OS=Arabidopsis thaliana (Mouse-ear cress) PE=1 SV=1	PREDICTED: inorganic phosphate transporter 1-4-like [Cicer arietinum]
Cla012428	3.89089e-07	1.78324	up	--	--	Molecular Function: binding (GO:0005488);; Biological Process: defense response (GO:0006952);; Biological Process: signal transduction (GO:0007165);; Cellular Component: intracellular membrane-bounded organelle (GO:0043231);; Molecular Function: ADP binding (GO:0043531);; Cellular Component: cytoplasmic part (GO:0044444);; Biological Process: single-organism cellular process (GO:0044763);; Biolog…	--	TMV resistance protein N GN=N OS=Nicotiana glutinosa (Tobacco) PE=1 SV=1	PREDICTED: TMV resistance protein N-like [Cucumis sativus]
Cla017447	9.98593e-08	-1.70256	down	--	--	Cellular Component: peroxisomal membrane (GO:0005778);; Cellular Component: chloroplast envelope (GO:0009941);; Cellular Component: integral component of membrane (GO:0016021);; Cellular Component: intracellular membrane-bounded organelle (GO:0043231);; Cellular Component: cytoplasmic part (GO:0044444);;	K13347|2e-96|vvi:100243066|hypothetical protein LOC100243066	Peroxisomal membrane protein PMP22 GN=PMP22 OS=Arabidopsis thaliana (Mouse-ear cress) PE=1 SV=1	PREDICTED: protein SYM1-like [Cucumis sativus]
Cla020331	2.61126e-06	2.1398	up	--	--	--	--	--	PREDICTED: uncharacterized protein LOC100777541 [Glycine max]
Cla021559	3.12997e-07	4.46472	up	--	--	Molecular Function: serine-type endopeptidase inhibitor activity (GO:0004867);; Biological Process: proteolysis (GO:0006508);; Biological Process: response to stress (GO:0006950);; Molecular Function: peptidase activity (GO:0008233);; Biological Process: response to wounding (GO:0009611);; Biological Process: biological regulation (GO:0065007);;	--	Glu S.griseus protease inhibitor OS=Momordica charantia (Bitter gourd) PE=1 SV=1	PREDICTED: glu S.griseus protease inhibitor-like [Cucumis sativus]
Cla011694	2.4804e-06	-1.3452	down	--	--	Molecular Function: nucleic acid binding (GO:0003676);; Molecular Function: RNA binding (GO:0003723);; Biological Process: regulation of transcription, DNA-templated (GO:0006355);; Cellular Component: intracellular part (GO:0044424);; Molecular Function: metal ion binding (GO:0046872);;	--	Zinc finger CCCH domain-containing protein 31 GN=OSJNBa0087O24.9 OS=Oryza sativa subsp. japonica (Rice) PE=2 SV=1	PREDICTED: zinc finger CCCH domain-containing protein 14-like [Cucumis sativus]
Cla003782	0.00198104	-1.17112	down	[J]	Translation, ribosomal structure and biogenesis	Biological Process: ribosomal small subunit assembly (GO:0000028);; Biological Process: endonucleolytic cleavage in ITS1 to separate SSU-rRNA from 5.8S rRNA and LSU-rRNA from tricistronic rRNA transcript (SSU-rRNA, 5.8S rRNA, LSU-rRNA) (GO:0000447);; Biological Process: endonucleolytic cleavage to generate mature 3'-end of SSU-rRNA from (SSU-rRNA, 5.8S rRNA, LSU-rRNA) (GO:0000461);; Molecular Fun…	K02998|1e-130|vvi:100254883|40S ribosomal protein SA	40S ribosomal protein SA OS=Vitis vinifera (Grape) PE=2 SV=1	PREDICTED: 40S ribosomal protein SA-like [Cucumis sativus]
Cla007599	1.9826e-28	-3.61473	down	[Z]	Cytoskeleton	Biological Process: microtubule cytoskeleton organization (GO:0000226);; Biological Process: cell morphogenesis (GO:0000902);; Biological Process: cytokinesis (GO:0000910);; Biological Process: cytokinesis by cell plate formation (GO:0000911);; Molecular Function: microtubule motor activity (GO:0003777);; Molecular Function: protein binding (GO:0005515);; Molecular Function: ATP binding (GO:00055…	--	Kinesin-1 GN=F7J7.210 OS=Arabidopsis thaliana (Mouse-ear cress) PE=2 SV=1	PREDICTED: kinesin-like protein KIF11-like [Cucumis sativus]
Cla000633	0.000491141	2.5804	up	[I]	Lipid transport and metabolism	Molecular Function: acyl-CoA dehydrogenase activity (GO:0003995);; Molecular Function: acyl-CoA oxidase activity (GO:0003997);; Cellular Component: nucleus (GO:0005634);; Cellular Component: peroxisome (GO:0005777);; Biological Process: protein targeting (GO:0006605);; Biological Process: fatty acid beta-oxidation (GO:0006635);; Biological Process: defense response (GO:0006952);; Biological Proce…	K00232|0.0|vvi:100257524|hypothetical protein LOC100257524	Acyl-coenzyme A oxidase 3, peroxisomal (Precursor) OS=Arabidopsis thaliana (Mouse-ear cress) PE=1 SV=1	PREDICTED: acyl-coenzyme A oxidase 3, peroxisomal-like [Cucumis sativus]
Cla021165	4.8789e-09	3.00654	up	--	--	Cellular Component: nucleus (GO:0005634);;	--	--	PREDICTED: uncharacterized protein LOC101210568 [Cucumis sativus]
Cla019371	2.78934e-15	-2.79711	down	[Q]	Secondary metabolites biosynthesis, transport and catabolism	Biological Process: polysaccharide biosynthetic process (GO:0000271);; Molecular Function: copper ion binding (GO:0005507);; Cellular Component: extracellular region (GO:0005576);; Cellular Component: vacuolar membrane (GO:0005774);; Cellular Component: cytosol (GO:0005829);; Molecular Function: L-ascorbate oxidase activity (GO:0008447);; Biological Process: nucleotide biosynthetic process (GO:00…	--	L-ascorbate oxidase homolog (Precursor) GN=Bp10 OS=Brassica napus (Rape) PE=2 SV=1	PREDICTED: L-ascorbate oxidase homolog [Cucumis sativus]
Cla004233	0.00873273	1.94565	up	--	--	Biological Process: immune effector process (GO:0002252);; Molecular Function: DNA binding (GO:0003677);; Molecular Function: sequence-specific DNA binding transcription factor activity (GO:0003700);; Molecular Function: protein binding (GO:0005515);; Cellular Component: nucleus (GO:0005634);; Biological Process: iron ion transport (GO:0006826);; Cellular Component: chloroplast (GO:0009507);; Bio…	--	Probable WRKY transcription factor 53 GN=WRKY53 OS=Arabidopsis thaliana (Mouse-ear cress) PE=1 SV=1	PREDICTED: probable WRKY transcription factor 53-like [Cucumis sativus]
Cla020010	3.31439e-05	2.47857	up	[E]	Amino acid transport and metabolism	Molecular Function: aminopeptidase activity (GO:0004177);; Cellular Component: vacuole (GO:0005773);; Cellular Component: cytosol (GO:0005829);; Biological Process: gluconeogenesis (GO:0006094);; Biological Process: glycolytic process (GO:0006096);; Biological Process: proteolysis (GO:0006508);; Biological Process: protein targeting to vacuole (GO:0006623);; Biological Process: water transport (G…	K01255|0.0|vvi:100250183|hypothetical protein LOC100250183	Leucine aminopeptidase 3, chloroplastic (Precursor) GN=At4g30920 OS=Arabidopsis thaliana (Mouse-ear cress) PE=2 SV=2	PREDICTED: leucine aminopeptidase 1-like [Cucumis sativus]
Cla009306	1.18807e-05	-1.46061	down	--	--	Biological Process: endonucleolytic cleavage in ITS1 to separate SSU-rRNA from 5.8S rRNA and LSU-rRNA from tricistronic rRNA transcript (SSU-rRNA, 5.8S rRNA, LSU-rRNA) (GO:0000447);; Biological Process: endonucleolytic cleavage to generate mature 3'-end of SSU-rRNA from (SSU-rRNA, 5.8S rRNA, LSU-rRNA) (GO:0000461);; Molecular Function: structural constituent of ribosome (GO:0003735);; Biological …	K02971|2e-27|ath:AT5G27700|structural constituent of ribosome	40S ribosomal protein S21-2 GN=RPS21C OS=Arabidopsis thaliana (Mouse-ear cress) PE=2 SV=2	PREDICTED: 40S ribosomal protein S21-2-like isoform 1 [Cucumis sativus]
Watermelon_newGene_1955	2.24272e-06	-2.41267	down	[R]	General function prediction only	Cellular Component: kinetochore (GO:0000776);; Molecular Function: protein binding (GO:0005515);; Biological Process: mitotic spindle assembly checkpoint (GO:0007094);; Cellular Component: phragmoplast (GO:0009524);; Biological Process: primary metabolic process (GO:0044238);; Biological Process: cellular macromolecule metabolic process (GO:0044260);;	K02180|1e-120|vvi:100254024|hypothetical protein LOC100254024	Mitotic checkpoint protein BUB3.3 OS=Arabidopsis thaliana (Mouse-ear cress) PE=2 SV=1	hypothetical protein Csa_5G468480 [Cucumis sativus]
Cla022835	0.000552681	5.51444	up	[E]	Amino acid transport and metabolism	Molecular Function: catalytic activity (GO:0003824);; Biological Process: defense response (GO:0006952);; Biological Process: cell-cell signaling (GO:0007267);; Biological Process: embryo sac development (GO:0009553);; Biological Process: fatty acid omega-oxidation (GO:0010430);; Molecular Function: oxidoreductase activity (GO:0016491);; Biological Process: cyanide biosynthetic process (GO:004620…	K08248|1e-142|vvi:100254058|hypothetical protein LOC100254058	(R)-mandelonitrile lyase 1 (Precursor) GN=MDL1 OS=Prunus serotina (Black cherry) PE=1 SV=1	PREDICTED: (R)-mandelonitrile lyase 1-like [Cucumis sativus]
Cla013031	9.9611e-05	1.63754	up	[RTKL]	--	Biological Process: developmental process involved in reproduction (GO:0003006);; Molecular Function: protein serine/threonine kinase activity (GO:0004674);; Molecular Function: protein binding (GO:0005515);; Molecular Function: ATP binding (GO:0005524);; Cellular Component: plasma membrane (GO:0005886);; Biological Process: protein phosphorylation (GO:0006468);; Biological Process: defense respo…	--	Probable receptor-like protein kinase At1g11050 (Precursor) GN=At1g11050 OS=Arabidopsis thaliana (Mouse-ear cress) PE=2 SV=1	PREDICTED: probable receptor-like protein kinase At1g11050-like [Cucumis sativus]
Cla013546	0.00732174	2.46111	up	[E]	Amino acid transport and metabolism	Biological Process: regulation of cell growth by extracellular stimulus (GO:0001560);; Molecular Function: L-alanine:2-oxoglutarate aminotransferase activity (GO:0004021);; Molecular Function: L-aspartate:2-oxoglutarate aminotransferase activity (GO:0004069);; Molecular Function: cystathionine beta-lyase activity (GO:0004121);; Molecular Function: L-tyrosine:2-oxoglutarate aminotransferase activi…	K00815|1e-152|vvi:100253895|hypothetical protein LOC100253895	Tyrosine aminotransferase GN=TAT OS=Arabidopsis thaliana (Mouse-ear cress) PE=2 SV=1	PREDICTED: tyrosine aminotransferase-like [Cucumis sativus]
Cla021730	0.000368986	2.40969	up	--	--	--	--	--	PREDICTED: uncharacterized protein LOC101210737 [Cucumis sativus]
Cla023032	1.64001e-05	-1.71274	down	[J]	Translation, ribosomal structure and biogenesis	Cellular Component: mitochondrion (GO:0005739);; Molecular Function: queuine tRNA-ribosyltransferase activity (GO:0008479);; Biological Process: queuosine biosynthetic process (GO:0008616);;	K00773|1e-144|rcu:RCOM_1037440|queuine tRNA-ribosyltransferase, putative (EC:2.4.2.29)	--	PREDICTED: queuine tRNA-ribosyltransferase-like [Cucumis sativus]
Cla012427	0.000831634	1.14567	up	[S]	Function unknown	Molecular Function: protein binding (GO:0005515);; Biological Process: defense response (GO:0006952);; Biological Process: signal transduction (GO:0007165);; Cellular Component: plasmodesma (GO:0009506);; Biological Process: cellular component organization (GO:0016043);; Cellular Component: intracellular membrane-bounded organelle (GO:0043231);; Molecular Function: ADP binding (GO:0043531);; Cell…	--	TMV resistance protein N GN=N OS=Nicotiana glutinosa (Tobacco) PE=1 SV=1	MRGH12 [Cucumis melo]
Cla015652	3.21307e-27	3.91332	up	--	--	--	--	Glycine-rich protein (Precursor) GN=GRP OS=Nicotiana tabacum (Common tobacco) PE=2 SV=1	PREDICTED: uncharacterized protein LOC101209541 [Cucumis sativus]
Cla006649	3.4375e-17	2.42205	up	--	--	Biological Process: sulfate assimilation (GO:0000103);; Cellular Component: nucleus (GO:0005634);; Cellular Component: cytosol (GO:0005829);; Molecular Function: selenium binding (GO:0008430);; Cellular Component: plasmodesma (GO:0009506);; Cellular Component: chloroplast (GO:0009507);; Biological Process: hormone-mediated signaling pathway (GO:0009755);; Biological Process: polar nucleus fusion …	--	Selenium-binding protein 2 OS=Arabidopsis thaliana (Mouse-ear cress) PE=2 SV=1	PREDICTED: selenium-binding protein 2-like [Cucumis sativus]
Cla017529	8.36347e-08	-1.72897	down	--	--	Biological Process: developmental process involved in reproduction (GO:0003006);; Molecular Function: sequence-specific DNA binding transcription factor activity (GO:0003700);; Molecular Function: binding (GO:0005488);; Cellular Component: nucleus (GO:0005634);; Biological Process: regulation of transcription, DNA-templated (GO:0006355);; Biological Process: regulation of vegetative phase change …	--	Squamosa promoter-binding-like protein 17 GN=OsJ_028679 OS=Oryza sativa subsp. japonica (Rice) PE=2 SV=2	PREDICTED: squamosa promoter-binding-like protein 17-like [Cucumis sativus]
Cla011257	0.00671468	-1.48719	down	--	--	Molecular Function: calmodulin binding (GO:0005516);; Cellular Component: nucleus (GO:0005634);; Cellular Component: cytosol (GO:0005829);; Cellular Component: plasma membrane (GO:0005886);; Biological Process: defense response (GO:0006952);; Biological Process: glucosinolate biosynthetic process (GO:0019761);;	--	Protein IQ-DOMAIN 14 GN=IQD14 OS=Arabidopsis thaliana (Mouse-ear cress) PE=1 SV=1	PREDICTED: uncharacterized protein LOC101226199 [Cucumis sativus]
Cla022818	0.00601897	2.39231	up	--	--	Cellular Component: nucleus (GO:0005634);; Molecular Function: oxysterol binding (GO:0008142);; Biological Process: steroid metabolic process (GO:0008202);;	--	--	conserved hypothetical protein [Ricinus communis]
Watermelon_newGene_1071	3.50814e-05	5.41579	up	--	--	--	--	Subtilisin inhibitor CLSI-I OS=Canavalia lineata (Beach bean) PE=1 SV=1	hypothetical protein Csa_4G296240 [Cucumis sativus]
Cla006809	6.04465e-05	1.25493	up	--	--	Biological Process: carbohydrate metabolic process (GO:0005975);; Cellular Component: plastid (GO:0009536);; Biological Process: macromolecule metabolic process (GO:0043170);; Biological Process: cellular metabolic process (GO:0044237);;	--	Pentatricopeptide repeat-containing protein At5g27270 OS=Arabidopsis thaliana (Mouse-ear cress) PE=2 SV=2	PREDICTED: pentatricopeptide repeat-containing protein At5g27270-like [Cucumis sativus]
Cla010784	2.9186e-16	-2.81666	down	--	--	Biological Process: microtubule cytoskeleton organization (GO:0000226);; Biological Process: cytokinesis by cell plate formation (GO:0000911);; Cellular Component: nucleus (GO:0005634);; Biological Process: response to cyclopentenone (GO:0010583);; Biological Process: floral organ development (GO:0048437);;	--	--	conserved hypothetical protein [Ricinus communis]
Cla023055	1.11948e-08	-1.68704	down	[E]	Amino acid transport and metabolism	Molecular Function: argininosuccinate lyase activity (GO:0004056);; Biological Process: purine nucleotide biosynthetic process (GO:0006164);; Cellular Component: chloroplast stroma (GO:0009570);; Biological Process: arginine biosynthetic process via ornithine (GO:0042450);; Biological Process: primary metabolic process (GO:0044238);; Biological Process: cellular biosynthetic process (GO:0044249);…	K01755|0.0|vvi:100262660|hypothetical protein LOC100262660	Argininosuccinate lyase GN=ARG7 OS=Chlamydomonas reinhardtii (Chlamydomonas smithii) PE=1 SV=2	PREDICTED: argininosuccinate lyase-like [Cucumis sativus]
Cla018683	7.28357e-05	1.95977	up	--	--	--	--	--	PREDICTED: uncharacterized protein LOC101217053 isoform 1 [Cucumis sativus]
Cla000805	0.000231624	1.09306	up	--	--	Cellular Component: cytoplasm (GO:0005737);; Molecular Function: zinc ion binding (GO:0008270);;	--	--	PREDICTED: uncharacterized LOC101209865 [Cucumis sativus]
Cla009271	0.00154255	5.92447	up	--	--	Biological Process: response to stimulus (GO:0050896);;	--	Major allergen Pru ar 1 OS=Prunus armeniaca (Apricot) PE=1 SV=1	PREDICTED: major allergen Pru ar 1-like [Cucumis sativus]
Cla016858	0.00116387	-1.1883	down	--	--	Molecular Function: RNA polymerase II transcription cofactor activity (GO:0001104);; Biological Process: regulation of transcription from RNA polymerase II promoter (GO:0006357);; Cellular Component: mediator complex (GO:0016592);;	--	Mediator of RNA polymerase II transcription subunit 20a GN=T3B23.10 OS=Arabidopsis thaliana (Mouse-ear cress) PE=1 SV=1	PREDICTED: mediator of RNA polymerase II transcription subunit 20a-like [Cucumis sativus]
Cla022736	1.08489e-15	2.70646	up	[R]	General function prediction only	Molecular Function: enzyme activator activity (GO:0008047);; Cellular Component: chloroplast (GO:0009507);; Biological Process: iron-sulfur cluster assembly (GO:0016226);; Biological Process: positive regulation of catalytic activity (GO:0043085);; Biological Process: positive regulation of sulfur metabolic process (GO:0051176);;	--	SufE-like protein, chloroplastic (Precursor) GN=EMB1374 OS=Arabidopsis thaliana (Mouse-ear cress) PE=2 SV=2	PREDICTED: sufE-like protein, chloroplastic-like [Cucumis sativus]
Cla013696	0.000142108	1.09612	up	--	--	--	--	--	PREDICTED: uncharacterized protein LOC101208951 [Cucumis sativus]
Cla015804	1.06722e-08	1.86447	up	--	--	Molecular Function: zinc ion binding (GO:0008270);; Cellular Component: plastid (GO:0009536);;	--	--	PREDICTED: uncharacterized protein LOC101212325 [Cucumis sativus]
Cla003082	0.00011376	3.49968	up	--	--	Cellular Component: membrane (GO:0016020);;	--	--	PREDICTED: uncharacterized protein LOC101208969 [Cucumis sativus]
Cla014492	0.00191783	1.00877	up	[E]	Amino acid transport and metabolism	Molecular Function: L-aspartate:2-oxoglutarate aminotransferase activity (GO:0004069);; Biological Process: sulfur compound metabolic process (GO:0006790);; Biological Process: defense response (GO:0006952);; Biological Process: signal transduction (GO:0007165);; Biological Process: L-phenylalanine biosynthetic process (GO:0009094);; Cellular Component: chloroplast (GO:0009507);; Cellular Compone…	--	Bifunctional aspartate aminotransferase and glutamate/aspartate-prephenate aminotransferase (Precursor) OS=Petunia hybrida (Petunia) PE=1 SV=1	PREDICTED: bifunctional aspartate aminotransferase and glutamate/aspartate-prephenate aminotransferase-like [Cucumis sativus]
Cla011211	3.45123e-15	3.49316	up	[G]	Carbohydrate transport and metabolism	Molecular Function: beta-galactosidase activity (GO:0004565);; Cellular Component: cell wall (GO:0005618);; Cellular Component: cytosol (GO:0005829);; Biological Process: carbohydrate metabolic process (GO:0005975);; Biological Process: acetyl-CoA metabolic process (GO:0006084);; Biological Process: polyamine catabolic process (GO:0006598);; Cellular Component: plant-type cell wall (GO:0009505);;…	--	Beta-galactosidase (Precursor) OS=Malus domestica (Apple) PE=1 SV=1	PREDICTED: beta-galactosidase-like [Cucumis sativus]
Cla016079	4.60758e-06	-1.42651	down	--	--	Cellular Component: nucleus (GO:0005634);;	--	Proline-rich receptor-like protein kinase PERK9 GN=PERK9 OS=Arabidopsis thaliana (Mouse-ear cress) PE=2 SV=1	PREDICTED: uncharacterized protein LOC101229053, partial [Cucumis sativus]
Cla016017	1.0329e-07	1.57824	up	[I]	Lipid transport and metabolism	Molecular Function: biotin carboxylase activity (GO:0004075);; Molecular Function: methylcrotonoyl-CoA carboxylase activity (GO:0004485);; Molecular Function: propionyl-CoA carboxylase activity (GO:0004658);; Cellular Component: mitochondrial matrix (GO:0005759);; Biological Process: leucine catabolic process (GO:0006552);; Molecular Function: zinc ion binding (GO:0008270);; Biological Process: v…	K01969|0.0|pop:POPTR_557395|3-methylcrotonyl-CoA carboxylase (EC:6.4.1.4)	Methylcrotonoyl-CoA carboxylase beta chain, mitochondrial (Precursor) OS=Arabidopsis thaliana (Mouse-ear cress) PE=2 SV=1	PREDICTED: methylcrotonoyl-CoA carboxylase beta chain, mitochondrial-like [Cucumis sativus]
Cla023188	3.95124e-05	-1.28006	down	[L]	Replication, recombination and repair	Biological Process: RNA methylation (GO:0001510);; Molecular Function: DNA binding (GO:0003677);; Molecular Function: DNA-directed DNA polymerase activity (GO:0003887);; Molecular Function: ATP binding (GO:0005524);; Cellular Component: DNA replication factor C complex (GO:0005663);; Cellular Component: nucleolus (GO:0005730);; Biological Process: ATP catabolic process (GO:0006200);; Biological P…	K10755|1e-165|pop:POPTR_651448|hypothetical protein	Replication factor C subunit 4 GN=F8K7.11 OS=Arabidopsis thaliana (Mouse-ear cress) PE=2 SV=1	PREDICTED: replication factor C subunit 4-like [Cucumis sativus]
Cla009264	6.21541e-12	-2.05421	down	--	--	--	--	--	PREDICTED: uncharacterized protein LOC101224098 [Cucumis sativus]
Cla010723	1.96517e-08	1.94204	up	--	--	Molecular Function: Rho GTPase activator activity (GO:0005100);; Cellular Component: cytoplasm (GO:0005737);; Biological Process: protein targeting to vacuole (GO:0006623);; Biological Process: membrane fusion (GO:0006944);; Biological Process: signal transduction (GO:0007165);; Biological Process: Golgi vesicle transport (GO:0048193);;	--	Uncharacterized Rho GTPase-activating protein At5g61530 GN=At5g61530 OS=Arabidopsis thaliana (Mouse-ear cress) PE=1 SV=2	PREDICTED: uncharacterized Rho GTPase-activating protein At5g61530-like [Cucumis sativus]
Cla005813	1.6311e-05	1.25508	up	--	--	Molecular Function: hydrolase activity, hydrolyzing O-glycosyl compounds (GO:0004553);; Cellular Component: extracellular region (GO:0005576);; Cellular Component: cell wall (GO:0005618);; Cellular Component: cytoplasm (GO:0005737);; Biological Process: carbohydrate metabolic process (GO:0005975);; Biological Process: cellular glucan metabolic process (GO:0006073);; Biological Process: response t…	--	Probable xyloglucan endotransglucosylase/hydrolase protein 28 (Precursor) OS=Arabidopsis thaliana (Mouse-ear cress) PE=2 SV=1	PREDICTED: probable xyloglucan endotransglucosylase/hydrolase protein 28-like [Cucumis sativus]
Cla010324	7.46581e-05	-1.91887	down	--	--	Molecular Function: endonuclease activity (GO:0004519);; Cellular Component: mitochondrion (GO:0005739);; Cellular Component: chloroplast (GO:0009507);; Biological Process: chloroplast RNA processing (GO:0031425);; Biological Process: mitochondrial mRNA modification (GO:0080156);;	--	Pentatricopeptide repeat-containing protein At5g50390, chloroplastic (Precursor) GN=PCMP-H58 OS=Arabidopsis thaliana (Mouse-ear cress) PE=2 SV=1	PREDICTED: pentatricopeptide repeat-containing protein At5g50390, chloroplastic-like [Cucumis sativus]
Cla020922	8.45331e-05	1.70885	up	[L]	Replication, recombination and repair	Molecular Function: DNA binding (GO:0003677);; Molecular Function: deoxyribodipyrimidine photo-lyase activity (GO:0003904);; Molecular Function: DNA photolyase activity (GO:0003913);; Cellular Component: mitochondrion (GO:0005739);; Biological Process: DNA repair (GO:0006281);; Cellular Component: chloroplast (GO:0009507);; Biological Process: response to sucrose (GO:0009744);; Biological Process…	K01669|0.0|vvi:100252689|hypothetical protein LOC100252689	Cryptochrome DASH, chloroplastic/mitochondrial (Precursor) GN=F6A4.60 OS=Arabidopsis thaliana (Mouse-ear cress) PE=1 SV=2	PREDICTED: cryptochrome DASH, chloroplastic/mitochondrial-like [Cucumis sativus]
Cla016507	1.70363e-06	4.81902	up	--	--	Molecular Function: phospholipase C activity (GO:0004629);; Biological Process: lipid metabolic process (GO:0006629);; Biological Process: vernalization response (GO:0010048);; Cellular Component: cytoplasmic membrane-bounded vesicle (GO:0016023);; Molecular Function: kinase activity (GO:0016301);; Biological Process: phosphorylation (GO:0016310);; Biological Process: intracellular signal transdu…	--	PI-PLC X domain-containing protein At5g67130 (Precursor) GN=At5g67130 OS=Arabidopsis thaliana (Mouse-ear cress) PE=1 SV=1	PREDICTED: PI-PLC X domain-containing protein At5g67130-like [Cucumis sativus]
Cla002605	6.32188e-13	-2.22732	down	--	--	Molecular Function: nucleotide binding (GO:0000166);; Cellular Component: cytoplasm (GO:0005737);; Cellular Component: Cul4-RING E3 ubiquitin ligase complex (GO:0080008);;	--	Katanin p80 WD40 repeat-containing subunit B1 homolog GN=At5g23430 OS=Arabidopsis thaliana (Mouse-ear cress) PE=2 SV=3	WD-repeat protein [Cucumis melo subsp. melo]
Cla006530	0.000158523	-1.61539	down	[G]	Carbohydrate transport and metabolism	Molecular Function: glyceraldehyde-3-phosphate dehydrogenase (NAD+) (phosphorylating) activity (GO:0004365);; Molecular Function: copper ion binding (GO:0005507);; Cellular Component: cell wall (GO:0005618);; Cellular Component: nucleolus (GO:0005730);; Cellular Component: mitochondrial envelope (GO:0005740);; Cellular Component: Golgi apparatus (GO:0005794);; Cellular Component: cytosol (GO:0005…	K00134|1e-180|vvi:100264789|hypothetical protein LOC100264789	Glyceraldehyde-3-phosphate dehydrogenase OS=Atriplex nummularia (Old man saltbush) PE=2 SV=1	PREDICTED: glyceraldehyde-3-phosphate dehydrogenase-like isoform 1 [Cucumis sativus]
Cla019033	1.05553e-12	2.05096	up	[T]	Signal transduction mechanisms	--	--	--	PREDICTED: uncharacterized protein LOC101220579 [Cucumis sativus]
Cla010201	1.49031e-17	5.39278	up	--	--	Biological Process: MAPK cascade (GO:0000165);; Biological Process: response to hypoxia (GO:0001666);; Molecular Function: sequence-specific DNA binding transcription factor activity (GO:0003700);; Cellular Component: nucleus (GO:0005634);; Biological Process: protein targeting to membrane (GO:0006612);; Biological Process: response to cold (GO:0009409);; Biological Process: response to water dep…	--	NAC transcription factor 29 GN=At1g69490 OS=Arabidopsis thaliana (Mouse-ear cress) PE=2 SV=1	PREDICTED: NAC transcription factor 29-like [Cucumis sativus]
Cla006242	3.36281e-07	-3.97868	down	--	--	Biological Process: defense response to insect (GO:0002213);; Molecular Function: chitinase activity (GO:0004568);; Molecular Function: protein binding (GO:0005515);; Cellular Component: extracellular region (GO:0005576);; Biological Process: chitin catabolic process (GO:0006032);; Biological Process: mRNA processing (GO:0006397);; Cellular Component: plant-type cell wall (GO:0009505);; Cellular …	--	Sulfated surface glycoprotein 185 (Precursor) OS=Volvox carteri (Green alga) PE=1 SV=1	PREDICTED: uncharacterized protein LOC101207361 [Cucumis sativus]
Cla011838	4.67598e-24	4.027	up	[E]	Amino acid transport and metabolism	Molecular Function: transporter activity (GO:0005215);; Molecular Function: protein binding (GO:0005515);; Cellular Component: Golgi apparatus (GO:0005794);; Cellular Component: plasma membrane (GO:0005886);; Biological Process: nitrogen compound metabolic process (GO:0006807);; Biological Process: oligopeptide transport (GO:0006857);; Biological Process: response to water deprivation (GO:0009414…	--	Probable peptide/nitrate transporter At1g59740 GN=At1g59740 OS=Arabidopsis thaliana (Mouse-ear cress) PE=2 SV=1	PREDICTED: probable peptide/nitrate transporter At1g59740-like [Cucumis sativus]
Cla023015	0.000104447	-1.56132	down	--	--	Biological Process: response to oxidative stress (GO:0006979);; Cellular Component: chloroplast (GO:0009507);; Biological Process: proline transport (GO:0015824);;	--	Protein ROOT PRIMORDIUM DEFECTIVE 1 GN=RPD1 OS=Arabidopsis thaliana (Mouse-ear cress) PE=1 SV=1	PREDICTED: uncharacterized protein LOC101212691 [Cucumis sativus]
Cla016568	0.000259965	1.41113	up	[MG]	--	Cellular Component: cytoplasm (GO:0005737);; Cellular Component: plasma membrane (GO:0005886);; Biological Process: response to oxidative stress (GO:0006979);; Molecular Function: pinoresinol reductase activity (GO:0010283);; Molecular Function: lariciresinol reductase activity (GO:0010284);; Biological Process: response to cadmium ion (GO:0046686);; Biological Process: oxidation-reduction proces…	--	Isoflavone reductase homolog OS=Solanum tuberosum (Potato) PE=2 SV=1	PREDICTED: isoflavone reductase homolog [Cucumis sativus]
Cla008177	1.86903e-06	1.54237	up	[H]	Coenzyme transport and metabolism	Biological Process: maltose metabolic process (GO:0000023);; Biological Process: pentose-phosphate shunt (GO:0006098);; Biological Process: thiamine biosynthetic process (GO:0009228);; Cellular Component: chloroplast stroma (GO:0009570);; Biological Process: response to vitamin B1 (GO:0010266);; Biological Process: detection of bacterium (GO:0016045);; Biological Process: starch biosynthetic proc…	K03147|0.0|rcu:RCOM_0611460|catalytic, putative	Phosphomethylpyrimidine synthase, chloroplastic (Precursor) GN=T27A16.27 OS=Arabidopsis thaliana (Mouse-ear cress) PE=1 SV=1	PREDICTED: phosphomethylpyrimidine synthase, chloroplastic-like [Cucumis sativus]
Cla015904	9.12213e-06	-1.30344	down	[R]	General function prediction only	Molecular Function: RNA binding (GO:0003723);; Biological Process: mRNA processing (GO:0006397);; Biological Process: translational initiation (GO:0006413);; Biological Process: response to osmotic stress (GO:0006970);; Molecular Function: poly(U) RNA binding (GO:0008266);; Cellular Component: chloroplast thylakoid membrane (GO:0009535);; Cellular Component: chloroplast stroma (GO:0009570);; Biol…	K14573|0.0|vvi:100257200|hypothetical protein LOC100257200	28 kDa ribonucleoprotein, chloroplastic OS=Spinacia oleracea (Spinach) PE=1 SV=1	PREDICTED: RNA-binding protein 28-like [Cucumis sativus]
Cla019509	0.00326792	1.55076	up	--	--	--	--	--	PREDICTED: uncharacterized protein LOC101209953 [Cucumis sativus]
Cla014101	0.000391007	2.84627	up	[Q]	Secondary metabolites biosynthesis, transport and catabolism	Molecular Function: nicotinamidase activity (GO:0008936);; Biological Process: response to abscisic acid (GO:0009737);; Biological Process: pyridine nucleotide salvage (GO:0019365);;	--	--	PREDICTED: uncharacterized protein LOC101203397 [Cucumis sativus]
Cla018959	1.17175e-08	1.77217	up	[RTKL]	--	Biological Process: transition metal ion transport (GO:0000041);; Biological Process: respiratory burst involved in defense response (GO:0002679);; Molecular Function: protein kinase activity (GO:0004672);; Molecular Function: binding (GO:0005488);; Cellular Component: plasma membrane (GO:0005886);; Biological Process: protein phosphorylation (GO:0006468);; Biological Process: defense response (G…	--	Probable serine/threonine-protein kinase At1g18390 (Precursor) GN=At1g18390 OS=Arabidopsis thaliana (Mouse-ear cress) PE=1 SV=2	PREDICTED: probable serine/threonine-protein kinase At1g18390-like [Cucumis sativus]
Cla007431	1.06036e-11	-2.47948	down	[S]	Function unknown	Cellular Component: cytosol (GO:0005829);;	--	Uncharacterized protein At5g48480 GN=At5g48480 OS=Arabidopsis thaliana (Mouse-ear cress) PE=1 SV=1	PREDICTED: uncharacterized protein At5g48480-like [Cucumis sativus]
Cla001917	0.000130404	1.42412	up	--	--	--	--	--	PREDICTED: uncharacterized LOC101205845, partial [Cucumis sativus]
Watermelon_newGene_1553	1.35679e-05	-1.83674	down	--	--	--	--	--	DEAD-box ATP-dependent RNA helicase 42 -like protein [Gossypium arboreum]
Cla002538	0.00931561	1.98064	up	--	--	--	--	--	PREDICTED: uncharacterized protein LOC101203466 [Cucumis sativus]
Cla020784	0.00285332	-1.21585	down	[J]	Translation, ribosomal structure and biogenesis	Molecular Function: structural constituent of ribosome (GO:0003735);; Cellular Component: ribosome (GO:0005840);; Biological Process: pentose-phosphate shunt (GO:0006098);; Biological Process: rRNA processing (GO:0006364);; Biological Process: translation (GO:0006412);; Cellular Component: chloroplast stroma (GO:0009570);; Biological Process: photosynthetic electron transport in photosystem I (GO…	--	50S ribosomal protein L31, chloroplastic (Precursor) GN=F1B16.11 OS=Arabidopsis thaliana (Mouse-ear cress) PE=2 SV=1	50S ribosomal protein l31 [Cucumis melo subsp. melo]
Cla012144	0.000422957	5.26705	up	--	--	Biological Process: mRNA splicing, via spliceosome (GO:0000398);; Biological Process: RNA methylation (GO:0001510);; Molecular Function: DNA binding (GO:0003677);; Molecular Function: sequence-specific DNA binding transcription factor activity (GO:0003700);; Cellular Component: nucleus (GO:0005634);; Cellular Component: cytoplasm (GO:0005737);; Cellular Component: cytosol (GO:0005829);; Biologica…	--	NAC domain-containing protein 100 GN=NAC100 OS=Arabidopsis thaliana (Mouse-ear cress) PE=2 SV=1	PREDICTED: NAC domain-containing protein 100-like [Cucumis sativus]
Cla006335	0.0010872	2.9357	up	--	--	Biological Process: cytokinin-activated signaling pathway (GO:0009736);; Biological Process: basipetal auxin transport (GO:0010540);; Biological Process: acropetal auxin transport (GO:0010541);;	--	F-box protein At4g18380 GN=At4g18380 OS=Arabidopsis thaliana (Mouse-ear cress) PE=2 SV=1	PREDICTED: F-box protein At4g18380-like [Cucumis sativus]
Watermelon_newGene_98	6.47191e-22	-3.10123	down	--	--	Molecular Function: protein binding (GO:0005515);; Cellular Component: extracellular region (GO:0005576);; Cellular Component: plasma membrane (GO:0005886);; Biological Process: response to heat (GO:0009408);; Biological Process: response to salt stress (GO:0009651);; Biological Process: response to abscisic acid (GO:0009737);; Biological Process: response to gibberellin (GO:0009739);; Biological…	--	Snakin-2 (Precursor) GN=SN2 OS=Solanum tuberosum (Potato) PE=1 SV=1	PREDICTED: snakin-2-like [Cucumis sativus]
Cla005445	2.5631e-05	-1.56046	down	[Q]	Secondary metabolites biosynthesis, transport and catabolism	Biological Process: maltose metabolic process (GO:0000023);; Molecular Function: iron ion binding (GO:0005506);; Biological Process: unsaturated fatty acid biosynthetic process (GO:0006636);; Biological Process: phosphatidylglycerol biosynthetic process (GO:0006655);; Molecular Function: electron carrier activity (GO:0009055);; Cellular Component: chloroplast stroma (GO:0009570);; Molecular Funct…	--	Cytochrome P450 97B2, chloroplastic (Precursor) GN=CYP97B2 OS=Glycine max (Soybean) PE=2 SV=1	PREDICTED: cytochrome P450 97B2, chloroplastic-like [Cucumis sativus]
Cla010865	0.000140929	1.27528	up	--	--	--	--	--	PREDICTED: uncharacterized protein LOC101214522 [Cucumis sativus]
Cla020152	1.73143e-27	4.46529	up	--	--	Molecular Function: carboxylic ester hydrolase activity (GO:0004091);; Cellular Component: extracellular region (GO:0005576);; Cellular Component: cell wall (GO:0005618);; Biological Process: lipid metabolic process (GO:0006629);; Biological Process: multicellular organismal development (GO:0007275);; Cellular Component: chloroplast thylakoid (GO:0009534);; Biological Process: response to salicyl…	--	GDSL esterase/lipase At2g23540 (Precursor) GN=At2g23540 OS=Arabidopsis thaliana (Mouse-ear cress) PE=2 SV=1	PREDICTED: GDSL esterase/lipase At2g23540-like [Cucumis sativus]
Cla014780	0.000110139	-1.19021	down	[R]	General function prediction only	Biological Process: RNA methylation (GO:0001510);; Molecular Function: GTPase activity (GO:0003924);; Molecular Function: GTP binding (GO:0005525);; Cellular Component: nucleolus (GO:0005730);; Cellular Component: cytosol (GO:0005829);; Biological Process: GTP catabolic process (GO:0006184);; Cellular Component: plasmodesma (GO:0009506);; Biological Process: maintenance of inflorescence meristem …	K14538|0.0|rcu:RCOM_1721220|GTP-binding protein-plant, putative	--	PREDICTED: guanine nucleotide-binding protein-like 3 homolog [Cucumis sativus]
Cla012651	4.14937e-12	-2.35603	down	--	--	--	--	--	Uncharacterized protein TCM_028895 [Theobroma cacao]
Cla002474	1.00192e-05	1.61798	up	[T]	Signal transduction mechanisms	Biological Process: response to molecule of bacterial origin (GO:0002237);; Molecular Function: protein serine/threonine phosphatase activity (GO:0004722);; Cellular Component: nucleus (GO:0005634);; Cellular Component: mitochondrion (GO:0005739);; Cellular Component: plasma membrane (GO:0005886);; Biological Process: protein dephosphorylation (GO:0006470);; Biological Process: membrane fusion (G…	--	Probable protein phosphatase 2C 9 GN=At1g22280 OS=Arabidopsis thaliana (Mouse-ear cress) PE=1 SV=1	PREDICTED: probable protein phosphatase 2C 10-like [Cucumis sativus]
Cla022734	1.27235e-07	1.56885	up	--	--	Molecular Function: catalytic activity (GO:0003824);; Cellular Component: cell wall (GO:0005618);; Biological Process: carbohydrate metabolic process (GO:0005975);; Molecular Function: raffinose alpha-galactosidase activity (GO:0052692);;	--	Alpha-galactosidase (Precursor) OS=Cyamopsis tetragonoloba (Guar) PE=1 SV=1	PREDICTED: uncharacterized protein LOC101227042 [Cucumis sativus]
Cla016065	0.0026283	5.3315	up	--	--	--	--	--	PREDICTED: uncharacterized protein LOC101221124 [Cucumis sativus]
Cla015734	1.00942e-16	2.41842	up	--	--	Biological Process: sulfur amino acid biosynthetic process (GO:0000097);; Cellular Component: chloroplast (GO:0009507);; Molecular Function: hydrolase activity (GO:0016787);; Biological Process: macromolecule metabolic process (GO:0043170);; Biological Process: alpha-amino acid biosynthetic process (GO:1901607);;	--	--	PREDICTED: uncharacterized LOC101221421, partial [Cucumis sativus]
Cla012734	0.000280706	-1.04965	down	[CE]	--	Molecular Function: magnesium ion binding (GO:0000287);; Molecular Function: 3-isopropylmalate dehydrogenase activity (GO:0003862);; Biological Process: ubiquinone biosynthetic process (GO:0006744);; Biological Process: leucine biosynthetic process (GO:0009098);; Cellular Component: chloroplast stroma (GO:0009570);; Cellular Component: thylakoid (GO:0009579);; Biological Process: response to salt…	K00052|1e-177|vvi:100259968|hypothetical protein LOC100259968	3-isopropylmalate dehydrogenase, chloroplastic (Precursor) OS=Brassica napus (Rape) PE=1 SV=1	PREDICTED: 3-isopropylmalate dehydrogenase, chloroplastic-like [Cucumis sativus]
Cla012028	0.00796399	1.59914	up	--	--	--	--	--	PREDICTED: uncharacterized protein LOC101207912, partial [Cucumis sativus]
Cla005003	0.000224493	1.10983	up	[TZDR]	--	Cellular Component: nucleus (GO:0005634);; Cellular Component: mitochondrion (GO:0005739);; Cellular Component: vacuole (GO:0005773);; Cellular Component: peroxisome (GO:0005777);; Cellular Component: plasma membrane (GO:0005886);; Biological Process: response to cold (GO:0009409);; Biological Process: regulation of flower development (GO:0009909);; Molecular Function: metal ion binding (GO:00468…	K13448|7e-54|rcu:RCOM_0150470|Calcium-binding allergen Ole e, putative	Probable calcium-binding protein CML36 GN=CML36 OS=Arabidopsis thaliana (Mouse-ear cress) PE=2 SV=1	PREDICTED: probable calcium-binding protein CML36-like [Cucumis sativus]
Cla002239	9.6004e-07	1.55387	up	[O]	Posttranslational modification, protein turnover, chaperones	Molecular Function: ATP-dependent peptidase activity (GO:0004176);; Molecular Function: metalloendopeptidase activity (GO:0004222);; Molecular Function: ATP binding (GO:0005524);; Cellular Component: mitochondrion (GO:0005739);; Biological Process: pentose-phosphate shunt (GO:0006098);; Biological Process: ATP catabolic process (GO:0006200);; Biological Process: rRNA processing (GO:0006364);; Bio…	K03798|0.0|vvi:100250511|hypothetical protein LOC100250511	ATP-dependent zinc metalloprotease FTSH 2, chloroplastic (Precursor) GN=F7F1.16 OS=Arabidopsis thaliana (Mouse-ear cress) PE=1 SV=1	PREDICTED: ATP-dependent zinc metalloprotease FTSH 2, chloroplastic-like [Cucumis sativus]
Cla015548	0.000205674	1.10175	up	--	--	Cellular Component: chloroplast envelope (GO:0009941);; Biological Process: cellular process (GO:0009987);; Molecular Function: acid-amino acid ligase activity (GO:0016881);; Molecular Function: metal ion binding (GO:0046872);;	--	Probable E3 ubiquitin-protein ligase LOG2 OS=Arabidopsis thaliana (Mouse-ear cress) PE=1 SV=1	PREDICTED: mitochondrial ubiquitin ligase activator of nfkb 1-like [Cucumis sativus]
Cla009648	2.09411e-06	5.10122	up	--	--	Biological Process: DNA damage checkpoint (GO:0000077);; Molecular Function: DNA binding (GO:0003677);; Molecular Function: binding (GO:0005488);; Cellular Component: nucleus (GO:0005634);; Biological Process: regulation of transcription, DNA-templated (GO:0006355);; Biological Process: cellular protein modification process (GO:0006464);; Biological Process: multicellular organismal development (…	--	NAC domain-containing protein 8 GN=NAC008 OS=Arabidopsis thaliana (Mouse-ear cress) PE=2 SV=1	PREDICTED: NAC domain-containing protein 8-like [Cucumis sativus]
Cla009835	2.56228e-05	4.05046	up	--	--	Cellular Component: extracellular region (GO:0005576);; Cellular Component: cell wall (GO:0005618);; Biological Process: oligopeptide transport (GO:0006857);; Biological Process: response to salt stress (GO:0009651);; Cellular Component: cytoplasmic membrane-bounded vesicle (GO:0016023);; Molecular Function: oxidoreductase activity (GO:0016491);; Cellular Component: extracellular matrix (GO:00310…	--	Germin-like protein 8-2 (Precursor) OS=Oryza sativa subsp. japonica (Rice) PE=2 SV=1	PREDICTED: germin-like protein 8-2-like [Cucumis sativus]
Cla018467	0.000147199	-1.85374	down	[L]	Replication, recombination and repair	Molecular Function: nuclease activity (GO:0004518);; Molecular Function: hydrolase activity, acting on ester bonds (GO:0016788);; Biological Process: cellular macromolecule metabolic process (GO:0044260);; Cellular Component: intracellular part (GO:0044424);; Biological Process: single-organism cellular process (GO:0044763);; Biological Process: nucleic acid metabolic process (GO:0090304);;	K10746|1e-163|vvi:100262876|hypothetical protein LOC100262876	Exonuclease 1 GN=EXO1 OS=Arabidopsis thaliana (Mouse-ear cress) PE=2 SV=2	PREDICTED: exonuclease 1-like [Cucumis sativus]
Cla013289	5.21212e-08	-1.60127	down	[B]	Chromatin structure and dynamics	Cellular Component: nucleosome (GO:0000786);; Molecular Function: DNA binding (GO:0003677);; Molecular Function: phosphoglycerate mutase activity (GO:0004619);; Cellular Component: nucleolus (GO:0005730);; Cellular Component: mitochondrion (GO:0005739);; Cellular Component: vacuolar membrane (GO:0005774);; Cellular Component: Golgi apparatus (GO:0005794);; Cellular Component: cytosol (GO:0005829)…	K11254|3e-53|ppp:PHYPADRAFT_152862|HFO1503	Histone H4 OS=Glycine max (Soybean) PE=3 SV=1	PREDICTED: histone H4-like isoform X2 [Setaria italica]
Cla010255	0.00113247	1.87988	up	[I]	Lipid transport and metabolism	Molecular Function: carboxylic ester hydrolase activity (GO:0004091);; Molecular Function: protein binding (GO:0005515);; Cellular Component: cytosol (GO:0005829);; Biological Process: response to abiotic stimulus (GO:0009628);; Biological Process: response to ethylene (GO:0009723);; Biological Process: response to abscisic acid (GO:0009737);; Biological Process: response to jasmonic acid (GO:000…	--	Probable carboxylesterase 12 GN=CXE12 OS=Arabidopsis thaliana (Mouse-ear cress) PE=2 SV=1	PREDICTED: probable carboxylesterase 1-like [Cucumis sativus]
Cla006390	0.00017824	-1.22198	down	--	--	Molecular Function: protein binding (GO:0005515);; Cellular Component: endoplasmic reticulum (GO:0005783);; Cellular Component: plasma membrane (GO:0005886);; Biological Process: protein folding (GO:0006457);; Cellular Component: plasmodesma (GO:0009506);; Biological Process: cellular response to heat (GO:0034605);; Biological Process: cellular response to unfolded protein (GO:0034620);; Biologic…	--	BAG family molecular chaperone regulator 7 GN=BAG7 OS=Arabidopsis thaliana (Mouse-ear cress) PE=1 SV=1	PREDICTED: BAG family molecular chaperone regulator 7-like [Cucumis sativus]
Cla011371	1.02062e-05	4.89267	up	[G]	Carbohydrate transport and metabolism	Molecular Function: alpha,alpha-trehalase activity (GO:0004555);; Cellular Component: plasma membrane (GO:0005886);; Biological Process: trehalose catabolic process (GO:0005993);;	K01194|0.0|pop:POPTR_757666|alpha,alpha-trehalase (EC:3.2.1.28)	Trehalase GN=TRE1 OS=Arabidopsis thaliana (Mouse-ear cress) PE=2 SV=1	PREDICTED: probable trehalase-like [Cucumis sativus]
Cla014261	8.63487e-10	-2.89496	down	[S]	Function unknown	Molecular Function: protein kinase activity (GO:0004672);; Molecular Function: protein binding (GO:0005515);; Biological Process: cellular protein modification process (GO:0006464);; Biological Process: ion transport (GO:0006811);; Biological Process: immune response (GO:0006955);; Biological Process: pattern specification process (GO:0007389);; Biological Process: epidermis development (GO:00085…	--	Probable LRR receptor-like serine/threonine-protein kinase At1g34110 (Precursor) GN=At1g34110 OS=Arabidopsis thaliana (Mouse-ear cress) PE=2 SV=2	PREDICTED: probable leucine-rich repeat receptor-like protein kinase At1g35710-like [Cucumis sativus]
Cla000974	0.000246109	2.13771	up	--	--	Biological Process: response to reactive oxygen species (GO:0000302);; Cellular Component: mitochondrion (GO:0005739);; Biological Process: multicellular organismal development (GO:0007275);; Biological Process: catabolic process (GO:0009056);; Biological Process: response to salt stress (GO:0009651);; Biological Process: response to ethylene (GO:0009723);; Biological Process: response to salicyl…	--	Probable inactive poly [ADP-ribose] polymerase SRO5 GN=SRO5 OS=Arabidopsis thaliana (Mouse-ear cress) PE=1 SV=1	PREDICTED: probable inactive poly [ADP-ribose] polymerase SRO5-like [Cucumis sativus]
Cla012765	0.000173507	3.78758	up	[E]	Amino acid transport and metabolism	Molecular Function: transporter activity (GO:0005215);; Molecular Function: binding (GO:0005488);; Cellular Component: Golgi apparatus (GO:0005794);; Cellular Component: plasma membrane (GO:0005886);; Biological Process: nitrogen compound metabolic process (GO:0006807);; Biological Process: oligopeptide transport (GO:0006857);; Cellular Component: plasmodesma (GO:0009506);; Biological Process: re…	--	Probable peptide/nitrate transporter At5g13400 GN=At5g13400 OS=Arabidopsis thaliana (Mouse-ear cress) PE=2 SV=1	PREDICTED: probable peptide/nitrate transporter At5g13400-like [Cucumis sativus]
Cla005916	5.49945e-07	-1.55967	down	[F]	Nucleotide transport and metabolism	Molecular Function: orotate phosphoribosyltransferase activity (GO:0004588);; Molecular Function: orotidine-5'-phosphate decarboxylase activity (GO:0004590);; Cellular Component: cytosol (GO:0005829);; Biological Process: 'de novo' pyrimidine nucleobase biosynthetic process (GO:0006207);; Biological Process: cellular response to phosphate starvation (GO:0016036);; Biological Process: 'de novo' UM…	K13421|0.0|pop:POPTR_708505|hypothetical protein	Orotidine 5&apos;-phosphate decarboxylase (Fragment) GN=PYR5-6 OS=Nicotiana tabacum (Common tobacco) PE=2 SV=1	PREDICTED: uridine 5&apos;-monophosphate synthase-like [Cucumis sativus]
Cla007630	2.50023e-09	-2.16456	down	[O]	Posttranslational modification, protein turnover, chaperones	Molecular Function: copper ion binding (GO:0005507);; Molecular Function: ATP binding (GO:0005524);; Cellular Component: nucleolus (GO:0005730);; Cellular Component: mitochondrion (GO:0005739);; Cellular Component: mitochondrial matrix (GO:0005759);; Cellular Component: vacuolar membrane (GO:0005774);; Cellular Component: Golgi apparatus (GO:0005794);; Cellular Component: plasma membrane (GO:0005…	K04077|0.0|vvi:100244356|similar to GroEL-like chaperone, ATPase	Chaperonin CPN60-2, mitochondrial (Precursor) GN=CPN60-2 OS=Cucurbita maxima (Pumpkin) PE=1 SV=1	PREDICTED: chaperonin CPN60-2, mitochondrial-like [Cucumis sativus]
Cla003417	3.8792e-05	-1.39811	down	[J]	Translation, ribosomal structure and biogenesis	Molecular Function: structural constituent of ribosome (GO:0003735);; Cellular Component: mitochondrion (GO:0005739);; Cellular Component: ribosome (GO:0005840);; Biological Process: translation (GO:0006412);; Cellular Component: chloroplast stroma (GO:0009570);; Biological Process: embryo development ending in seed dormancy (GO:0009793);; Cellular Component: chloroplast envelope (GO:0009941);; B…	--	50S ribosomal protein L19, chloroplastic (Precursor) GN=RPL19 OS=Spinacia oleracea (Spinach) PE=1 SV=2	PREDICTED: 50S ribosomal protein L19, chloroplastic-like [Cucumis sativus]
Cla018164	4.45104e-10	-1.94195	down	--	--	Molecular Function: Rho guanyl-nucleotide exchange factor activity (GO:0005089);; Biological Process: membrane fusion (GO:0006944);; Biological Process: plant-type cell wall modification (GO:0009827);; Biological Process: pollen tube growth (GO:0009860);; Molecular Function: identical protein binding (GO:0042802);;	--	Rop guanine nucleotide exchange factor 1 GN=ROPGEF1 OS=Arabidopsis thaliana (Mouse-ear cress) PE=1 SV=2	PREDICTED: rop guanine nucleotide exchange factor 1-like [Cucumis sativus]
Cla012130	0.00514918	1.67333	up	--	--	Biological Process: response to chitin (GO:0010200);;	--	--	PREDICTED: uncharacterized protein LOC101509787 [Cicer arietinum]
Cla014755	1.38873e-06	2.46279	up	--	--	--	--	--	PREDICTED: LOW QUALITY PROTEIN: DNA repair helicase UVH6-like [Cucumis sativus]
Cla019971	9.67102e-09	-1.96567	down	--	--	Cellular Component: mitochondrion (GO:0005739);; Biological Process: metabolic process (GO:0008152);; Biological Process: post-embryonic development (GO:0009791);; Biological Process: single-organism cellular process (GO:0044763);; Biological Process: reproductive structure development (GO:0048608);;	--	Pentatricopeptide repeat-containing protein At3g62470, mitochondrial (Precursor) GN=At3g62470 OS=Arabidopsis thaliana (Mouse-ear cress) PE=2 SV=1	PREDICTED: pentatricopeptide repeat-containing protein At3g62470, mitochondrial-like [Cucumis sativus]
Watermelon_newGene_736	0.00449723	1.30271	up	--	--	Cellular Component: cytoplasmic membrane-bounded vesicle (GO:0016023);;	--	--	hypothetical protein Csa_6G434405 [Cucumis sativus]
Cla008332	4.19413e-05	1.27062	up	[RTKL]	--	Biological Process: MAPK cascade (GO:0000165);; Molecular Function: calmodulin-dependent protein kinase activity (GO:0004683);; Molecular Function: calcium-dependent protein kinase C activity (GO:0004698);; Molecular Function: calcium ion binding (GO:0005509);; Molecular Function: protein binding (GO:0005515);; Molecular Function: ATP binding (GO:0005524);; Cellular Component: nucleus (GO:0005634…	K13412|0.0|rcu:RCOM_1513350|calcium-dependent protein kinase, putative (EC:2.7.11.17)	Calcium-dependent protein kinase 10 GN=F6A14.1 OS=Arabidopsis thaliana (Mouse-ear cress) PE=1 SV=1	PREDICTED: calcium-dependent protein kinase 10-like [Cucumis sativus]
Cla007590	0.000207623	-1.24948	down	--	--	Biological Process: polysaccharide biosynthetic process (GO:0000271);; Cellular Component: nucleus (GO:0005634);; Cellular Component: endosome (GO:0005768);; Cellular Component: vacuolar membrane (GO:0005774);; Cellular Component: Golgi apparatus (GO:0005794);; Cellular Component: trans-Golgi network (GO:0005802);; Cellular Component: plasma membrane (GO:0005886);; Biological Process: response to…	--	Probable methyltransferase PMT3 GN=At4g14360 OS=Arabidopsis thaliana (Mouse-ear cress) PE=1 SV=1	PREDICTED: probable methyltransferase PMT8-like [Cucumis sativus]
Watermelon_newGene_1622	4.18255e-06	-2.51596	down	--	--	Molecular Function: nucleic acid binding (GO:0003676);; Molecular Function: DNA binding (GO:0003677);; Cellular Component: cytosol (GO:0005829);; Biological Process: post-embryonic development (GO:0009791);;	--	Zinc finger BED domain-containing protein DAYSLEEPER GN=HAT OS=Arabidopsis thaliana (Mouse-ear cress) PE=1 SV=1	hypothetical protein Csa_4G006420 [Cucumis sativus]
Cla014022	5.53438e-07	2.33838	up	--	--	Molecular Function: calmodulin binding (GO:0005516);; Cellular Component: nucleus (GO:0005634);; Cellular Component: vacuolar membrane (GO:0005774);; Biological Process: regulation of transcription, DNA-templated (GO:0006355);; Biological Process: protein acetylation (GO:0006473);; Biological Process: signal transduction (GO:0007165);; Biological Process: response to cold (GO:0009409);; Biologica…	--	BTB/POZ and TAZ domain-containing protein 4 GN=BT4 OS=Arabidopsis thaliana (Mouse-ear cress) PE=1 SV=1	PREDICTED: BTB/POZ and TAZ domain-containing protein 4-like [Cucumis sativus]
Cla019995	3.86253e-05	-1.38703	down	--	--	Biological Process: RNA splicing, via endonucleolytic cleavage and ligation (GO:0000394);; Cellular Component: mitochondrion (GO:0005739);; Biological Process: phosphatidylinositol biosynthetic process (GO:0006661);; Biological Process: methionine biosynthetic process (GO:0009086);;	--	--	PREDICTED: uncharacterized protein LOC101221073 [Cucumis sativus]
Cla015187	4.95329e-13	5.07188	up	[E]	Amino acid transport and metabolism	Cellular Component: nucleus (GO:0005634);; Biological Process: toxin catabolic process (GO:0009407);; Biological Process: response to ethylene (GO:0009723);; Biological Process: abscisic acid-activated signaling pathway (GO:0009738);; Biological Process: response to cyclopentenone (GO:0010583);; Biological Process: methylglyoxal catabolic process to D-lactate (GO:0019243);; Biological Process: in…	--	--	PREDICTED: uncharacterized protein LOC101214858 [Cucumis sativus]
Cla019123	0.000839071	4.49856	up	[G]	Carbohydrate transport and metabolism	Molecular Function: aldose 1-epimerase activity (GO:0004034);; Cellular Component: cytoplasm (GO:0005737);; Biological Process: galactose metabolic process (GO:0006012);; Molecular Function: carbohydrate binding (GO:0030246);;	K01785|1e-134|vvi:100256955|hypothetical protein LOC100256955	--	PREDICTED: aldose 1-epimerase-like [Cucumis sativus]
Cla022000	0.00093007	-1.12701	down	[J]	Translation, ribosomal structure and biogenesis	Molecular Function: structural constituent of ribosome (GO:0003735);; Cellular Component: nucleolus (GO:0005730);; Cellular Component: mitochondrion (GO:0005739);; Cellular Component: vacuole (GO:0005773);; Cellular Component: plasma membrane (GO:0005886);; Biological Process: translation (GO:0006412);; Molecular Function: 5S rRNA binding (GO:0008097);; Biological Process: cell proliferation (GO:…	K02932|1e-152|vvi:100262824|hypothetical protein LOC100262824	60S ribosomal protein L5 GN=RPL5 OS=Cucumis sativus (Cucumber) PE=2 SV=1	PREDICTED: 60S ribosomal protein L5-like [Cucumis sativus]
Cla007381	0.00105388	-1.35515	down	[J]	Translation, ribosomal structure and biogenesis	Molecular Function: RNA binding (GO:0003723);; Molecular Function: structural constituent of ribosome (GO:0003735);; Cellular Component: nucleolus (GO:0005730);; Cellular Component: vacuole (GO:0005773);; Cellular Component: ribosome (GO:0005840);; Cellular Component: plasma membrane (GO:0005886);; Biological Process: translation (GO:0006412);; Cellular Component: chloroplast (GO:0009507);; Cellu…	--	60S ribosomal protein L8 GN=RPL8 OS=Solanum lycopersicum (Tomato) PE=2 SV=1	PREDICTED: 60S ribosomal protein L8-like [Cucumis sativus]
Cla021570	2.08661e-06	-1.39118	down	--	--	Biological Process: polysaccharide biosynthetic process (GO:0000271);; Molecular Function: sequence-specific DNA binding transcription factor activity (GO:0003700);; Molecular Function: acid phosphatase activity (GO:0003993);; Cellular Component: nucleus (GO:0005634);; Cellular Component: mitochondrion (GO:0005739);; Cellular Component: endosome (GO:0005768);; Cellular Component: Golgi apparatus …	--	Auxin-responsive protein IAA7 GN=MXC7.8 OS=Arabidopsis thaliana (Mouse-ear cress) PE=1 SV=1	PREDICTED: auxin-responsive protein IAA14-like isoform 1 [Cucumis sativus]
Cla021122	0.000243729	-2.22525	down	--	--	Cellular Component: plasma membrane (GO:0005886);;	--	Uncharacterized membrane protein At1g16860 GN=At1g16860 OS=Arabidopsis thaliana (Mouse-ear cress) PE=1 SV=1	PREDICTED: uncharacterized membrane protein At1g16860-like [Cucumis sativus]
Cla021704	0.00863291	-1.56765	down	[MG]	--	Molecular Function: nucleotide binding (GO:0000166);; Cellular Component: mitochondrion (GO:0005739);; Biological Process: pentose-phosphate shunt (GO:0006098);; Biological Process: rRNA processing (GO:0006364);; Biological Process: unsaturated fatty acid biosynthetic process (GO:0006636);; Biological Process: phosphate-containing compound metabolic process (GO:0006796);; Biological Process: isop…	--	Divinyl chlorophyllide a 8-vinyl-reductase, chloroplastic (Precursor) GN=DVR OS=Cucumis sativus (Cucumber) PE=1 SV=1	PREDICTED: uncharacterized LOC101218189 [Cucumis sativus]
Cla004254	7.41406e-09	-1.64863	down	--	--	Molecular Function: protein binding (GO:0005515);; Molecular Function: ATP binding (GO:0005524);; Cellular Component: nucleus (GO:0005634);; Cellular Component: mitochondrion (GO:0005739);; Biological Process: pyrimidine ribonucleotide biosynthetic process (GO:0009220);; Cellular Component: chloroplast (GO:0009507);; Biological Process: embryo sac egg cell differentiation (GO:0009560);; Biologica…	--	Pentatricopeptide repeat-containing protein At3g49240 GN=EMB1796 OS=Arabidopsis thaliana (Mouse-ear cress) PE=2 SV=1	PREDICTED: pentatricopeptide repeat-containing protein At3g49240-like [Cucumis sativus]
Cla005542	0.00465151	1.14582	up	[S]	Function unknown	Biological Process: respiratory burst involved in defense response (GO:0002679);; Molecular Function: protein serine/threonine kinase activity (GO:0004674);; Molecular Function: protein tyrosine kinase activity (GO:0004713);; Molecular Function: ATP binding (GO:0005524);; Cellular Component: mitochondrion (GO:0005739);; Cellular Component: plasma membrane (GO:0005886);; Biological Process: protei…	--	Probable LRR receptor-like serine/threonine-protein kinase At1g07650 (Precursor) GN=At1g07650 OS=Arabidopsis thaliana (Mouse-ear cress) PE=1 SV=1	PREDICTED: probable LRR receptor-like serine/threonine-protein kinase At1g07650-like [Cucumis sativus]
Cla011349	4.64002e-05	-1.26322	down	[M]	Cell wall/membrane/envelope biogenesis	Molecular Function: UDP-glucose 4-epimerase activity (GO:0003978);; Cellular Component: Golgi stack (GO:0005795);; Cellular Component: cytosol (GO:0005829);; Cellular Component: plasma membrane (GO:0005886);; Biological Process: galactose metabolic process (GO:0006012);; Biological Process: response to stress (GO:0006950);; Biological Process: signal transduction (GO:0007165);; Biological Process…	K01784|1e-178|vvi:100251292|hypothetical protein LOC100251292	UDP-glucose 4-epimerase GEPI48 OS=Cyamopsis tetragonoloba (Guar) PE=2 SV=1	PREDICTED: UDP-glucose 4-epimerase GEPI48-like [Cucumis sativus]
Cla006195	4.91357e-09	-2.32527	down	[S]	Function unknown	Biological Process: activation of MAPKK activity (GO:0000186);; Biological Process: response to molecule of bacterial origin (GO:0002237);; Molecular Function: protein serine/threonine kinase activity (GO:0004674);; Molecular Function: MAP kinase kinase kinase activity (GO:0004709);; Molecular Function: phosphoprotein phosphatase activity (GO:0004721);; Molecular Function: protein binding (GO:000…	--	Leucine-rich repeat receptor protein kinase EXS (Precursor) GN=T28J14.220 OS=Arabidopsis thaliana (Mouse-ear cress) PE=1 SV=1	PREDICTED: leucine-rich repeat receptor protein kinase EXS-like [Cucumis sativus]
Cla014187	2.652e-07	-2.12126	down	--	--	Cellular Component: nucleolus (GO:0005730);; Cellular Component: cytoplasm (GO:0005737);; Biological Process: heat acclimation (GO:0010286);; Cellular Component: chromocenter (GO:0010369);;	--	--	PREDICTED: uncharacterized protein LOC101209148 [Cucumis sativus]
Cla000622	2.51977e-05	-2.85285	down	[Z]	Cytoskeleton	Molecular Function: nucleotide binding (GO:0000166);; Biological Process: cell morphogenesis involved in differentiation (GO:0000904);; Biological Process: phragmoplast assembly (GO:0000914);; Biological Process: regionalization (GO:0003002);; Molecular Function: microtubule motor activity (GO:0003777);; Molecular Function: ATP binding (GO:0005524);; Cellular Component: cytoplasm (GO:0005737);; C…	--	Kinesin-1-like protein PSS1 OS=Oryza sativa subsp. japonica (Rice) PE=1 SV=1	PREDICTED: kinesin-1-like protein PSS1-like [Cucumis sativus]
Cla009718	8.9591e-06	1.70112	up	[G]	Carbohydrate transport and metabolism	Biological Process: response to hypoxia (GO:0001666);; Molecular Function: protein binding (GO:0005515);; Cellular Component: endoplasmic reticulum (GO:0005783);; Cellular Component: plasma membrane (GO:0005886);; Biological Process: iron ion transport (GO:0006826);; Cellular Component: plastid (GO:0009536);; Biological Process: nodulation (GO:0009877);; Biological Process: cellular response to i…	--	Aquaporin NIP1-1 GN=OJ1705_E12.32 OS=Oryza sativa subsp. japonica (Rice) PE=2 SV=1	aquaporin [Cucumis melo subsp. melo]
Cla015945	2.99073e-16	-3.47226	down	[GEPR]	--	Molecular Function: sugar:proton symporter activity (GO:0005351);; Molecular Function: galactose transmembrane transporter activity (GO:0005354);; Molecular Function: glucose transmembrane transporter activity (GO:0005355);; Molecular Function: myo-inositol transmembrane transporter activity (GO:0005365);; Cellular Component: vacuolar membrane (GO:0005774);; Cellular Component: plasma membrane (G…	--	Polyol transporter 5 GN=PLT5 OS=Arabidopsis thaliana (Mouse-ear cress) PE=1 SV=2	PREDICTED: polyol transporter 5-like [Cucumis sativus]
Cla016874	0.00151923	1.32865	up	--	--	Molecular Function: copper ion binding (GO:0005507);; Cellular Component: cytosol (GO:0005829);; Biological Process: defense response (GO:0006952);; Biological Process: response to biotic stimulus (GO:0009607);; Biological Process: response to zinc ion (GO:0010043);; Biological Process: vegetative to reproductive phase transition of meristem (GO:0010228);; Biological Process: metal ion transport …	--	MLP-like protein 329 GN=MLP329 OS=Arabidopsis thaliana (Mouse-ear cress) PE=2 SV=1	PREDICTED: MLP-like protein 328-like [Cucumis sativus]
Cla023290	2.49648e-06	1.34556	up	--	--	Molecular Function: protein binding (GO:0005515);; Biological Process: protein targeting to vacuole (GO:0006623);; Biological Process: vesicle-mediated transport (GO:0016192);;	--	60S ribosomal protein L18a-1 GN=RPL18AA OS=Arabidopsis thaliana (Mouse-ear cress) PE=2 SV=2	PREDICTED: 60S ribosomal protein L18a-1-like [Cucumis sativus]
Cla016492	0.001633	1.00551	up	--	--	Biological Process: RNA splicing, via endonucleolytic cleavage and ligation (GO:0000394);; Molecular Function: ubiquitin-protein transferase activity (GO:0004842);; Molecular Function: protein binding (GO:0005515);; Cellular Component: nucleus (GO:0005634);; Cellular Component: cytosol (GO:0005829);; Biological Process: postreplication repair (GO:0006301);; Biological Process: ubiquitin-dependent…	--	E3 ubiquitin-protein ligase RING1 GN=RING1 OS=Gossypium hirsutum (Upland cotton) PE=2 SV=1	zinc finger protein [Cucumis melo subsp. melo]
Cla022993	7.89399e-08	1.7405	up	[R]	General function prediction only	Cellular Component: endoplasmic reticulum (GO:0005783);; Cellular Component: Golgi apparatus (GO:0005794);; Cellular Component: plasma membrane (GO:0005886);; Biological Process: lipopolysaccharide core region biosynthetic process (GO:0009244);; Molecular Function: transferase activity, transferring phosphorus-containing groups (GO:0016772);; Biological Process: regulation of metabolic process (G…	K08869|0.0|rcu:RCOM_0205150|Ubiquinone biosynthesis protein coq-8, putative	Putative ABC1 protein At2g40090 (Precursor) GN=At2g40090 OS=Arabidopsis thaliana (Mouse-ear cress) PE=2 SV=2	PREDICTED: uncharacterized protein LOC101216220 [Cucumis sativus]
Cla015540	1.59691e-07	1.99093	up	[O]	Posttranslational modification, protein turnover, chaperones	Molecular Function: serine-type endopeptidase activity (GO:0004252);; Cellular Component: vacuolar membrane (GO:0005774);; Cellular Component: cytosol (GO:0005829);; Biological Process: proteolysis (GO:0006508);; Cellular Component: plant-type cell wall (GO:0009505);; Cellular Component: external side of plasma membrane (GO:0009897);; Biological Process: stomatal complex morphogenesis (GO:0010103…	--	Subtilisin-like protease (Precursor) GN=K8K14.8 OS=Arabidopsis thaliana (Mouse-ear cress) PE=1 SV=1	PREDICTED: subtilisin-like protease-like [Cucumis sativus]
Cla016854	0.000374849	-1.40685	down	[J]	Translation, ribosomal structure and biogenesis	Biological Process: RNA methylation (GO:0001510);; Molecular Function: RNA binding (GO:0003723);; Molecular Function: structural constituent of ribosome (GO:0003735);; Cellular Component: nucleolus (GO:0005730);; Cellular Component: vacuolar membrane (GO:0005774);; Cellular Component: Golgi apparatus (GO:0005794);; Biological Process: translation (GO:0006412);; Cellular Component: plasmodesma (GO…	K02985|1e-120|vvi:100266287|hypothetical protein LOC100266287	40S ribosomal protein S3-3 GN=RPS3C OS=Arabidopsis thaliana (Mouse-ear cress) PE=1 SV=1	PREDICTED: 40S ribosomal protein S3-3-like [Cucumis sativus]
Cla001106	0.00472618	-1.54523	down	--	--	Biological Process: mitochondrial RNA processing (GO:0000963);; Molecular Function: endonuclease activity (GO:0004519);; Molecular Function: ATP binding (GO:0005524);; Cellular Component: mitochondrion (GO:0005739);; Biological Process: regulation of transcription, DNA-templated (GO:0006355);; Cellular Component: chloroplast (GO:0009507);; Biological Process: embryo development ending in seed dor…	--	Pentatricopeptide repeat-containing protein At4g33990 GN=F17I5.180 OS=Arabidopsis thaliana (Mouse-ear cress) PE=3 SV=2	PREDICTED: pentatricopeptide repeat-containing protein At4g33990-like [Cucumis sativus]
Cla009079	2.66305e-05	-2.90643	down	--	--	Molecular Function: protein binding (GO:0005515);; Cellular Component: cytosol (GO:0005829);; Cellular Component: chloroplast (GO:0009507);; Biological Process: trichome differentiation (GO:0010026);; Biological Process: heat acclimation (GO:0010286);; Biological Process: regulation of epidermal cell division (GO:0010482);; Biological Process: D-xylose metabolic process (GO:0042732);; Biological …	--	GEM-like protein 4 GN=At5g08350 OS=Arabidopsis thaliana (Mouse-ear cress) PE=2 SV=1	PREDICTED: GEM-like protein 4-like [Cucumis sativus]
Cla014581	0.00021028	-2.26912	down	--	--	Molecular Function: sequence-specific DNA binding transcription factor activity (GO:0003700);; Cellular Component: nucleus (GO:0005634);; Biological Process: circadian rhythm (GO:0007623);; Biological Process: response to light stimulus (GO:0009416);; Biological Process: response to cytokinin (GO:0009735);; Biological Process: gibberellic acid mediated signaling pathway (GO:0009740);; Biological …	--	GATA transcription factor 18 GN=GATA18 OS=Arabidopsis thaliana (Mouse-ear cress) PE=2 SV=2	PREDICTED: GATA transcription factor 18-like [Cucumis sativus]
Cla020102	2.30797e-05	-2.00487	down	--	--	Cellular Component: plasmodesma (GO:0009506);; Biological Process: response to hormone (GO:0009725);; Biological Process: response to organic cyclic compound (GO:0014070);;	--	Probable membrane-associated kinase regulator 4 GN=MAKR4 OS=Arabidopsis thaliana (Mouse-ear cress) PE=3 SV=1	PREDICTED: LOW QUALITY PROTEIN: probable membrane-associated kinase regulator 4-like [Cucumis sativus]
Cla014708	2.59562e-06	-2.78329	down	--	--	--	--	--	PREDICTED: uncharacterized protein LOC101204397 [Cucumis sativus]
Cla001336	0.000263081	1.05305	up	--	--	--	--	--	PREDICTED: uncharacterized protein LOC100246768 isoform 2 [Vitis vinifera]
Cla013418	3.13811e-06	-1.59067	down	--	--	Molecular Function: sequence-specific DNA binding transcription factor activity (GO:0003700);; Cellular Component: nucleus (GO:0005634);; Biological Process: regulation of transcription, DNA-templated (GO:0006355);; Biological Process: sulfate transport (GO:0008272);; Biological Process: DNA mediated transformation (GO:0009294);; Biological Process: photomorphogenesis (GO:0009640);; Biological Pr…	--	Transcription factor RF2b GN=RF2b OS=Oryza sativa subsp. japonica (Rice) PE=1 SV=1	PREDICTED: transcription factor RF2b-like [Cucumis sativus]
Cla020226	0.000462245	-2.18522	down	--	--	--	--	--	uncharacterized protein LOC100305831 [Glycine max]
Cla022968	0.000405657	2.2715	up	--	--	--	--	--	PREDICTED: ELMO domain-containing protein A-like [Cucumis sativus]
Watermelon_newGene_1031	0.00338474	-1.45296	down	--	--	Molecular Function: hydrolase activity (GO:0016787);;	--	Endonuclease OS=Nicotiana tabacum (Common tobacco) PE=2 SV=1	PREDICTED: uncharacterized protein LOC101488260 [Cicer arietinum]
Cla008226	0.0030397	1.14581	up	[R]	General function prediction only	Molecular Function: hydrolase activity (GO:0016787);;	K07025|2e-96|rcu:RCOM_0300250|catalytic, putative	--	PREDICTED: uncharacterized protein C24B11.05-like [Cucumis sativus]
Cla010446	1.20015e-06	5.61746	up	[M]	Cell wall/membrane/envelope biogenesis	Cellular Component: Golgi apparatus (GO:0005794);; Biological Process: hyperosmotic response (GO:0006972);; Cellular Component: plastid (GO:0009536);; Biological Process: response to salt stress (GO:0009651);; Biological Process: plant-type cell wall organization (GO:0009664);; Biological Process: plant-type cell wall biogenesis (GO:0009832);; Cellular Component: membrane (GO:0016020);; Biologica…	--	Cellulose synthase-like protein H1 GN=OSJNBa0035F15.9 OS=Oryza sativa subsp. japonica (Rice) PE=2 SV=2	PREDICTED: cellulose synthase-like protein H1-like [Cucumis sativus]
Cla003956	2.7906e-06	1.3383	up	[R]	General function prediction only	Molecular Function: protein binding (GO:0005515);; Cellular Component: nucleus (GO:0005634);; Cellular Component: endoplasmic reticulum (GO:0005783);; Cellular Component: plasma membrane (GO:0005886);; Biological Process: response to salt stress (GO:0009651);; Biological Process: cellular protein localization (GO:0034613);;	--	Ankyrin repeat-containing protein At2g01680 GN=At2g01680 OS=Arabidopsis thaliana (Mouse-ear cress) PE=1 SV=1	PREDICTED: ankyrin repeat-containing protein At2g01680-like [Cucumis sativus]
Cla022529	5.86447e-09	3.37551	up	[R]	General function prediction only	Molecular Function: nucleotide binding (GO:0000166);; Cellular Component: cytoplasm (GO:0005737);; Cellular Component: heterotrimeric G-protein complex (GO:0005834);; Biological Process: membrane fusion (GO:0006944);; Biological Process: defense response (GO:0006952);; Biological Process: signal transduction (GO:0007165);; Biological Process: regulation of gene expression (GO:0010468);; Biologica…	--	Notchless protein homolog GN=NLE1 OS=Arabidopsis thaliana (Mouse-ear cress) PE=2 SV=1	PREDICTED: vegetative incompatibility protein HET-E-1-like [Cucumis sativus]
Cla020779	2.64664e-11	3.01271	up	--	--	--	--	--	PREDICTED: uncharacterized LOC101222738 [Cucumis sativus]
Cla007785	1.30812e-12	-2.3107	down	--	--	Cellular Component: intracellular membrane-bounded organelle (GO:0043231);; Cellular Component: cytoplasmic part (GO:0044444);;	--	--	PREDICTED: uncharacterized protein LOC101207201, partial [Cucumis sativus]
Cla015553	0.00170994	-1.16044	down	[J]	Translation, ribosomal structure and biogenesis	Biological Process: RNA methylation (GO:0001510);; Molecular Function: RNA binding (GO:0003723);; Molecular Function: structural constituent of ribosome (GO:0003735);; Cellular Component: nucleolus (GO:0005730);; Cellular Component: vacuolar membrane (GO:0005774);; Cellular Component: Golgi apparatus (GO:0005794);; Biological Process: translation (GO:0006412);; Cellular Component: plasmodesma (GO…	K02985|1e-122|vvi:100261737|hypothetical protein LOC100261737	40S ribosomal protein S3-3 GN=RPS3C OS=Arabidopsis thaliana (Mouse-ear cress) PE=1 SV=1	PREDICTED: 40S ribosomal protein S3-3-like [Cucumis sativus]
Cla007672	1.62737e-12	-2.11431	down	[V]	Defense mechanisms	Cellular Component: vacuolar membrane (GO:0005774);; Cellular Component: plasma membrane (GO:0005886);; Biological Process: drug transmembrane transport (GO:0006855);; Biological Process: purine nucleobase transport (GO:0006863);; Biological Process: response to symbiotic fungus (GO:0009610);; Cellular Component: plant-type vacuole membrane (GO:0009705);; Biological Process: proanthocyanidin bios…	--	Protein TRANSPARENT TESTA 12 GN=F17J16_80 OS=Arabidopsis thaliana (Mouse-ear cress) PE=2 SV=1	PREDICTED: protein TRANSPARENT TESTA 12-like [Cucumis sativus]
Cla005622	1.10864e-12	2.30438	up	--	--	Molecular Function: DNA binding (GO:0003677);; Molecular Function: chromatin binding (GO:0003682);; Molecular Function: sequence-specific DNA binding transcription factor activity (GO:0003700);; Cellular Component: nucleus (GO:0005634);; Biological Process: regulation of transcription, DNA-templated (GO:0006355);; Molecular Function: zinc ion binding (GO:0008270);; Biological Process: response to…	--	Transcription factor MYB1R1 OS=Solanum tuberosum (Potato) PE=2 SV=1	PREDICTED: transcription factor MYB1R1-like [Cucumis sativus]
Cla015377	1.8335e-09	1.79861	up	[E]	Amino acid transport and metabolism	Molecular Function: lactoylglutathione lyase activity (GO:0004462);; Cellular Component: cytoplasm (GO:0005737);; Biological Process: carbohydrate metabolic process (GO:0005975);; Biological Process: response to water deprivation (GO:0009414);; Biological Process: response to sucrose (GO:0009744);; Biological Process: response to fructose (GO:0009750);; Biological Process: hyperosmotic salinity r…	--	--	PREDICTED: uncharacterized protein LOC101209593 [Cucumis sativus]
Cla008454	0.00789909	-1.21886	down	--	--	Molecular Function: ubiquitin-protein transferase activity (GO:0004842);; Molecular Function: zinc ion binding (GO:0008270);; Biological Process: pollen development (GO:0009555);; Biological Process: anther dehiscence (GO:0009901);; Biological Process: response to chitin (GO:0010200);; Biological Process: protein ubiquitination (GO:0016567);; Biological Process: xylan metabolic process (GO:004549…	--	RING-H2 finger protein ATL78 GN=ATL78 OS=Arabidopsis thaliana (Mouse-ear cress) PE=2 SV=1	PREDICTED: RING-H2 finger protein ATL78-like [Cucumis sativus]
Cla011750	2.65554e-31	-3.91756	down	--	--	--	--	--	PREDICTED: uncharacterized LOC101210213 [Cucumis sativus]
Cla019899	5.89875e-05	Inf	up	--	--	Molecular Function: iron ion binding (GO:0005506);; Biological Process: fatty acid biosynthetic process (GO:0006633);; Cellular Component: plastid (GO:0009536);; Biological Process: response to wounding (GO:0009611);; Biological Process: jasmonic acid biosynthetic process (GO:0009695);; Biological Process: response to abscisic acid (GO:0009737);; Biological Process: response to jasmonic acid (GO:…	--	Probable linoleate 9S-lipoxygenase 5 GN=LOX1.5 OS=Solanum tuberosum (Potato) PE=2 SV=1	PREDICTED: LOW QUALITY PROTEIN: probable linoleate 9S-lipoxygenase 5-like [Cucumis sativus]
Cla022156	9.99572e-11	2.0679	up	[M]	Cell wall/membrane/envelope biogenesis	Molecular Function: ion channel activity (GO:0005216);; Cellular Component: plasma membrane (GO:0005886);; Biological Process: response to osmotic stress (GO:0006970);; Cellular Component: chloroplast (GO:0009507);; Cellular Component: plastid envelope (GO:0009526);; Biological Process: plastid organization (GO:0009657);; Biological Process: jasmonic acid metabolic process (GO:0009694);; Biologic…	--	Mechanosensitive ion channel protein 3, chloroplastic (Precursor) GN=MSL3 OS=Arabidopsis thaliana (Mouse-ear cress) PE=2 SV=1	PREDICTED: mechanosensitive ion channel protein 3, chloroplastic-like [Cucumis sativus]
Cla019191	1.25281e-06	-1.53804	down	[J]	Translation, ribosomal structure and biogenesis	Cellular Component: exosome (RNase complex) (GO:0000178);; Molecular Function: RNA binding (GO:0003723);; Molecular Function: structural constituent of ribosome (GO:0003735);; Molecular Function: exonuclease activity (GO:0004527);; Cellular Component: nucleus (GO:0005634);; Cellular Component: ribosome (GO:0005840);; Biological Process: translation (GO:0006412);; Biological Process: protein targe…	K03681|1e-108|pop:POPTR_728586|hypothetical protein	--	PREDICTED: putative exosome complex component rrp40-like [Cucumis sativus]
Cla020424	0.00911814	2.76798	up	[I]	Lipid transport and metabolism	Molecular Function: acid phosphatase activity (GO:0003993);; Cellular Component: cytoplasm (GO:0005737);; Cellular Component: plasma membrane (GO:0005886);; Cellular Component: integral component of plasma membrane (GO:0005887);; Biological Process: phospholipid metabolic process (GO:0006644);; Biological Process: response to stress (GO:0006950);; Molecular Function: phosphatidate phosphatase act…	--	Putative lipid phosphate phosphatase 3, chloroplastic (Precursor) GN=LPP3 OS=Arabidopsis thaliana (Mouse-ear cress) PE=2 SV=1	PREDICTED: putative lipid phosphate phosphatase 3, chloroplastic-like [Cucumis sativus]
Cla008104	5.55906e-07	3.26956	up	--	--	Biological Process: developmental process involved in reproduction (GO:0003006);; Molecular Function: sequence-specific DNA binding transcription factor activity (GO:0003700);; Molecular Function: protein binding (GO:0005515);; Cellular Component: nucleus (GO:0005634);; Biological Process: regulation of transcription, DNA-templated (GO:0006355);; Biological Process: amino acid transport (GO:00068…	K13424|0.0|vvi:100243352|similar to DNA-binding protein	Probable WRKY transcription factor 33 GN=WRKY33 OS=Arabidopsis thaliana (Mouse-ear cress) PE=1 SV=2	uncharacterized protein LOC101207158 [Cucumis sativus]
Cla012256	4.72171e-06	-1.31819	down	--	--	Molecular Function: nucleic acid binding (GO:0003676);; Cellular Component: nucleus (GO:0005634);; Cellular Component: cytosol (GO:0005829);; Cellular Component: plasma membrane (GO:0005886);; Biological Process: fatty acid catabolic process (GO:0009062);;	--	Uncharacterized protein At2g34160 GN=At2g34160 OS=Arabidopsis thaliana (Mouse-ear cress) PE=1 SV=1	PREDICTED: uncharacterized protein At2g34160-like [Cucumis sativus]
Cla016480	0.00101933	-1.39987	down	[O]	Posttranslational modification, protein turnover, chaperones	Molecular Function: nucleotide binding (GO:0000166);; Molecular Function: ATP-dependent peptidase activity (GO:0004176);; Molecular Function: metalloendopeptidase activity (GO:0004222);; Molecular Function: ATP binding (GO:0005524);; Cellular Component: mitochondrion (GO:0005739);; Cellular Component: plasma membrane (GO:0005886);; Biological Process: pentose-phosphate shunt (GO:0006098);; Biolog…	--	ATP-dependent zinc metalloprotease FTSH 6, chloroplastic (Precursor) GN=FTSH6 OS=Arabidopsis thaliana (Mouse-ear cress) PE=2 SV=1	PREDICTED: ATP-dependent zinc metalloprotease FtsH-like [Cucumis sativus]
Cla018652	0.00140475	-1.77305	down	--	--	Biological Process: double-strand break repair via homologous recombination (GO:0000724);; Molecular Function: transcription regulatory region sequence-specific DNA binding (GO:0000976);; Molecular Function: sequence-specific DNA binding transcription factor activity (GO:0003700);; Molecular Function: protein binding (GO:0005515);; Cellular Component: nucleus (GO:0005634);; Cellular Component: cy…	--	Homeobox-leucine zipper protein HDG11 GN=T9L24.43 OS=Arabidopsis thaliana (Mouse-ear cress) PE=1 SV=1	PREDICTED: homeobox-leucine zipper protein HDG11-like [Cucumis sativus]
Cla007400	6.55209e-05	1.47665	up	[IQ]	--	Molecular Function: fatty-acyl-CoA synthase activity (GO:0004321);; Molecular Function: ATP binding (GO:0005524);; Cellular Component: peroxisome (GO:0005777);; Cellular Component: chloroplast (GO:0009507);; Biological Process: response to wounding (GO:0009611);; Biological Process: response to fungus (GO:0009620);; Biological Process: jasmonic acid biosynthetic process (GO:0009695);; Biological …	K10526|0.0|rcu:RCOM_1600450|AMP dependent CoA ligase, putative (EC:1.13.12.7)	4-coumarate--CoA ligase-like 5 GN=F5M15.17 OS=Arabidopsis thaliana (Mouse-ear cress) PE=1 SV=2	PREDICTED: 4-coumarate--CoA ligase-like 5-like [Cucumis sativus]
Cla023100	0.00342478	-1.6224	down	--	--	Biological Process: mitochondrial RNA processing (GO:0000963);; Cellular Component: mitochondrion (GO:0005739);; Biological Process: microtubule nucleation (GO:0007020);; Biological Process: fatty acid catabolic process (GO:0009062);; Cellular Component: chloroplast (GO:0009507);; Biological Process: thylakoid membrane organization (GO:0010027);; Biological Process: photosystem II assembly (GO:00…	--	Pentatricopeptide repeat-containing protein At5g48910 GN=PCMP-H38 OS=Arabidopsis thaliana (Mouse-ear cress) PE=2 SV=1	PREDICTED: uncharacterized LOC101222622 [Cucumis sativus]
Cla020163	0.000177471	-1.10838	down	--	--	Biological Process: embryo sac egg cell differentiation (GO:0009560);;	--	--	PREDICTED: uncharacterized protein LOC101208336 [Cucumis sativus]
Cla014113	8.90706e-05	1.17837	up	--	--	Molecular Function: adenine nucleotide transmembrane transporter activity (GO:0000295);; Molecular Function: dicarboxylic acid transmembrane transporter activity (GO:0005310);; Molecular Function: purine ribonucleotide transmembrane transporter activity (GO:0005346);; Cellular Component: mitochondrial inner membrane (GO:0005743);; Cellular Component: vacuolar membrane (GO:0005774);; Cellular Comp…	--	Mitochondrial uncoupling protein 5 GN=F14M13.10 OS=Arabidopsis thaliana (Mouse-ear cress) PE=2 SV=1	PREDICTED: mitochondrial uncoupling protein 5-like [Cucumis sativus]
Cla005170	9.53639e-08	4.80308	up	--	--	--	--	--	PREDICTED: uncharacterized protein LOC101205246 [Cucumis sativus]
Cla005583	1.18347e-05	2.10909	up	[O]	Posttranslational modification, protein turnover, chaperones	Molecular Function: ATP-dependent peptidase activity (GO:0004176);; Molecular Function: ATP binding (GO:0005524);; Cellular Component: cell wall (GO:0005618);; Cellular Component: mitochondrion (GO:0005739);; Cellular Component: chloroplast thylakoid membrane (GO:0009535);; Cellular Component: chloroplast stroma (GO:0009570);; Biological Process: response to absence of light (GO:0009646);; Biolog…	K03696|0.0|pop:POPTR_773307|hypothetical protein	Chaperone protein ClpD, chloroplastic (Precursor) GN=K3K7.27 OS=Arabidopsis thaliana (Mouse-ear cress) PE=1 SV=1	PREDICTED: LOW QUALITY PROTEIN: chaperone protein ClpD, chloroplastic-like [Cucumis sativus]
Cla004946	6.9301e-08	1.67571	up	--	--	Biological Process: tryptophan biosynthetic process (GO:0000162);; Molecular Function: signal transducer activity (GO:0004871);; Molecular Function: protein binding (GO:0005515);; Cellular Component: nucleus (GO:0005634);; Cellular Component: cytoplasm (GO:0005737);; Biological Process: regulation of transcription, DNA-templated (GO:0006355);; Biological Process: defense response (GO:0006952);; C…	--	Scarecrow-like protein 8 GN=SCL8 OS=Arabidopsis thaliana (Mouse-ear cress) PE=2 SV=1	PREDICTED: scarecrow-like protein 8-like [Cucumis sativus]
Cla006287	2.18946e-06	-1.50956	down	[B]	Chromatin structure and dynamics	Cellular Component: nucleosome (GO:0000786);; Molecular Function: DNA binding (GO:0003677);; Cellular Component: nucleus (GO:0005634);; Cellular Component: nucleolus (GO:0005730);; Biological Process: glucose catabolic process (GO:0006007);; Biological Process: nucleosome assembly (GO:0006334);; Biological Process: protein targeting (GO:0006605);; Biological Process: cell proliferation (GO:000828…	K11253|1e-70|zma:100192589|H3C4, H3C2, H3C3	Histone H3.2 GN=B34 OS=Nicotiana tabacum (Common tobacco) PE=1 SV=1	PREDICTED: histone H3-like centromeric protein CSE4-like [Setaria italica]
Cla020395	1.25801e-27	5.34014	up	--	--	Biological Process: very long-chain fatty acid metabolic process (GO:0000038);; Biological Process: sulfur amino acid metabolic process (GO:0000096);; Biological Process: polysaccharide biosynthetic process (GO:0000271);; Cellular Component: extracellular region (GO:0005576);; Cellular Component: nucleus (GO:0005634);; Cellular Component: endoplasmic reticulum (GO:0005783);; Biological Process: a…	--	3-ketoacyl-CoA synthase 6 GN=T26J14.10 OS=Arabidopsis thaliana (Mouse-ear cress) PE=1 SV=1	PREDICTED: 3-ketoacyl-CoA synthase 6-like isoform 1 [Cucumis sativus]
Cla001831	2.18979e-10	-6.87989	down	--	--	--	--	--	hypothetical protein PRUPE_ppa020187mg [Prunus persica]
Cla022859	0.000169011	5.83262	up	--	--	Cellular Component: membrane (GO:0016020);;	--	CASP-like protein POPTRDRAFT_578614 GN=POPTRDRAFT_578614 OS=Populus trichocarpa (Western balsam poplar) PE=3 SV=2	PREDICTED: CASP-like protein POPTRDRAFT_578614-like [Cucumis sativus]
Cla003627	0.000807552	2.64381	up	[RTKL]	--	Biological Process: response to molecule of fungal origin (GO:0002238);; Molecular Function: protein kinase activity (GO:0004672);; Molecular Function: protein binding (GO:0005515);; Cellular Component: nucleus (GO:0005634);; Cellular Component: plasma membrane (GO:0005886);; Biological Process: cellular protein modification process (GO:0006464);; Biological Process: organelle organization (GO:00…	--	Serine/threonine-protein kinase OS=Arabidopsis thaliana (Mouse-ear cress) PE=1 SV=2	PREDICTED: U-box domain-containing protein 35-like [Cucumis sativus]
Cla019961	0.000408478	3.24214	up	--	--	Molecular Function: inorganic diphosphatase activity (GO:0004427);; Cellular Component: mitochondrion (GO:0005739);; Cellular Component: Golgi apparatus (GO:0005794);; Cellular Component: cytosol (GO:0005829);; Cellular Component: plasma membrane (GO:0005886);; Biological Process: response to water deprivation (GO:0009414);; Biological Process: response to salt stress (GO:0009651);; Molecular Fun…	K01507|0.0|rcu:RCOM_1434780|Pyrophosphate-energized vacuolar membrane proton pump, putative (EC:1.3.1.74)	Pyrophosphate-energized vacuolar membrane proton pump 1 GN=F7H2.3 OS=Arabidopsis thaliana (Mouse-ear cress) PE=1 SV=1	PREDICTED: pyrophosphate-energized vacuolar membrane proton pump 1-like [Cucumis sativus]
Cla006175	1.23468e-05	4.92474	up	--	--	--	--	--	PREDICTED: uncharacterized protein LOC101216404 [Cucumis sativus]
Cla020106	0.00160886	3.70218	up	--	--	Biological Process: anion transport (GO:0006820);; Cellular Component: intracellular part (GO:0044424);; Biological Process: single-organism cellular process (GO:0044763);; Biological Process: response to stimulus (GO:0050896);; Biological Process: nitrogen compound transport (GO:0071705);;	K07195|1e-163|rcu:RCOM_0469800|protein binding protein, putative	--	PREDICTED: uncharacterized protein LOC101221801 [Cucumis sativus]
Cla009740	0.000115115	-1.21775	down	[J]	Translation, ribosomal structure and biogenesis	Molecular Function: structural constituent of ribosome (GO:0003735);; Cellular Component: nucleolus (GO:0005730);; Biological Process: translation (GO:0006412);; Cellular Component: chloroplast (GO:0009507);; Cellular Component: cytosolic large ribosomal subunit (GO:0022625);; Biological Process: ribosome biogenesis (GO:0042254);;	K02912|3e-65|rcu:RCOM_0379000|60S ribosomal protein L32, putative	60S ribosomal protein L32-1 GN=RPL32A OS=Arabidopsis thaliana (Mouse-ear cress) PE=2 SV=2	PREDICTED: 60S ribosomal protein L32-1-like [Cucumis sativus]
Cla023094	1.12685e-08	-1.80104	down	--	--	Cellular Component: nucleus (GO:0005634);;	--	--	PREDICTED: uncharacterized protein LOC101220969 [Cucumis sativus]
Cla003579	2.0033e-17	-2.49263	down	[RTKL]	--	Biological Process: regulation of cyclin-dependent protein serine/threonine kinase activity (GO:0000079);; Molecular Function: nucleotide binding (GO:0000166);; Biological Process: nuclear division (GO:0000280);; Biological Process: cytokinesis by cell plate formation (GO:0000911);; Molecular Function: calmodulin-dependent protein kinase activity (GO:0004683);; Molecular Function: protein binding…	K06228|4e-75|rcu:RCOM_1324440|ATP binding protein, putative (EC:2.7.11.17)	Serine/threonine-protein kinase TIO GN=F14I3.15 OS=Arabidopsis thaliana (Mouse-ear cress) PE=1 SV=1	PREDICTED: serine/threonine-protein kinase TIO-like [Cucumis sativus]
Cla022668	7.74151e-09	2.1898	up	--	--	Cellular Component: lytic vacuole (GO:0000323);; Molecular Function: cysteine-type endopeptidase activity (GO:0004197);; Biological Process: proteolysis (GO:0006508);; Biological Process: vacuolar protein processing (GO:0006624);; Biological Process: membrane fusion (GO:0006944);; Biological Process: Golgi vesicle transport (GO:0048193);;	K01369|0.0|pop:POPTR_736805|hypothetical protein	Vacuolar-processing enzyme (Precursor) OS=Citrus sinensis (Sweet orange) PE=2 SV=1	PREDICTED: vacuolar-processing enzyme-like [Cucumis sativus]
Cla016021	0.000177933	2.13228	up	--	--	--	--	O-acyltransferase WSD1 GN=WSD1 OS=Arabidopsis thaliana (Mouse-ear cress) PE=2 SV=1	PREDICTED: O-acyltransferase WSD1-like [Cucumis sativus]
Cla003502	0.00119127	-2.19671	down	--	--	Cellular Component: mitochondrion (GO:0005739);; Cellular Component: chloroplast (GO:0009507);; Biological Process: stomatal complex morphogenesis (GO:0010103);; Cellular Component: membrane (GO:0016020);; Biological Process: reproductive structure development (GO:0048608);;	--	Pentatricopeptide repeat-containing protein At3g04760, chloroplastic (Precursor) GN=At3g04760 OS=Arabidopsis thaliana (Mouse-ear cress) PE=2 SV=1	PREDICTED: pentatricopeptide repeat-containing protein At3g04760, chloroplastic-like [Cucumis sativus]
Cla022647	0.00072548	1.17413	up	--	--	Cellular Component: chloroplast (GO:0009507);; Biological Process: thylakoid membrane organization (GO:0010027);; Biological Process: isopentenyl diphosphate biosynthetic process, methylerythritol 4-phosphate pathway (GO:0019288);;	--	--	PREDICTED: uncharacterized protein LOC101212562 [Cucumis sativus]
Cla000765	2.4276e-10	2.33858	up	--	--	Biological Process: MAPK cascade (GO:0000165);; Biological Process: respiratory burst involved in defense response (GO:0002679);; Molecular Function: peroxidase activity (GO:0004601);; Molecular Function: iron ion binding (GO:0005506);; Molecular Function: calcium ion binding (GO:0005509);; Cellular Component: Golgi apparatus (GO:0005794);; Cellular Component: integral component of plasma membran…	K13447|0.0|rcu:RCOM_1689300|respiratory burst oxidase, putative (EC:1.6.3.1)	Respiratory burst oxidase homolog protein F GN=F22C12.18 OS=Arabidopsis thaliana (Mouse-ear cress) PE=1 SV=1	PREDICTED: respiratory burst oxidase homolog protein F-like isoform 4 [Glycine max]
Cla014372	6.91423e-05	1.29123	up	[G]	Carbohydrate transport and metabolism	Molecular Function: 6-phosphofructokinase activity (GO:0003872);; Molecular Function: ATP binding (GO:0005524);; Cellular Component: plasma membrane (GO:0005886);; Cellular Component: 6-phosphofructokinase complex (GO:0005945);; Biological Process: fructose 6-phosphate metabolic process (GO:0006002);; Biological Process: glycolytic process (GO:0006096);; Biological Process: organelle organization…	K00850|0.0|rcu:RCOM_0880730|phosphofructokinase, putative (EC:2.7.1.11)	6-phosphofructokinase 2 GN=PFK2 OS=Arabidopsis thaliana (Mouse-ear cress) PE=1 SV=1	PREDICTED: 6-phosphofructokinase 2-like [Cucumis sativus]
Cla004149	9.20109e-06	-1.31328	down	--	--	Biological Process: mitotic G2 phase (GO:0000085);; Biological Process: pyrimidine ribonucleotide biosynthetic process (GO:0009220);; Biological Process: photomorphogenesis (GO:0009640);; Biological Process: regulation of flower development (GO:0009909);; Biological Process: cullin deneddylation (GO:0010388);; Biological Process: histone lysine methylation (GO:0034968);; Cellular Component: intra…	--	Pentatricopeptide repeat-containing protein At3g02650, mitochondrial (Precursor) GN=At3g02650 OS=Arabidopsis thaliana (Mouse-ear cress) PE=2 SV=1	PREDICTED: pentatricopeptide repeat-containing protein At3g02650, mitochondrial-like [Cucumis sativus]
Cla006913	5.17412e-11	4.00714	up	[R]	General function prediction only	Cellular Component: nucleus (GO:0005634);; Cellular Component: mitochondrion (GO:0005739);; Cellular Component: cytosol (GO:0005829);; Cellular Component: plastid (GO:0009536);; Biological Process: cytokinin biosynthetic process (GO:0009691);; Biological Process: maintenance of floral meristem identity (GO:0010076);; Biological Process: maintenance of inflorescence meristem identity (GO:0010077);…	K06966|3e-95|vvi:100264122|hypothetical protein LOC100264122	Cytokinin riboside 5&apos;-monophosphate phosphoribohydrolase LOG5 GN=LOG5 OS=Arabidopsis thaliana (Mouse-ear cress) PE=1 SV=1	PREDICTED: cytokinin riboside 5&apos;-monophosphate phosphoribohydrolase LOG5-like isoform 2 [Cucumis sativus]
Cla009256	3.56157e-07	-1.46353	down	[C]	Energy production and conversion	Biological Process: reproduction (GO:0000003);; Molecular Function: nucleotide binding (GO:0000166);; Molecular Function: dihydrolipoyl dehydrogenase activity (GO:0004148);; Cellular Component: nucleolus (GO:0005730);; Cellular Component: mitochondrion (GO:0005739);; Cellular Component: cytosol (GO:0005829);; Biological Process: acetyl-CoA biosynthetic process from pyruvate (GO:0006086);; Biologi…	K00382|0.0|vvi:100246616|hypothetical protein LOC100246616	Dihydrolipoyl dehydrogenase 1, mitochondrial (Precursor) GN=LPD1 OS=Arabidopsis thaliana (Mouse-ear cress) PE=1 SV=2	PREDICTED: dihydrolipoyl dehydrogenase-like [Cucumis sativus]
Cla003210	0.00215954	3.48122	up	--	--	Biological Process: maltose metabolic process (GO:0000023);; Biological Process: sulfur amino acid metabolic process (GO:0000096);; Molecular Function: iron ion binding (GO:0005506);; Molecular Function: protein binding (GO:0005515);; Cellular Component: plasma membrane (GO:0005886);; Biological Process: glycine catabolic process (GO:0006546);; Biological Process: fatty acid biosynthetic process …	--	Linoleate 13S-lipoxygenase 2-1, chloroplastic (Precursor) GN=LOX2.1 OS=Solanum tuberosum (Potato) PE=1 SV=1	PREDICTED: linoleate 13S-lipoxygenase 2-1, chloroplastic-like [Cucumis sativus]
Cla013105	1.77853e-06	-2.09811	down	--	--	Biological Process: metabolic process (GO:0008152);; Molecular Function: 1,2-alpha-L-fucosidase activity (GO:0047513);; Cellular Component: apoplast (GO:0048046);;	--	Alpha-L-fucosidase 2 (Precursor) GN=At4g34260 OS=Arabidopsis thaliana (Mouse-ear cress) PE=2 SV=1	PREDICTED: alpha-L-fucosidase 2-like [Cucumis sativus]
Cla004102	0.000422861	-1.14737	down	--	--	Molecular Function: acid phosphatase activity (GO:0003993);; Molecular Function: protein binding (GO:0005515);; Cellular Component: intracellular (GO:0005622);; Cellular Component: mitochondrion (GO:0005739);; Cellular Component: endosome (GO:0005768);; Cellular Component: Golgi apparatus (GO:0005794);; Cellular Component: trans-Golgi network (GO:0005802);; Biological Process: regulation of carbo…	--	Auxin-responsive protein IAA27 GN=F19B15.110 OS=Arabidopsis thaliana (Mouse-ear cress) PE=1 SV=1	PREDICTED: auxin-responsive protein IAA27-like [Cucumis sativus]
Watermelon_newGene_683	7.9866e-05	-1.78398	down	--	--	--	--	--	PREDICTED: uncharacterized protein LOC101211284 [Cucumis sativus]
Cla020244	2.67403e-07	2.70677	up	--	--	Biological Process: defense response to insect (GO:0002213);; Biological Process: respiratory burst involved in defense response (GO:0002679);; Molecular Function: DNA binding (GO:0003677);; Molecular Function: sequence-specific DNA binding transcription factor activity (GO:0003700);; Cellular Component: nucleus (GO:0005634);; Biological Process: regulation of transcription, DNA-templated (GO:000…	--	Ethylene-responsive transcription factor ERF008 GN=ERF008 OS=Arabidopsis thaliana (Mouse-ear cress) PE=2 SV=1	PREDICTED: ethylene-responsive transcription factor ERF008-like isoform 1 [Cucumis sativus]
Cla011891	0.00101147	3.28769	up	[E]	Amino acid transport and metabolism	Molecular Function: L-aspartate:2-oxoglutarate aminotransferase activity (GO:0004069);; Molecular Function: copper ion binding (GO:0005507);; Cellular Component: mitochondrion (GO:0005739);; Cellular Component: Golgi apparatus (GO:0005794);; Cellular Component: cytosol (GO:0005829);; Biological Process: methylation-dependent chromatin silencing (GO:0006346);; Biological Process: cell-cell signali…	K10206|2e-74|rcu:RCOM_1033340|Aspartate aminotransferase, putative (EC:2.6.1.1)	LL-diaminopimelate aminotransferase, chloroplastic (Precursor) GN=T16L1.170 OS=Arabidopsis thaliana (Mouse-ear cress) PE=1 SV=1	hypothetical protein OsJ_09761 [Oryza sativa Japonica Group]
Cla020401	4.41706e-05	1.60026	up	--	--	--	--	--	PREDICTED: uncharacterized protein LOC101219538 [Cucumis sativus]
Cla020872	1.96264e-06	1.39989	up	[G]	Carbohydrate transport and metabolism	Biological Process: response to hypoxia (GO:0001666);; Biological Process: respiratory burst involved in defense response (GO:0002679);; Molecular Function: beta-fructofuranosidase activity (GO:0004564);; Molecular Function: sucrose alpha-glucosidase activity (GO:0004575);; Cellular Component: extracellular region (GO:0005576);; Cellular Component: cell wall (GO:0005618);; Cellular Component: nuc…	K01193|0.0|pop:POPTR_561648|hypothetical protein	Beta-fructofuranosidase, insoluble isoenzyme CWINV1 (Precursor) GN=MMM17.26 OS=Arabidopsis thaliana (Mouse-ear cress) PE=1 SV=1	PREDICTED: beta-fructofuranosidase, insoluble isoenzyme CWINV1-like [Cucumis sativus]
Cla017307	1.82416e-06	-1.53673	down	[J]	Translation, ribosomal structure and biogenesis	Molecular Function: structural constituent of ribosome (GO:0003735);; Cellular Component: mitochondrion (GO:0005739);; Cellular Component: ribosome (GO:0005840);; Biological Process: translation (GO:0006412);; Cellular Component: cytosolic large ribosomal subunit (GO:0022625);; Biological Process: response to antibiotic (GO:0046677);; Biological Process: response to cycloheximide (GO:0046898);;	K02929|2e-58|vvi:100259458|hypothetical protein LOC100259458	60S ribosomal protein L44 GN=RPL44 OS=Gossypium hirsutum (Upland cotton) PE=3 SV=3	PREDICTED: 60S ribosomal protein L44-like [Vitis vinifera]
Cla002485	1.12938e-10	2.19792	up	--	--	Cellular Component: Golgi apparatus (GO:0005794);; Cellular Component: cytosol (GO:0005829);; Cellular Component: plant-type cell wall (GO:0009505);; Cellular Component: plasmodesma (GO:0009506);; Cellular Component: chloroplast (GO:0009507);; Cellular Component: membrane (GO:0016020);; Biological Process: response to arsenic-containing substance (GO:0046685);;	--	--	PREDICTED: uncharacterized protein LOC101213735 [Cucumis sativus]
Cla008697	1.22456e-05	2.15846	up	--	--	Molecular Function: nucleic acid binding (GO:0003676);; Biological Process: transcription, DNA-templated (GO:0006351);; Biological Process: response to stress (GO:0006950);; Biological Process: signal transduction (GO:0007165);; Biological Process: response to temperature stimulus (GO:0009266);; Biological Process: response to light stimulus (GO:0009416);; Biological Process: response to hormone …	--	Zinc finger protein ZAT5 GN=ZAT5 OS=Arabidopsis thaliana (Mouse-ear cress) PE=2 SV=1	PREDICTED: zinc finger protein ZAT5-like [Cucumis sativus]
Cla007536	0.00141166	1.115	up	[TZDR]	--	Molecular Function: signal transducer activity (GO:0004871);; Molecular Function: calcium ion binding (GO:0005509);; Biological Process: detection of calcium ion (GO:0005513);; Cellular Component: nucleus (GO:0005634);; Cellular Component: cytosol (GO:0005829);; Cellular Component: plasma membrane (GO:0005886);; Biological Process: response to mechanical stimulus (GO:0009612);; Biological Process…	K13448|4e-48|rcu:RCOM_0910780|calmodulin, putative (EC:1.3.1.74)	Calmodulin-like protein 8 OS=Arabidopsis thaliana (Mouse-ear cress) PE=2 SV=1	PREDICTED: calmodulin-like protein 8-like [Cucumis sativus]
Cla004931	0.00092988	-1.11596	down	[O]	Posttranslational modification, protein turnover, chaperones	Molecular Function: nucleotide binding (GO:0000166);; Molecular Function: calmodulin binding (GO:0005516);; Molecular Function: ATP binding (GO:0005524);; Cellular Component: cell wall (GO:0005618);; Cellular Component: nuclear envelope (GO:0005635);; Cellular Component: nucleoplasm (GO:0005654);; Cellular Component: nucleolus (GO:0005730);; Cellular Component: Golgi apparatus (GO:0005794);; Cell…	--	Katanin p60 ATPase-containing subunit A1 GN=At1g80350 OS=Arabidopsis thaliana (Mouse-ear cress) PE=1 SV=1	PREDICTED: uncharacterized protein LOC101216426 [Cucumis sativus]
Cla019149	0.00858954	2.14678	up	--	--	Molecular Function: superoxide dismutase activity (GO:0004784);; Molecular Function: ATP binding (GO:0005524);; Cellular Component: extracellular region (GO:0005576);; Biological Process: iron ion transport (GO:0006826);; Biological Process: folic acid-containing compound biosynthetic process (GO:0009396);; Cellular Component: plasmodesma (GO:0009506);; Biological Process: cellular response to ir…	--	Germin-like protein subfamily T member 2 (Precursor) GN=At1g18980 OS=Arabidopsis thaliana (Mouse-ear cress) PE=2 SV=1	PREDICTED: germin-like protein subfamily T member 2-like [Cucumis sativus]
Cla015308	1.36097e-17	3.50192	up	--	--	Molecular Function: sequence-specific DNA binding RNA polymerase II transcription factor activity (GO:0000981);; Molecular Function: DNA binding (GO:0003677);; Cellular Component: nucleolus (GO:0005730);; Biological Process: regulation of glycolytic process (GO:0006110);; Biological Process: transcription, DNA-templated (GO:0006351);; Biological Process: regulation of transcription, DNA-templated…	--	AP2-like ethylene-responsive transcription factor At1g16060 GN=At1g16060 OS=Arabidopsis thaliana (Mouse-ear cress) PE=2 SV=1	PREDICTED: AP2-like ethylene-responsive transcription factor At1g16060-like [Cucumis sativus]
Cla016193	0.00409665	-1.39493	down	--	--	Molecular Function: adenine nucleotide transmembrane transporter activity (GO:0000295);; Molecular Function: purine ribonucleotide transmembrane transporter activity (GO:0005346);; Cellular Component: mitochondrion (GO:0005739);; Cellular Component: mitochondrial inner membrane (GO:0005743);; Biological Process: generation of precursor metabolites and energy (GO:0006091);; Biological Process: mit…	K03454|1e-133|pop:POPTR_740022|hypothetical protein	Mitochondrial carnitine/acylcarnitine carrier-like protein GN=BOU OS=Arabidopsis thaliana (Mouse-ear cress) PE=1 SV=1	PREDICTED: mitochondrial carnitine/acylcarnitine carrier-like protein-like [Cucumis sativus]
Cla001404	1.78017e-12	-2.19787	down	[O]	Posttranslational modification, protein turnover, chaperones	Molecular Function: ATP binding (GO:0005524);; Cellular Component: cell wall (GO:0005618);; Cellular Component: nucleus (GO:0005634);; Cellular Component: mitochondrion (GO:0005739);; Cellular Component: vacuolar membrane (GO:0005774);; Cellular Component: endoplasmic reticulum (GO:0005783);; Cellular Component: Golgi apparatus (GO:0005794);; Cellular Component: cytosol (GO:0005829);; Cellular Co…	--	Heat shock protein 83 GN=HSP83A OS=Ipomoea nil (Japanese morning glory) PE=2 SV=1	PREDICTED: endoplasmin homolog [Cucumis sativus]
Cla004961	5.37678e-10	-4.02781	down	--	--	--	--	--	PREDICTED: uncharacterized protein LOC101212726 [Cucumis sativus]
Cla011423	1.89549e-08	-1.74246	down	--	--	Cellular Component: Golgi apparatus (GO:0005794);; Molecular Function: transferase activity, transferring glycosyl groups (GO:0016757);;	--	--	PREDICTED: uncharacterized protein LOC101214810 [Cucumis sativus]
Cla013679	6.27417e-08	-3.54028	down	--	--	Cellular Component: plasma membrane (GO:0005886);;	--	Uncharacterized protein At3g28850 GN=At3g28850 OS=Arabidopsis thaliana (Mouse-ear cress) PE=1 SV=1	PREDICTED: uncharacterized protein LOC101211414 [Cucumis sativus]
Cla018211	1.12356e-19	-4.57595	down	[Z]	Cytoskeleton	Molecular Function: structural constituent of cytoskeleton (GO:0005200);; Molecular Function: protein binding (GO:0005515);; Molecular Function: ATP binding (GO:0005524);; Cellular Component: cell wall (GO:0005618);; Cellular Component: nucleus (GO:0005634);; Cellular Component: nucleolus (GO:0005730);; Cellular Component: cytoplasm (GO:0005737);; Cellular Component: mitochondrion (GO:0005739);; …	--	Actin OS=Gossypium hirsutum (Upland cotton) PE=3 SV=1	PREDICTED: actin-like [Cucumis sativus]
Cla017985	0.00571178	1.5286	up	--	--	Molecular Function: ATP transmembrane transporter activity (GO:0005347);; Cellular Component: mitochondrial inner membrane (GO:0005743);; Cellular Component: vacuole (GO:0005773);; Biological Process: glucose catabolic process (GO:0006007);; Biological Process: cation transport (GO:0006812);; Biological Process: response to nematode (GO:0009624);; Cellular Component: chloroplast envelope (GO:0009…	--	Probable envelope ADP,ATP carrier protein, chloroplastic (Precursor) GN=EAAC OS=Arabidopsis thaliana (Mouse-ear cress) PE=2 SV=2	ADPATP carrier protein [Cucumis melo subsp. melo]
Cla022274	3.7196e-05	-1.53405	down	--	--	--	--	--	PREDICTED: uncharacterized protein LOC101212300 [Cucumis sativus]
Cla004392	2.57525e-27	-3.4785	down	[GC]	--	Biological Process: salicylic acid metabolic process (GO:0009696);; Biological Process: anthocyanin-containing compound biosynthetic process (GO:0009718);; Biological Process: shoot system morphogenesis (GO:0010016);; Biological Process: response to nitrate (GO:0010167);; Molecular Function: abscisic acid glucosyltransferase activity (GO:0010294);; Biological Process: response to organic cyclic c…	K13691|1e-145|vvi:100242294|hypothetical protein LOC100242294	UDP-glycosyltransferase 74F2 GN=F18O19.7 OS=Arabidopsis thaliana (Mouse-ear cress) PE=1 SV=1	PREDICTED: UDP-glycosyltransferase 74F2-like [Cucumis sativus]
Cla015049	3.86094e-06	1.3421	up	--	--	Molecular Function: signal transducer activity (GO:0004871);; Molecular Function: hormone activity (GO:0005179);; Biological Process: polyamine catabolic process (GO:0006598);; Biological Process: syncytium formation (GO:0006949);; Biological Process: cell communication (GO:0007154);; Biological Process: cell-cell signaling (GO:0007267);; Cellular Component: plant-type cell wall (GO:0009505);; Ce…	--	Protein RALF-like 33 (Precursor) OS=Arabidopsis thaliana (Mouse-ear cress) PE=2 SV=1	RALFL33, putative [Ricinus communis]
Cla018698	6.18999e-08	2.14715	up	--	--	--	--	--	Uncharacterized protein TCM_038276 [Theobroma cacao]
Cla016519	9.23916e-07	-3.63003	down	--	--	--	--	--	hypothetical protein VITISV_038105 [Vitis vinifera]
Cla000545	6.06077e-06	2.12123	up	--	--	Molecular Function: protein binding (GO:0005515);; Cellular Component: nucleoplasm (GO:0005654);; Cellular Component: mitochondrion (GO:0005739);; Biological Process: regulation of transcription, DNA-templated (GO:0006355);; Biological Process: determination of bilateral symmetry (GO:0009855);; Biological Process: jasmonic acid mediated signaling pathway (GO:0009867);; Biological Process: polarit…	--	LOB domain-containing protein 1 GN=F24B9.1 OS=Arabidopsis thaliana (Mouse-ear cress) PE=2 SV=1	PREDICTED: LOB domain-containing protein 1-like [Cucumis sativus]
Cla022378	6.47501e-05	1.90574	up	--	--	Biological Process: MAPK cascade (GO:0000165);; Molecular Function: sequence-specific DNA binding transcription factor activity (GO:0003700);; Cellular Component: nucleus (GO:0005634);; Biological Process: regulation of transcription, DNA-templated (GO:0006355);; Biological Process: protein targeting to membrane (GO:0006612);; Biological Process: circadian rhythm (GO:0007623);; Molecular Function…	--	Zinc finger protein CONSTANS-LIKE 4 GN=COL4 OS=Arabidopsis thaliana (Mouse-ear cress) PE=2 SV=2	PREDICTED: zinc finger protein CONSTANS-LIKE 4-like [Cucumis sativus]
Cla014164	0.000828402	3.83943	up	[Q]	Secondary metabolites biosynthesis, transport and catabolism	Molecular Function: copper ion binding (GO:0005507);; Cellular Component: extracellular region (GO:0005576);; Molecular Function: L-ascorbate oxidase activity (GO:0008447);; Biological Process: systemic acquired resistance (GO:0009627);; Biological Process: salicylic acid biosynthetic process (GO:0009697);; Biological Process: phenylpropanoid metabolic process (GO:0009698);; Biological Process: s…	--	L-ascorbate oxidase (Precursor) OS=Cucumis sativus (Cucumber) PE=1 SV=1	PREDICTED: L-ascorbate oxidase-like [Cucumis sativus]
Cla017423	4.22557e-06	-2.34039	down	--	--	Cellular Component: mitochondrion (GO:0005739);; Molecular Function: selenium binding (GO:0008430);; Biological Process: RNA modification (GO:0009451);; Cellular Component: chloroplast (GO:0009507);; Biological Process: embryo development ending in seed dormancy (GO:0009793);; Biological Process: thylakoid membrane organization (GO:0010027);; Biological Process: phloem or xylem histogenesis (GO:0…	--	Pentatricopeptide repeat-containing protein At4g14050, mitochondrial (Precursor) OS=Arabidopsis thaliana (Mouse-ear cress) PE=2 SV=3	PREDICTED: pentatricopeptide repeat-containing protein At4g14050, mitochondrial-like [Cucumis sativus]
Cla008579	0.00290364	1.07043	up	--	--	Molecular Function: hydrolase activity (GO:0016787);;	--	--	PREDICTED: uncharacterized protein LOC101206135 [Cucumis sativus]
Cla009629	0.000551955	-1.76438	down	--	--	Molecular Function: DNA binding (GO:0003677);; Cellular Component: nucleus (GO:0005634);; Biological Process: regulation of transcription, DNA-templated (GO:0006355);; Biological Process: regulation of vegetative phase change (GO:0010321);; Biological Process: xylan metabolic process (GO:0045491);; Molecular Function: metal ion binding (GO:0046872);;	--	Squamosa promoter-binding protein 1 GN=SBP1 OS=Antirrhinum majus (Garden snapdragon) PE=2 SV=1	PREDICTED: squamosa promoter-binding protein 1-like [Cucumis sativus]
Cla007752	7.49597e-10	1.856	up	[E]	Amino acid transport and metabolism	Molecular Function: nucleotide binding (GO:0000166);; Molecular Function: shikimate kinase activity (GO:0004765);; Cellular Component: mitochondrion (GO:0005739);; Biological Process: coenzyme metabolic process (GO:0006732);; Biological Process: ubiquinone biosynthetic process (GO:0006744);; Biological Process: sulfur compound metabolic process (GO:0006790);; Biological Process: phosphate-contain…	K00891|3e-81|vvi:100262762|shikimate kinase	Shikimate kinase, chloroplastic (Precursor) GN=SK OS=Solanum lycopersicum (Tomato) PE=1 SV=1	PREDICTED: shikimate kinase, chloroplastic-like [Cucumis sativus]
Cla010785	4.86671e-09	-2.98435	down	--	--	Biological Process: maltose metabolic process (GO:0000023);; Cellular Component: nucleus (GO:0005634);; Cellular Component: vacuole (GO:0005773);; Biological Process: glycerol metabolic process (GO:0006071);; Biological Process: lipid metabolic process (GO:0006629);; Molecular Function: glycerophosphodiester phosphodiesterase activity (GO:0008889);; Cellular Component: chloroplast stroma (GO:0009…	--	--	PREDICTED: uncharacterized LOC101214040 [Cucumis sativus]
Cla006248	0.00337489	1.02258	up	--	--	Cellular Component: mitochondrion (GO:0005739);;	--	--	PREDICTED: uncharacterized protein LOC101216982 [Cucumis sativus]
Cla013706	4.46003e-05	1.62477	up	--	--	--	--	--	PREDICTED: uncharacterized protein LOC101207733 [Cucumis sativus]
Cla014530	1.00942e-16	-2.39295	down	[J]	Translation, ribosomal structure and biogenesis	Biological Process: ribosomal small subunit assembly (GO:0000028);; Biological Process: endonucleolytic cleavage in ITS1 to separate SSU-rRNA from 5.8S rRNA and LSU-rRNA from tricistronic rRNA transcript (SSU-rRNA, 5.8S rRNA, LSU-rRNA) (GO:0000447);; Biological Process: endonucleolytic cleavage to generate mature 3'-end of SSU-rRNA from (SSU-rRNA, 5.8S rRNA, LSU-rRNA) (GO:0000461);; Molecular Fun…	K02998|1e-127|vvi:100254883|40S ribosomal protein SA	40S ribosomal protein SA OS=Vitis vinifera (Grape) PE=2 SV=1	PREDICTED: 40S ribosomal protein SA-like [Cucumis sativus]
Cla012448	0.00490863	-1.94482	down	--	--	Molecular Function: catalytic activity (GO:0003824);; Cellular Component: mitochondrion (GO:0005739);; Biological Process: protein targeting to mitochondrion (GO:0006626);; Biological Process: metabolic process (GO:0008152);;	--	--	catalytic, putative [Ricinus communis]
Cla010897	9.63052e-16	-2.59309	down	--	--	Biological Process: nucleotide biosynthetic process (GO:0009165);;	--	--	PREDICTED: uncharacterized protein LOC101221808 [Cucumis sativus]
Cla021564	4.82399e-11	2.02205	up	--	--	--	--	--	PREDICTED: uncharacterized protein LOC101216376 [Cucumis sativus]
Cla009802	1.56996e-06	-1.37481	down	--	--	Cellular Component: endosome (GO:0005768);; Cellular Component: Golgi apparatus (GO:0005794);; Cellular Component: trans-Golgi network (GO:0005802);; Biological Process: microtubule nucleation (GO:0007020);; Biological Process: arabinogalactan protein metabolic process (GO:0010405);; Cellular Component: endomembrane system (GO:0012505);; Cellular Component: integral component of membrane (GO:0016…	--	Probable beta-1,3-galactosyltransferase 20 GN=B3GALT20 OS=Arabidopsis thaliana (Mouse-ear cress) PE=2 SV=1	PREDICTED: probable beta-1,3-galactosyltransferase 20-like [Cucumis sativus]
Cla012565	2.3833e-16	-2.57825	down	[HE]	--	Molecular Function: phosphoglycerate dehydrogenase activity (GO:0004617);; Molecular Function: protein binding (GO:0005515);; Molecular Function: ATP binding (GO:0005524);; Cellular Component: nucleus (GO:0005634);; Cellular Component: mitochondrion (GO:0005739);; Cellular Component: cytosol (GO:0005829);; Biological Process: L-serine biosynthetic process (GO:0006564);; Biological Process: trypto…	K00058|0.0|pop:POPTR_1084113|hypothetical protein	D-3-phosphoglycerate dehydrogenase, chloroplastic (Precursor) GN=At1g17745 OS=Arabidopsis thaliana (Mouse-ear cress) PE=1 SV=2	PREDICTED: d-3-phosphoglycerate dehydrogenase, chloroplastic-like [Cucumis sativus]
Cla016491	0.00988416	1.63248	up	--	--	Molecular Function: DNA binding (GO:0003677);; Molecular Function: sequence-specific DNA binding transcription factor activity (GO:0003700);; Cellular Component: nucleus (GO:0005634);; Biological Process: regulation of transcription, DNA-templated (GO:0006355);; Biological Process: response to water deprivation (GO:0009414);; Biological Process: response to bacterium (GO:0009617);; Biological Pro…	--	Basic leucine zipper 63 GN=T32B20.4 OS=Arabidopsis thaliana (Mouse-ear cress) PE=1 SV=1	bZIP transcription factor [Cucumis melo subsp. melo]
Cla011564	1.89178e-13	-2.62294	down	[F]	Nucleotide transport and metabolism	Molecular Function: adenine phosphoribosyltransferase activity (GO:0003999);; Molecular Function: ATP binding (GO:0005524);; Cellular Component: mitochondrion (GO:0005739);; Cellular Component: Golgi apparatus (GO:0005794);; Cellular Component: cytosol (GO:0005829);; Cellular Component: plasma membrane (GO:0005886);; Biological Process: purine ribonucleoside salvage (GO:0006166);; Biological Proc…	K00759|1e-28|rcu:RCOM_0250980|Adenine phosphoribosyltransferase, putative (EC:2.4.2.7)	Adenine phosphoribosyltransferase 1, chloroplastic (Precursor) GN=F17L21.24 OS=Arabidopsis thaliana (Mouse-ear cress) PE=1 SV=2	PREDICTED: adenine phosphoribosyltransferase 1-like [Cucumis sativus]
Cla019585	6.69461e-09	-1.68416	down	--	--	Cellular Component: plasma membrane (GO:0005886);; Biological Process: protein folding (GO:0006457);; Biological Process: response to heat (GO:0009408);; Biological Process: response to high light intensity (GO:0009644);; Biological Process: response to endoplasmic reticulum stress (GO:0034976);; Biological Process: response to hydrogen peroxide (GO:0042542);;	K04507|1e-87|vvi:100248135|hypothetical protein LOC100248135	Protein SGT1 homolog A GN=SGT1A OS=Arabidopsis thaliana (Mouse-ear cress) PE=1 SV=1	PREDICTED: calcyclin-binding protein-like [Cucumis sativus]
Cla008176	1.10618e-26	4.55775	up	[Q]	Secondary metabolites biosynthesis, transport and catabolism	Biological Process: transition metal ion transport (GO:0000041);; Molecular Function: iron ion binding (GO:0005506);; Molecular Function: protein binding (GO:0005515);; Cellular Component: extracellular region (GO:0005576);; Cellular Component: vacuole (GO:0005773);; Cellular Component: endoplasmic reticulum (GO:0005783);; Biological Process: fatty acid metabolic process (GO:0006631);; Biological…	--	Cytochrome P450 86A1 GN=K19M22.6 OS=Arabidopsis thaliana (Mouse-ear cress) PE=1 SV=2	PREDICTED: cytochrome P450 86A1-like [Cucumis sativus]
Cla013416	0.00024242	-1.0625	down	--	--	Molecular Function: metalloendopeptidase activity (GO:0004222);; Cellular Component: cytosol (GO:0005829);; Biological Process: proteolysis (GO:0006508);; Molecular Function: zinc ion binding (GO:0008270);; Cellular Component: plastid (GO:0009536);;	K01411|0.0|rcu:RCOM_0815980|hypothetical protein	Zinc-metallopeptidase, peroxisomal GN=PXM16 OS=Arabidopsis thaliana (Mouse-ear cress) PE=2 SV=1	PREDICTED: insulin-degrading enzyme-like [Cucumis sativus]
Cla009398	0.00508807	3.72528	up	[GEPR]	--	Molecular Function: high-affinity hydrogen:glucose symporter activity (GO:0005358);; Cellular Component: cytoplasm (GO:0005737);; Cellular Component: plasma membrane (GO:0005886);; Cellular Component: integral component of plasma membrane (GO:0005887);; Biological Process: protein folding (GO:0006457);; Biological Process: purine nucleobase transport (GO:0006863);; Molecular Function: sucrose:pro…	--	Sugar transport protein 13 GN=F9D12.17 OS=Arabidopsis thaliana (Mouse-ear cress) PE=1 SV=2	PREDICTED: sugar transport protein 13-like [Cucumis sativus]
Cla005163	1.40304e-29	8.4813	up	--	--	--	--	--	PREDICTED: uncharacterized protein LOC101204762 [Cucumis sativus]
Cla000929	7.53827e-14	-2.31721	down	--	--	Molecular Function: sequence-specific DNA binding RNA polymerase II transcription factor activity (GO:0000981);; Molecular Function: DNA binding (GO:0003677);; Molecular Function: protein binding (GO:0005515);; Cellular Component: nucleolus (GO:0005730);; Biological Process: regulation of glycolytic process (GO:0006110);; Biological Process: regulation of transcription, DNA-templated (GO:0006355)…	K09285|0.0|vvi:100241060|hypothetical protein LOC100241060	AP2-like ethylene-responsive transcription factor BBM GN=T10B6.90 OS=Arabidopsis thaliana (Mouse-ear cress) PE=2 SV=2	PREDICTED: AP2-like ethylene-responsive transcription factor BBM2-like [Cucumis sativus]
Cla007436	0.000819131	1.90516	up	[O]	Posttranslational modification, protein turnover, chaperones	Molecular Function: serine-type endopeptidase activity (GO:0004252);; Cellular Component: cell wall (GO:0005618);; Biological Process: proteolysis (GO:0006508);; Cellular Component: plant-type cell wall (GO:0009505);; Cellular Component: external side of plasma membrane (GO:0009897);; Biological Process: stomatal complex morphogenesis (GO:0010103);; Biological Process: regulation of cell prolifer…	--	Subtilisin-like protease (Precursor) GN=K8K14.8 OS=Arabidopsis thaliana (Mouse-ear cress) PE=1 SV=1	PREDICTED: cucumisin-like [Cucumis sativus]
Cla013642	0.00236566	-1.76478	down	--	--	Biological Process: mitochondrial RNA processing (GO:0000963);; Cellular Component: mitochondrion (GO:0005739);; Biological Process: regulation of transcription, DNA-templated (GO:0006355);; Cellular Component: chloroplast (GO:0009507);; Biological Process: cytidine to uridine editing (GO:0016554);; Biological Process: chloroplast RNA processing (GO:0031425);; Biological Process: polycistronic mR…	--	Pentatricopeptide repeat-containing protein At1g34160 GN=PCMP-H68 OS=Arabidopsis thaliana (Mouse-ear cress) PE=2 SV=2	PREDICTED: pentatricopeptide repeat-containing protein At1g34160-like [Cucumis sativus]
Cla006559	0.00579042	-1.05311	down	--	--	Biological Process: phosphatidylinositol biosynthetic process (GO:0006661);; Biological Process: embryo development ending in seed dormancy (GO:0009793);;	--	--	PREDICTED: uncharacterized protein LOC101208865 [Cucumis sativus]
Cla018067	0.00099605	-1.99481	down	[J]	Translation, ribosomal structure and biogenesis	Molecular Function: structural constituent of ribosome (GO:0003735);; Cellular Component: ribosome (GO:0005840);; Biological Process: translation (GO:0006412);; Cellular Component: chloroplast stroma (GO:0009570);; Cellular Component: chloroplast envelope (GO:0009941);; Biological Process: isopentenyl diphosphate biosynthetic process, methylerythritol 4-phosphate pathway (GO:0019288);; Molecular …	K02879|4e-60|pop:POPTR_282545|hypothetical protein	50S ribosomal protein L17, chloroplastic (Precursor) GN=RPL17 OS=Arabidopsis thaliana (Mouse-ear cress) PE=2 SV=1	PREDICTED: 50S ribosomal protein L17, chloroplastic-like [Cucumis sativus]
Cla004710	6.33167e-57	5.3791	up	[V]	Defense mechanisms	Molecular Function: ATP binding (GO:0005524);; Cellular Component: vacuolar lumen (GO:0005775);; Cellular Component: plasma membrane (GO:0005886);; Biological Process: ATP catabolic process (GO:0006200);; Biological Process: amino acid transport (GO:0006865);; Biological Process: response to stress (GO:0006950);; Biological Process: vacuolar transport (GO:0007034);; Biological Process: response t…	--	ABC transporter G family member 1 GN=T16B24.1 OS=Arabidopsis thaliana (Mouse-ear cress) PE=2 SV=1	PREDICTED: ABC transporter G family member 16-like [Cucumis sativus]
Cla011283	0.000310371	1.04258	up	[RTKL]	--	Biological Process: transition metal ion transport (GO:0000041);; Biological Process: MAPK cascade (GO:0000165);; Biological Process: defense response to oomycetes (GO:0002229);; Biological Process: cell surface pattern recognition receptor signaling pathway (GO:0002752);; Molecular Function: protein serine/threonine kinase activity (GO:0004674);; Molecular Function: MAP kinase kinase kinase acti…	--	Serine/threonine-protein kinase EDR1 GN=F22O13.20 OS=Arabidopsis thaliana (Mouse-ear cress) PE=1 SV=1	PREDICTED: serine/threonine-protein kinase CTR1-like, partial [Cucumis sativus]
Cla017785	1.43042e-05	1.93328	up	[P]	Inorganic ion transport and metabolism	Biological Process: response to oxygen radical (GO:0000305);; Molecular Function: carbonate dehydratase activity (GO:0004089);; Cellular Component: extracellular region (GO:0005576);; Biological Process: regulation of pH (GO:0006885);; Molecular Function: zinc ion binding (GO:0008270);; Molecular Function: monodehydroascorbate reductase (NADH) activity (GO:0016656);; Molecular Function: lyase act…	K01674|2e-95|rcu:RCOM_1353440|carbonic anhydrase, putative (EC:4.2.1.1)	Nectarin-2 (Precursor) GN=NEC3 OS=Nicotiana langsdorffii x Nicotiana sanderae (Ornamental tobacco) PE=1 SV=1	PREDICTED: bifunctional monodehydroascorbate reductase and carbonic anhydrase nectarin-3-like [Cucumis sativus]
Cla023413	4.11493e-06	1.35884	up	[QR]	--	Cellular Component: vacuolar membrane (GO:0005774);; Cellular Component: plasma membrane (GO:0005886);; Molecular Function: methyltransferase activity (GO:0008168);; Biological Process: methylation (GO:0032259);;	--	2-phytyl-1,4-beta-naphthoquinone methyltransferase, chloroplastic (Precursor) GN=MENG OS=Arabidopsis thaliana (Mouse-ear cress) PE=1 SV=2	PREDICTED: uncharacterized protein LOC101216350 [Cucumis sativus]
Cla021431	1.27012e-13	3.37835	up	--	--	Molecular Function: protein binding (GO:0005515);; Cellular Component: nucleus (GO:0005634);; Cellular Component: cytoplasm (GO:0005737);; Biological Process: defense response (GO:0006952);; Biological Process: embryo development ending in seed dormancy (GO:0009793);; Molecular Function: carbohydrate binding (GO:0030246);; Biological Process: localization (GO:0051179);;	--	F-box protein At2g02240 GN=At2g02240 OS=Arabidopsis thaliana (Mouse-ear cress) PE=2 SV=1	PREDICTED: putative F-box protein PP2-B12-like [Cucumis sativus]
Cla006579	0.000428817	-1.09146	down	[R]	General function prediction only	Cellular Component: proteasome complex (GO:0000502);; Biological Process: formation of translation preinitiation complex (GO:0001731);; Molecular Function: translation initiation factor activity (GO:0003743);; Cellular Component: nucleus (GO:0005634);; Cellular Component: cytosol (GO:0005829);; Cellular Component: eukaryotic translation initiation factor 3 complex (GO:0005852);; Biological Proces…	K03249|1e-140|pop:POPTR_659552|hypothetical protein	Eukaryotic translation initiation factor 3 subunit F GN=TIF3F1 OS=Arabidopsis thaliana (Mouse-ear cress) PE=2 SV=1	PREDICTED: eukaryotic translation initiation factor 3 subunit F-like [Cucumis sativus]
Cla011195	3.216e-08	2.65961	up	--	--	Biological Process: zinc ion transport (GO:0006829);; Biological Process: single-organism cellular process (GO:0044763);;	--	--	PREDICTED: uncharacterized protein LOC101207749 [Cucumis sativus]
Cla017613	0.00937556	1.23881	up	[R]	General function prediction only	Molecular Function: nucleic acid binding (GO:0003676);; Molecular Function: protein binding (GO:0005515);; Cellular Component: cytosol (GO:0005829);; Biological Process: RNA processing (GO:0006396);; Molecular Function: poly(U) RNA binding (GO:0008266);; Biological Process: response to cold (GO:0009409);; Biological Process: RNA modification (GO:0009451);; Cellular Component: chloroplast thylakoi…	--	33 kDa ribonucleoprotein, chloroplastic (Precursor) OS=Nicotiana sylvestris (Wood tobacco) PE=1 SV=1	PREDICTED: 33 kDa ribonucleoprotein, chloroplastic-like [Cucumis sativus]
Cla001745	8.18346e-08	3.00857	up	[RTKL]	--	Biological Process: respiratory burst involved in defense response (GO:0002679);; Molecular Function: protein serine/threonine kinase activity (GO:0004674);; Cellular Component: extracellular region (GO:0005576);; Cellular Component: nucleus (GO:0005634);; Cellular Component: plasma membrane (GO:0005886);; Biological Process: protein targeting to membrane (GO:0006612);; Biological Process: membra…	--	G-type lectin S-receptor-like serine/threonine-protein kinase At4g03230 (Precursor) GN=At4g03230 OS=Arabidopsis thaliana (Mouse-ear cress) PE=3 SV=3	S-locus lectin protein kinase family protein, putative [Theobroma cacao]
Cla014042	0.000156766	5.27372	up	--	--	--	--	--	Uncharacterized protein TCM_000822 [Theobroma cacao]
Cla013579	1.1272e-06	1.39072	up	--	--	--	--	--	PREDICTED: uncharacterized protein LOC101222318 [Cucumis sativus]
Cla003079	0.000125732	1.81715	up	[E]	Amino acid transport and metabolism	Biological Process: amino acid transmembrane transport (GO:0003333);; Molecular Function: catalase activity (GO:0004096);; Molecular Function: L-glutamate transmembrane transporter activity (GO:0005313);; Molecular Function: protein binding (GO:0005515);; Cellular Component: cell wall (GO:0005618);; Cellular Component: nucleus (GO:0005634);; Cellular Component: mitochondrion (GO:0005739);; Cellul…	--	Cationic amino acid transporter 2, vacuolar GN=CAT2 OS=Arabidopsis thaliana (Mouse-ear cress) PE=1 SV=1	PREDICTED: cationic amino acid transporter 2, vacuolar-like [Cucumis sativus]
Cla011534	0.00307342	1.5206	up	--	--	--	--	Uncharacterized protein At4g22758 GN=At4g22758 OS=Arabidopsis thaliana (Mouse-ear cress) PE=2 SV=1	PREDICTED: uncharacterized protein At4g22758-like [Cucumis sativus]
Cla007824	0.00019052	-1.95341	down	--	--	Cellular Component: nucleus (GO:0005634);; Cellular Component: plastid (GO:0009536);;	--	--	PREDICTED: uncharacterized protein LOC101213780 [Cucumis sativus]
Cla002098	0.00432685	1.13676	up	[S]	Function unknown	Cellular Component: vacuolar membrane (GO:0005774);; Cellular Component: plasma membrane (GO:0005886);; Biological Process: iron ion transport (GO:0006826);; Biological Process: oligopeptide transport (GO:0006857);; Biological Process: amino acid transport (GO:0006865);; Cellular Component: chloroplast (GO:0009507);; Biological Process: response to nematode (GO:0009624);; Biological Process: resp…	--	Probable metal-nicotianamine transporter YSL6 GN=YSL6 OS=Arabidopsis thaliana (Mouse-ear cress) PE=2 SV=2	PREDICTED: probable metal-nicotianamine transporter YSL6-like [Cucumis sativus]
Cla007586	2.40708e-14	2.21524	up	[KAD]	--	Molecular Function: DNA binding (GO:0003677);; Molecular Function: chromatin binding (GO:0003682);; Molecular Function: sequence-specific DNA binding transcription factor activity (GO:0003700);; Cellular Component: nucleus (GO:0005634);; Biological Process: polyamine catabolic process (GO:0006598);; Biological Process: oligopeptide transport (GO:0006857);; Biological Process: response to wounding…	K09422|2e-73|vvi:100233135|MYB14	Myb-related protein Myb4 GN=OSJNBa0073E02.6 OS=Oryza sativa subsp. japonica (Rice) PE=2 SV=2	PREDICTED: myb-related protein Myb4-like [Cucumis sativus]
Cla022833	0.00195355	4.90625	up	[E]	Amino acid transport and metabolism	Biological Process: defense response (GO:0006952);; Biological Process: cell-cell signaling (GO:0007267);; Biological Process: embryo sac development (GO:0009553);; Biological Process: fatty acid omega-oxidation (GO:0010430);; Molecular Function: oxidoreductase activity (GO:0016491);; Biological Process: cyanide biosynthetic process (GO:0046202);; Molecular Function: mandelonitrile lyase activity…	K08248|1e-146|pop:POPTR_421315|hypothetical protein	(R)-mandelonitrile lyase 1 (Precursor) GN=MDL1 OS=Prunus serotina (Black cherry) PE=1 SV=1	PREDICTED: (R)-mandelonitrile lyase 2-like [Cucumis sativus]
Cla023479	5.39245e-12	1.96775	up	[R]	General function prediction only	Molecular Function: auxin:proton symporter activity (GO:0009672);; Biological Process: auxin polar transport (GO:0009926);;	--	--	PREDICTED: uncharacterized protein LOC101208244 [Cucumis sativus]
Cla006317	6.54252e-29	4.05356	up	--	--	--	--	--	PREDICTED: uncharacterized protein LOC100258526 [Vitis vinifera]
Cla009838	5.42429e-05	5.27219	up	--	--	Cellular Component: extracellular region (GO:0005576);; Cellular Component: cell wall (GO:0005618);; Biological Process: oligopeptide transport (GO:0006857);; Biological Process: response to salt stress (GO:0009651);; Cellular Component: cytoplasmic membrane-bounded vesicle (GO:0016023);; Molecular Function: manganese ion binding (GO:0030145);; Cellular Component: extracellular matrix (GO:0031012…	--	Putative germin-like protein 2-1 (Precursor) OS=Oryza sativa subsp. japonica (Rice) PE=2 SV=1	PREDICTED: putative germin-like protein 2-1-like [Cucumis sativus]
Watermelon_newGene_1732	0.000540636	1.17905	up	--	--	--	--	Formin-like protein 20 GN=MBK20.20/MBK20.21 OS=Arabidopsis thaliana (Mouse-ear cress) PE=2 SV=3	hypothetical protein Csa_6G044010 [Cucumis sativus]
Cla001860	7.17411e-06	-1.70724	down	--	--	Cellular Component: nucleosome (GO:0000786);; Molecular Function: DNA binding (GO:0003677);; Cellular Component: nucleolus (GO:0005730);; Biological Process: nucleosome assembly (GO:0006334);; Cellular Component: plasmodesma (GO:0009506);; Cellular Component: chloroplast (GO:0009507);; Molecular Function: protein heterodimerization activity (GO:0046982);;	K11252|2e-68|vvi:100263369|hypothetical protein LOC100263369	Histone H2B.7 GN=At3g46030 OS=Arabidopsis thaliana (Mouse-ear cress) PE=1 SV=3	PREDICTED: LOW QUALITY PROTEIN: histone H2B-like [Cucumis sativus]
Cla014686	0.000441568	1.02584	up	--	--	--	--	--	PREDICTED: uncharacterized protein LOC100254466 [Vitis vinifera]
Cla014126	5.63497e-07	2.21423	up	--	--	Cellular Component: nucleolus (GO:0005730);; Cellular Component: vacuole (GO:0005773);; Cellular Component: plasma membrane (GO:0005886);; Biological Process: phosphate-containing compound metabolic process (GO:0006796);; Biological Process: signal transduction (GO:0007165);; Molecular Function: 5S rRNA binding (GO:0008097);; Biological Process: cell proliferation (GO:0008283);; Cellular Componen…	--	E3 ubiquitin-protein ligase RING1 GN=F12B17_270 OS=Arabidopsis thaliana (Mouse-ear cress) PE=1 SV=1	PREDICTED: RING-H2 finger protein ATL54-like [Cucumis sativus]
Cla009338	0.000300283	-1.34582	down	--	--	--	--	--	PREDICTED: uncharacterized protein LOC101217520 [Cucumis sativus]
Cla022494	0.00116612	1.5728	up	--	--	Molecular Function: 5'-nucleotidase activity (GO:0008253);; Cellular Component: chloroplast (GO:0009507);; Molecular Function: metal ion binding (GO:0046872);;	--	--	PREDICTED: cytosolic purine 5&apos;-nucleotidase-like [Cucumis sativus]
Cla011326	8.34556e-05	-2.64045	down	--	--	Molecular Function: electron carrier activity (GO:0009055);; Molecular Function: protein disulfide oxidoreductase activity (GO:0015035);; Cellular Component: cell part (GO:0044464);; Biological Process: cell redox homeostasis (GO:0045454);;	--	Uncharacterized protein At5g39865 GN=At5g39865 OS=Arabidopsis thaliana (Mouse-ear cress) PE=1 SV=1	PREDICTED: uncharacterized protein At5g39865-like [Cucumis sativus]
Cla012206	0.000131267	-3.99665	down	--	--	Molecular Function: binding (GO:0005488);; Biological Process: response to stress (GO:0006950);; Cellular Component: chloroplast (GO:0009507);; Biological Process: response to abiotic stimulus (GO:0009628);; Biological Process: response to hormone (GO:0009725);; Biological Process: post-embryonic development (GO:0009791);; Cellular Component: membrane (GO:0016020);; Biological Process: macromolec…	--	36.4 kDa proline-rich protein GN=TPRP-F1 OS=Solanum lycopersicum (Tomato) PE=2 SV=1	PREDICTED: uncharacterized protein LOC101204493, partial [Cucumis sativus]
Cla005883	0.000145933	-1.09684	down	[RTKL]	--	Biological Process: polysaccharide biosynthetic process (GO:0000271);; Molecular Function: protein kinase activity (GO:0004672);; Molecular Function: protein serine/threonine kinase activity (GO:0004674);; Molecular Function: ATP binding (GO:0005524);; Cellular Component: extracellular region (GO:0005576);; Cellular Component: plasma membrane (GO:0005886);; Biological Process: cellular glucan met…	--	Protein NSP-INTERACTING KINASE 2 (Precursor) GN=NIK2 OS=Arabidopsis thaliana (Mouse-ear cress) PE=1 SV=1	PREDICTED: protein NSP-INTERACTING KINASE 2-like [Cucumis sativus]
Cla014727	5.83794e-05	-1.1762	down	--	--	Cellular Component: ribosome (GO:0005840);; Biological Process: regulation of flower development (GO:0009909);; Biological Process: histone lysine methylation (GO:0034968);;	--	--	PREDICTED: 39S ribosomal protein L46, mitochondrial-like [Cucumis sativus]
Cla015579	1.63986e-18	-2.53036	down	[O]	Posttranslational modification, protein turnover, chaperones	Molecular Function: copper ion binding (GO:0005507);; Molecular Function: ATP binding (GO:0005524);; Cellular Component: nucleolus (GO:0005730);; Cellular Component: mitochondrion (GO:0005739);; Cellular Component: vacuolar membrane (GO:0005774);; Cellular Component: Golgi apparatus (GO:0005794);; Cellular Component: plasma membrane (GO:0005886);; Biological Process: gluconeogenesis (GO:0006094);…	--	Chaperonin CPN60-like 2, mitochondrial (Precursor) GN=At3g13860 OS=Arabidopsis thaliana (Mouse-ear cress) PE=1 SV=2	PREDICTED: LOW QUALITY PROTEIN: chaperonin CPN60-like 2, mitochondrial-like [Cucumis sativus]
Cla017842	0.000109735	-1.2847	down	[J]	Translation, ribosomal structure and biogenesis	Molecular Function: structural constituent of ribosome (GO:0003735);; Cellular Component: nucleolus (GO:0005730);; Cellular Component: mitochondrion (GO:0005739);; Biological Process: translation (GO:0006412);; Cellular Component: plastid (GO:0009536);; Cellular Component: small ribosomal subunit (GO:0015935);; Cellular Component: cytosolic small ribosomal subunit (GO:0022627);;	K02973|2e-77|rcu:RCOM_0819610|40S ribosomal protein S23, putative	40S ribosomal protein S23 GN=RPS23 OS=Fragaria ananassa (Strawberry) PE=2 SV=1	PREDICTED: 40S ribosomal protein S23-like [Cucumis sativus]
Cla001491	5.84512e-10	-1.76757	down	--	--	Biological Process: regulation of cell growth (GO:0001558);; Molecular Function: protein kinase activity (GO:0004672);; Cellular Component: mitochondrion (GO:0005739);; Cellular Component: plasma membrane (GO:0005886);; Biological Process: cellular glucan metabolic process (GO:0006073);; Biological Process: protein phosphorylation (GO:0006468);; Biological Process: embryo sac development (GO:0009…	--	Somatic embryogenesis receptor kinase 2 (Precursor) GN=SERK2 OS=Arabidopsis thaliana (Mouse-ear cress) PE=1 SV=1	PREDICTED: somatic embryogenesis receptor kinase 1-like [Cucumis sativus]
Cla013608	0.00490365	1.28417	up	--	--	--	--	--	PREDICTED: uncharacterized protein LOC101209679 isoform 1 [Cucumis sativus]
Cla014357	4.8267e-05	-1.16476	down	[J]	Translation, ribosomal structure and biogenesis	Molecular Function: glycine-tRNA ligase activity (GO:0004820);; Molecular Function: ATP binding (GO:0005524);; Cellular Component: mitochondrion (GO:0005739);; Cellular Component: endosome (GO:0005768);; Cellular Component: Golgi apparatus (GO:0005794);; Cellular Component: trans-Golgi network (GO:0005802);; Cellular Component: cytosol (GO:0005829);; Biological Process: gluconeogenesis (GO:000609…	K01880|0.0|pop:POPTR_708845|glycyl-tRNA synthetase (EC:6.1.1.14)	Glycine--tRNA ligase 1, mitochondrial (Precursor) GN=GLYRS-1 OS=Arabidopsis thaliana (Mouse-ear cress) PE=2 SV=1	PREDICTED: glycine--tRNA ligase 1, mitochondrial-like [Cucumis sativus]
Cla016195	1.58292e-05	-1.58755	down	--	--	Molecular Function: protein phosphatase inhibitor activity (GO:0004864);; Molecular Function: receptor activity (GO:0004872);; Cellular Component: nucleus (GO:0005634);; Cellular Component: mitochondrion (GO:0005739);; Biological Process: tryptophan catabolic process (GO:0006569);; Biological Process: fatty acid catabolic process (GO:0009062);; Cellular Component: chloroplast (GO:0009507);; Biolo…	K14496|1e-84|pop:POPTR_590008|hypothetical protein	Abscisic acid receptor PYL1 GN=MZA15.21 OS=Arabidopsis thaliana (Mouse-ear cress) PE=1 SV=1	PREDICTED: abscisic acid receptor PYR1-like [Cucumis sativus]
Cla006722	8.30087e-08	-1.5548	down	[RTKL]	--	Biological Process: reproduction (GO:0000003);; Biological Process: mitotic cell cycle (GO:0000278);; Biological Process: cytokinesis (GO:0000910);; Molecular Function: protein kinase activity (GO:0004672);; Molecular Function: protein serine/threonine kinase activity (GO:0004674);; Molecular Function: binding (GO:0005488);; Biological Process: DNA replication (GO:0006260);; Biological Process: c…	K02214|1e-113|vvi:100261519|hypothetical protein LOC100261519	Casein kinase II subunit alpha, chloroplastic (Precursor) GN=At2g23070 OS=Arabidopsis thaliana (Mouse-ear cress) PE=2 SV=1	PREDICTED: uncharacterized protein LOC101210717 [Cucumis sativus]
Cla018508	8.77531e-18	3.62998	up	--	--	--	--	--	hypothetical protein PRUPE_ppa012428mg [Prunus persica]
Cla009002	0.000651832	-1.04988	down	--	--	Molecular Function: Rho GDP-dissociation inhibitor activity (GO:0005094);; Molecular Function: protein binding (GO:0005515);; Cellular Component: cytoplasm (GO:0005737);; Biological Process: actin filament organization (GO:0007015);; Biological Process: cell tip growth (GO:0009932);; Biological Process: root epidermal cell differentiation (GO:0010053);;	K12462|1e-99|pop:POPTR_824978|hypothetical protein	Rho GDP-dissociation inhibitor 1 GN=GDI1 OS=Arabidopsis thaliana (Mouse-ear cress) PE=1 SV=1	PREDICTED: rho GDP-dissociation inhibitor 1-like [Cucumis sativus]
Cla016856	0.00147162	2.58931	up	--	--	Cellular Component: nucleus (GO:0005634);; Biological Process: entrainment of circadian clock (GO:0009649);; Biological Process: regulation of flower development (GO:0009909);; Biological Process: red or far-red light signaling pathway (GO:0010017);; Biological Process: response to red light (GO:0010114);; Biological Process: positive regulation of circadian rhythm (GO:0042753);; Molecular Functi…	--	Protein ELF4-LIKE 3 GN=F18P14 OS=Arabidopsis thaliana (Mouse-ear cress) PE=3 SV=1	predicted protein [Populus trichocarpa]
Cla016860	8.46104e-12	2.02481	up	--	--	Cellular Component: nucleus (GO:0005634);;	--	--	PREDICTED: uncharacterized protein LOC101227558 [Cucumis sativus]
Cla000472	5.40377e-05	1.26188	up	[LR]	--	Cellular Component: mitochondrion (GO:0005739);; Cellular Component: cytosol (GO:0005829);; Biological Process: transcription, DNA-templated (GO:0006351);; Molecular Function: bis(5'-adenosyl)-pentaphosphatase activity (GO:0034432);; Biological Process: regulation of biological process (GO:0050789);;	--	Nudix hydrolase 13, mitochondrial (Precursor) GN=MLJ15.8 OS=Arabidopsis thaliana (Mouse-ear cress) PE=1 SV=1	PREDICTED: nudix hydrolase 13, mitochondrial-like [Cucumis sativus]
Cla005915	0.00107767	-1.28985	down	--	--	Molecular Function: ubiquitin-protein transferase activity (GO:0004842);; Molecular Function: protein binding (GO:0005515);; Cellular Component: nucleus (GO:0005634);; Cellular Component: mitochondrion (GO:0005739);; Biological Process: ubiquitin-dependent protein catabolic process (GO:0006511);; Biological Process: multicellular organismal development (GO:0007275);; Molecular Function: zinc ion …	K04506|1e-175|rcu:RCOM_1452850|Ubiquitin ligase SINAT5, putative	E3 ubiquitin-protein ligase SINAT5 GN=SINAT5 OS=Arabidopsis thaliana (Mouse-ear cress) PE=1 SV=2	PREDICTED: E3 ubiquitin-protein ligase SINAT5-like [Cucumis sativus]
Cla008277	0.00724023	2.00498	up	--	--	--	--	--	PREDICTED: uncharacterized protein LOC101222515 [Cucumis sativus]
Cla012167	0.00796912	1.20093	up	--	--	Cellular Component: plasma membrane (GO:0005886);; Cellular Component: plastid (GO:0009536);; Molecular Function: transferase activity, transferring phosphorus-containing groups (GO:0016772);;	--	--	Calcium and calcium/calmodulin-dependent serine/threonine-protein kinase isoform 1 [Theobroma cacao]
Cla008228	6.97519e-06	1.65677	up	--	--	Biological Process: respiratory burst involved in defense response (GO:0002679);; Biological Process: regulation of transcription, DNA-templated (GO:0006355);; Biological Process: tryptophan metabolic process (GO:0006568);; Biological Process: response to abiotic stimulus (GO:0009628);; Biological Process: response to gibberellin (GO:0009739);; Biological Process: hormone-mediated signaling pathw…	--	Scarecrow-like protein 14 GN=SCL14 OS=Arabidopsis thaliana (Mouse-ear cress) PE=2 SV=2	PREDICTED: scarecrow-like protein 14-like [Cucumis sativus]
Cla019215	2.53707e-06	2.86407	up	[IQR]	--	Molecular Function: nucleotide binding (GO:0000166);; Cellular Component: plasma membrane (GO:0005886);; Biological Process: carbohydrate metabolic process (GO:0005975);; Biological Process: nucleobase-containing compound metabolic process (GO:0006139);; Biological Process: lipid biosynthetic process (GO:0008610);; Cellular Component: chloroplast inner membrane (GO:0009706);; Biological Process: …	--	Short-chain dehydrogenase TIC 32, chloroplastic GN=TIC32 OS=Arabidopsis thaliana (Mouse-ear cress) PE=2 SV=1	PREDICTED: short-chain dehydrogenase TIC 32, chloroplastic-like [Cucumis sativus]
Cla020093	5.93045e-08	-2.77815	down	--	--	Biological Process: reproduction (GO:0000003);; Biological Process: organelle organization (GO:0006996);; Biological Process: primary metabolic process (GO:0044238);; Biological Process: cellular macromolecule metabolic process (GO:0044260);; Cellular Component: nuclear part (GO:0044428);; Cellular Component: cytoplasmic part (GO:0044444);;	--	MAR-binding filament-like protein 1 GN=MFP1 OS=Arabidopsis thaliana (Mouse-ear cress) PE=1 SV=2	Intracellular protein transport protein USO1, putative isoform 1 [Theobroma cacao]
Watermelon_newGene_7	0.000128618	3.16074	up	--	--	Cellular Component: nucleus (GO:0005634);; Cellular Component: mitochondrion (GO:0005739);; Biological Process: ubiquitin-dependent protein catabolic process (GO:0006511);; Biological Process: protein targeting to vacuole (GO:0006623);; Biological Process: vesicle-mediated transport (GO:0016192);; Biological Process: response to karrikin (GO:0080167);;	--	AMSH-like ubiquitin thioesterase 2 GN=AMSH2 OS=Arabidopsis thaliana (Mouse-ear cress) PE=2 SV=1	hypothetical protein Csa_3G483770 [Cucumis sativus]
Cla009625	0.000625881	-1.22557	down	[J]	Translation, ribosomal structure and biogenesis	Molecular Function: structural constituent of ribosome (GO:0003735);; Cellular Component: nucleus (GO:0005634);; Biological Process: translation (GO:0006412);; Biological Process: response to cold (GO:0009409);; Cellular Component: chloroplast thylakoid membrane (GO:0009535);; Cellular Component: chloroplast stroma (GO:0009570);; Cellular Component: cyanelle (GO:0009842);; Cellular Component: sma…	K02988|1e-130|pop:POPTR_1075454|hypothetical protein	30S ribosomal protein S5, chloroplastic (Precursor) GN=rps5 OS=Spinacia oleracea (Spinach) PE=1 SV=1	PREDICTED: 30S ribosomal protein S5, chloroplastic-like [Cucumis sativus]
Cla015383	2.60672e-05	1.21856	up	--	--	--	--	Zinc finger CCCH domain-containing protein 39 GN=At3g19360 OS=Arabidopsis thaliana (Mouse-ear cress) PE=2 SV=1	PREDICTED: zinc finger CCCH domain-containing protein 39-like [Cucumis sativus]
Cla019897	0.000443099	5.51424	up	--	--	Molecular Function: iron ion binding (GO:0005506);; Cellular Component: plastid (GO:0009536);; Biological Process: response to wounding (GO:0009611);; Biological Process: jasmonic acid biosynthetic process (GO:0009695);; Biological Process: response to abscisic acid (GO:0009737);; Biological Process: response to jasmonic acid (GO:0009753);; Biological Process: defense response to bacterium, incom…	--	Probable linoleate 9S-lipoxygenase 5 GN=LOX1.5 OS=Solanum tuberosum (Potato) PE=2 SV=1	PREDICTED: probable linoleate 9S-lipoxygenase 5-like [Cucumis sativus]
Cla020778	3.84504e-07	1.45182	up	--	--	Molecular Function: sequence-specific DNA binding transcription factor activity (GO:0003700);; Molecular Function: protein binding (GO:0005515);; Cellular Component: nucleus (GO:0005634);; Cellular Component: cytosol (GO:0005829);; Cellular Component: plasma membrane (GO:0005886);; Biological Process: regulation of transcription, DNA-templated (GO:0006355);; Biological Process: ER to Golgi vesicl…	--	Tubby-like F-box protein 5 OS=Oryza sativa subsp. japonica (Rice) PE=2 SV=1	PREDICTED: tubby-like F-box protein 5-like [Cucumis sativus]
Cla002419	5.65209e-05	-1.1641	down	--	--	Molecular Function: transcription regulatory region sequence-specific DNA binding (GO:0000976);; Molecular Function: sequence-specific DNA binding transcription factor activity (GO:0003700);; Cellular Component: nucleus (GO:0005634);; Biological Process: response to desiccation (GO:0009269);; Biological Process: response to cold (GO:0009409);; Cellular Component: plastid (GO:0009536);; Biological…	--	Homeobox-leucine zipper protein ATHB-7 GN=ATHB-7 OS=Arabidopsis thaliana (Mouse-ear cress) PE=2 SV=2	PREDICTED: homeobox-leucine zipper protein ATHB-7-like [Cucumis sativus]
Cla012755	0.000129977	1.19524	up	--	--	Cellular Component: Golgi membrane (GO:0000139);; Molecular Function: SNARE binding (GO:0000149);; Cellular Component: Golgi apparatus (GO:0005794);; Cellular Component: cis-Golgi network (GO:0005801);; Cellular Component: cytosol (GO:0005829);; Biological Process: lipid transport (GO:0006869);; Biological Process: ER to Golgi vesicle-mediated transport (GO:0006888);; Biological Process: intra-Go…	K08495|1e-108|rcu:RCOM_0470970|golgi snare 11 protein, putative	Golgi SNAP receptor complex member 1-1 GN=GOS11 OS=Arabidopsis thaliana (Mouse-ear cress) PE=2 SV=1	PREDICTED: Golgi SNAP receptor complex member 1-1-like [Cucumis sativus]
Cla014208	0.00585429	-1.07616	down	[QR]	--	Cellular Component: nucleus (GO:0005634);; Cellular Component: cytoplasm (GO:0005737);; Biological Process: fatty acid catabolic process (GO:0009062);; Biological Process: seed dormancy process (GO:0010162);;	--	--	PREDICTED: methyltransferase-like protein 21C-like [Cucumis sativus]
Cla005499	7.4237e-05	2.2763	up	--	--	--	--	--	PREDICTED: uncharacterized protein LOC101214550 [Cucumis sativus]
Cla002148	1.45417e-06	1.48556	up	[I]	Lipid transport and metabolism	Molecular Function: acetyl-CoA carboxylase activity (GO:0003989);; Molecular Function: biotin carboxylase activity (GO:0004075);; Molecular Function: ATP binding (GO:0005524);; Cellular Component: cytosol (GO:0005829);; Cellular Component: plasma membrane (GO:0005886);; Biological Process: gluconeogenesis (GO:0006094);; Biological Process: cytoskeleton organization (GO:0007010);; Cellular Compone…	K11262|0.0|rcu:RCOM_1033990|Homomeric Acetyl-CoA Carboxylase (Hom-ACCase) (EC:6.4.1.2)	Biotin carboxylase GN=F15C21.1 OS=Arabidopsis thaliana (Mouse-ear cress) PE=1 SV=1	PREDICTED: acetyl-CoA carboxylase 1-like [Cucumis sativus]
Cla021892	0.0010081	-2.36136	down	[I]	Lipid transport and metabolism	Biological Process: developmental process involved in reproduction (GO:0003006);; Molecular Function: acetyl-CoA C-acyltransferase activity (GO:0003988);; Cellular Component: peroxisome (GO:0005777);; Biological Process: lipid biosynthetic process (GO:0008610);; Biological Process: anthocyanin-containing compound biosynthetic process (GO:0009718);; Biological Process: response to sucrose (GO:0009…	K07513|1e-57|pop:POPTR_816771|acetyl-CoA C-acyltransferase (EC:2.3.1.16)	3-ketoacyl-CoA thiolase 5, peroxisomal (Precursor) GN=KAT5 OS=Arabidopsis thaliana (Mouse-ear cress) PE=2 SV=2	PREDICTED: 3-ketoacyl-CoA thiolase 2, peroxisomal-like [Cucumis sativus]
Cla002202	2.98537e-14	-2.18837	down	[E]	Amino acid transport and metabolism	Molecular Function: N-acetyl-gamma-glutamyl-phosphate reductase activity (GO:0003942);; Molecular Function: aspartate-semialdehyde dehydrogenase activity (GO:0004073);; Cellular Component: mitochondrion (GO:0005739);; Biological Process: purine nucleotide biosynthetic process (GO:0006164);; Biological Process: methionine biosynthetic process (GO:0009086);; Biological Process: threonine biosynthet…	K00133|1e-173|ath:AT1G14810|semialdehyde dehydrogenase family protein (EC:1.2.1.11)	--	PREDICTED: aspartate-semialdehyde dehydrogenase-like [Cucumis sativus]
Cla015643	0.00120693	-1.07378	down	--	--	--	--	--	PREDICTED: uncharacterized protein LOC101214029 isoform 1 [Cucumis sativus]
Cla001139	6.24518e-08	1.65196	up	[FGR]	--	Biological Process: metabolic process (GO:0008152);; Molecular Function: adenosine 5'-monophosphoramidase activity (GO:0043530);; Molecular Function: adenylylsulfatase activity (GO:0047627);; Molecular Function: bis(5'-adenosyl)-triphosphatase activity (GO:0047710);;	K01522|8e-45|vvi:100256954|hypothetical protein LOC100256954	--	PREDICTED: bis(5&apos;-adenosyl)-triphosphatase-like [Cucumis sativus]
Cla013985	2.71194e-08	6.95905	up	[Q]	Secondary metabolites biosynthesis, transport and catabolism	Biological Process: terpenoid metabolic process (GO:0006721);; Biological Process: response to UV (GO:0009411);; Biological Process: response to auxin (GO:0009733);; Biological Process: flavonoid biosynthetic process (GO:0009813);; Cellular Component: membrane (GO:0016020);; Molecular Function: flavonoid 3'-monooxygenase activity (GO:0016711);; Molecular Function: oxygen binding (GO:0019825);; Ce…	--	Isoflavone 2&apos;-hydroxylase GN=CYP81E1 OS=Glycyrrhiza echinata (Licorice) PE=1 SV=2	PREDICTED: isoflavone 2&apos;-hydroxylase-like [Cucumis sativus]
Cla003821	0.000123344	-1.33758	down	--	--	Biological Process: sulfur amino acid metabolic process (GO:0000096);; Molecular Function: DNA binding (GO:0003677);; Molecular Function: sequence-specific DNA binding transcription factor activity (GO:0003700);; Cellular Component: nucleus (GO:0005634);; Biological Process: regulation of transcription, DNA-templated (GO:0006355);; Biological Process: protein targeting to membrane (GO:0006612);; …	--	Transcription factor bHLH123 GN=F3H11.2 OS=Arabidopsis thaliana (Mouse-ear cress) PE=2 SV=1	PREDICTED: transcription factor bHLH123-like [Cucumis sativus]
Cla012968	0.00840667	1.69129	up	[RTKL]	--	Molecular Function: protein serine/threonine kinase activity (GO:0004674);; Molecular Function: ATP binding (GO:0005524);; Biological Process: protein phosphorylation (GO:0006468);; Biological Process: multicellular organismal development (GO:0007275);; Biological Process: response to salicylic acid (GO:0009751);; Biological Process: hormone-mediated signaling pathway (GO:0009755);; Biological Pr…	--	L-type lectin-domain containing receptor kinase IX.1 (Precursor) GN=LECRK91 OS=Arabidopsis thaliana (Mouse-ear cress) PE=2 SV=1	PREDICTED: L-type lectin-domain containing receptor kinase IX.1-like [Cucumis sativus]
Cla018661	0.000491141	-2.33907	down	--	--	Molecular Function: nucleic acid binding (GO:0003676);; Molecular Function: sequence-specific DNA binding transcription factor activity (GO:0003700);; Molecular Function: binding (GO:0005488);; Cellular Component: nucleus (GO:0005634);; Biological Process: iron ion transport (GO:0006826);; Molecular Function: zinc ion binding (GO:0008270);; Biological Process: regulation of meristem growth (GO:00…	--	Zinc finger protein MAGPIE GN=MGP OS=Arabidopsis thaliana (Mouse-ear cress) PE=1 SV=1	PREDICTED: uncharacterized protein LOC101209426 [Cucumis sativus]
Cla012140	1.16093e-30	-4.18437	down	--	--	Biological Process: MAPK cascade (GO:0000165);; Biological Process: cytokinesis by cell plate formation (GO:0000911);; Biological Process: respiratory burst involved in defense response (GO:0002679);; Molecular Function: SNAP receptor activity (GO:0005484);; Cellular Component: trans-Golgi network (GO:0005802);; Cellular Component: cytosol (GO:0005829);; Cellular Component: plasma membrane (GO:00…	--	Syntaxin-related protein KNOLLE GN=F22O13.4 OS=Arabidopsis thaliana (Mouse-ear cress) PE=1 SV=1	PREDICTED: syntaxin-related protein KNOLLE-like [Cucumis sativus]
Cla005185	9.28601e-07	1.54158	up	--	--	Biological Process: defense response, incompatible interaction (GO:0009814);; Biological Process: cellular metabolic process (GO:0044237);; Biological Process: regulation of cellular process (GO:0050794);; Biological Process: cellular response to stimulus (GO:0051716);;	--	--	PREDICTED: uncharacterized protein LOC101206669 [Cucumis sativus]
Cla022821	1.19967e-06	2.52991	up	--	--	Molecular Function: sequence-specific DNA binding transcription factor activity (GO:0003700);; Molecular Function: protein binding (GO:0005515);; Cellular Component: nucleus (GO:0005634);; Biological Process: regulation of transcription, DNA-templated (GO:0006355);; Biological Process: mRNA processing (GO:0006397);; Cellular Component: plant-type cell wall (GO:0009505);; Cellular Component: plasm…	--	Auxin-responsive protein IAA33 GN=IAA33 OS=Arabidopsis thaliana (Mouse-ear cress) PE=2 SV=1	PREDICTED: auxin-responsive protein IAA33-like [Cucumis sativus]
Cla020295	2.48224e-15	-2.32051	down	[G]	Carbohydrate transport and metabolism	Biological Process: MAPK cascade (GO:0000165);; Biological Process: respiratory burst involved in defense response (GO:0002679);; Cellular Component: extracellular region (GO:0005576);; Cellular Component: cell wall (GO:0005618);; Cellular Component: vacuole (GO:0005773);; Biological Process: protein targeting to membrane (GO:0006612);; Biological Process: membrane fusion (GO:0006944);; Biologica…	--	Thaumatin-like protein (Precursor) GN=At1g18250 OS=Arabidopsis thaliana (Mouse-ear cress) PE=2 SV=2	PREDICTED: pathogenesis-related protein 5-like [Cucumis sativus]
Cla014051	5.84739e-08	-1.62944	down	--	--	Molecular Function: sequence-specific DNA binding RNA polymerase II transcription factor activity (GO:0000981);; Molecular Function: binding (GO:0005488);; Cellular Component: nucleus (GO:0005634);; Biological Process: regulation of carbohydrate metabolic process (GO:0006109);; Biological Process: transcription, DNA-templated (GO:0006351);; Biological Process: response to water deprivation (GO:00…	--	AP2-like ethylene-responsive transcription factor ANT GN=T28I19.30 OS=Arabidopsis thaliana (Mouse-ear cress) PE=1 SV=2	PREDICTED: AP2-like ethylene-responsive transcription factor ANT-like [Cucumis sativus]
Cla010955	1.02062e-05	2.62416	up	[M]	Cell wall/membrane/envelope biogenesis	Cellular Component: nucleus (GO:0005634);; Cellular Component: cytoplasm (GO:0005737);; Biological Process: polysaccharide metabolic process (GO:0005976);; Biological Process: galactose metabolic process (GO:0006012);; Biological Process: response to heat (GO:0009408);; Biological Process: response to cold (GO:0009409);; Biological Process: response to water deprivation (GO:0009414);; Biological …	--	Galactinol synthase 2 GN=GOLS2 OS=Solanum lycopersicum (Tomato) PE=2 SV=1	PREDICTED: galactinol synthase 2-like [Cucumis sativus]
Cla008602	1.2691e-22	-3.90488	down	[D]	Cell cycle control, cell division, chromosome partitioning	Biological Process: regulation of cyclin-dependent protein serine/threonine kinase activity (GO:0000079);; Cellular Component: nucleus (GO:0005634);; Cellular Component: mitochondrion (GO:0005739);; Biological Process: mitotic nuclear division (GO:0007067);; Biological Process: stomatal lineage progression (GO:0010440);; Molecular Function: protein kinase binding (GO:0019901);; Biological Process…	K05868|1e-131|pop:POPTR_804416|CYCB1-4	G2/mitotic-specific cyclin-2 OS=Antirrhinum majus (Garden snapdragon) PE=2 SV=1	PREDICTED: G2/mitotic-specific cyclin S13-6-like [Cucumis sativus]
Cla004743	0.00113241	1.01284	up	--	--	--	--	SWI/SNF complex subunit SWI3C GN=F8K7.13 OS=Arabidopsis thaliana (Mouse-ear cress) PE=1 SV=1	PREDICTED: uncharacterized protein LOC101219573 [Cucumis sativus]
Cla014613	4.28545e-05	-2.50815	down	--	--	Molecular Function: DNA binding (GO:0003677);; Cellular Component: nucleus (GO:0005634);;	--	--	PREDICTED: uncharacterized protein LOC101209634 [Cucumis sativus]
Cla019418	0.000292977	3.11395	up	[RTKL]	--	Biological Process: transition metal ion transport (GO:0000041);; Molecular Function: protein binding (GO:0005515);; Cellular Component: extracellular region (GO:0005576);; Cellular Component: vacuole (GO:0005773);; Cellular Component: plasma membrane (GO:0005886);; Cellular Component: chloroplast (GO:0009507);; Biological Process: systemic acquired resistance (GO:0009627);; Biological Process: s…	--	Cysteine-rich receptor-like protein kinase 41 (Precursor) OS=Arabidopsis thaliana (Mouse-ear cress) PE=3 SV=2	PREDICTED: cysteine-rich receptor-like protein kinase 29-like [Cucumis sativus]
Cla005762	4.08368e-05	-1.27478	down	[J]	Translation, ribosomal structure and biogenesis	Molecular Function: glycine-tRNA ligase activity (GO:0004820);; Molecular Function: ATP binding (GO:0005524);; Cellular Component: mitochondrion (GO:0005739);; Cellular Component: endosome (GO:0005768);; Cellular Component: Golgi apparatus (GO:0005794);; Cellular Component: trans-Golgi network (GO:0005802);; Cellular Component: cytosol (GO:0005829);; Biological Process: gluconeogenesis (GO:000609…	K01880|0.0|pop:POPTR_708845|glycyl-tRNA synthetase (EC:6.1.1.14)	Glycine--tRNA ligase 1, mitochondrial (Precursor) GN=GLYRS-1 OS=Arabidopsis thaliana (Mouse-ear cress) PE=2 SV=1	PREDICTED: glycine--tRNA ligase 1, mitochondrial-like [Cucumis sativus]
Cla013347	0.00141653	1.12338	up	--	--	Cellular Component: nucleus (GO:0005634);; Molecular Function: omega peptidase activity (GO:0008242);;	--	Josephin-like protein GN=At2g29640 OS=Arabidopsis thaliana (Mouse-ear cress) PE=2 SV=1	PREDICTED: josephin-like protein-like [Cucumis sativus]
Cla010304	2.59106e-08	-2.40155	down	--	--	Cellular Component: mitochondrion (GO:0005739);; Cellular Component: plasma membrane (GO:0005886);; Cellular Component: integral component of membrane (GO:0016021);; Biological Process: single-organism cellular process (GO:0044763);;	--	CASP-like protein Os03g0767900 OS=Oryza sativa subsp. japonica (Rice) PE=2 SV=1	PREDICTED: CASP-like protein Os03g0767900-like [Cucumis sativus]
Cla002237	1.88058e-13	2.60579	up	--	--	Biological Process: MAPK cascade (GO:0000165);; Biological Process: response to hypoxia (GO:0001666);; Biological Process: respiratory burst involved in defense response (GO:0002679);; Molecular Function: sequence-specific DNA binding transcription factor activity (GO:0003700);; Molecular Function: protein binding (GO:0005515);; Cellular Component: nucleolus (GO:0005730);; Cellular Component: cyt…	--	Ethylene-responsive transcription factor 4 GN=At3g15210 OS=Arabidopsis thaliana (Mouse-ear cress) PE=1 SV=1	PREDICTED: ethylene-responsive transcription factor 9-like [Cucumis sativus]
Watermelon_newGene_1033	8.3331e-08	1.96849	up	--	--	--	--	--	hypothetical protein Csa_4G569720 [Cucumis sativus]
Cla018917	0.00297884	3.60296	up	[J]	Translation, ribosomal structure and biogenesis	Biological Process: RNA methylation (GO:0001510);; Molecular Function: structural constituent of ribosome (GO:0003735);; Cellular Component: nucleolus (GO:0005730);; Cellular Component: mitochondrion (GO:0005739);; Cellular Component: plasma membrane (GO:0005886);; Biological Process: gluconeogenesis (GO:0006094);; Biological Process: glycolytic process (GO:0006096);; Biological Process: chromati…	K02885|8e-66|osa:4332773|Os03g0337800	60S ribosomal protein L19-3 GN=RPL19C OS=Arabidopsis thaliana (Mouse-ear cress) PE=2 SV=3	PREDICTED: 60S ribosomal protein L19-2-like [Cucumis sativus]
Cla014033	4.19189e-11	-2.0905	down	[J]	Translation, ribosomal structure and biogenesis	Molecular Function: structural constituent of ribosome (GO:0003735);; Cellular Component: mitochondrion (GO:0005739);; Cellular Component: ribosome (GO:0005840);; Biological Process: DNA-templated transcription, elongation (GO:0006354);; Biological Process: translation (GO:0006412);; Cellular Component: nucleoid (GO:0009295);; Cellular Component: plasmodesma (GO:0009506);; Cellular Component: chl…	--	50S ribosomal protein L12, chloroplastic (Precursor) GN=P0671D01.26 OS=Oryza sativa subsp. japonica (Rice) PE=2 SV=2	PREDICTED: 50S ribosomal protein L7/L12-like [Cucumis sativus]
Cla021015	3.68995e-09	-2.88498	down	--	--	Molecular Function: protein binding (GO:0005515);; Biological Process: cellular protein modification process (GO:0006464);; Biological Process: signal transduction (GO:0007165);; Biological Process: response to abiotic stimulus (GO:0009628);; Biological Process: post-embryonic development (GO:0009791);; Biological Process: defense response, incompatible interaction (GO:0009814);; Biological Proce…	--	U-box domain-containing protein 15 GN=PUB15 OS=Arabidopsis thaliana (Mouse-ear cress) PE=2 SV=2	PREDICTED: U-box domain-containing protein 7-like [Cucumis sativus]
Cla008218	9.51487e-07	1.7704	up	[GEPR]	--	Molecular Function: sugar:proton symporter activity (GO:0005351);; Molecular Function: fructose transmembrane transporter activity (GO:0005353);; Molecular Function: glucose transmembrane transporter activity (GO:0005355);; Cellular Component: plasma membrane (GO:0005886);; Cellular Component: chloroplast (GO:0009507);; Biological Process: response to nematode (GO:0009624);; Cellular Component: p…	--	D-xylose-proton symporter-like 3, chloroplastic (Precursor) GN=At5g59250 OS=Arabidopsis thaliana (Mouse-ear cress) PE=1 SV=2	PREDICTED: D-xylose-proton symporter-like 3, chloroplastic-like [Cucumis sativus]
Cla020581	0.000163043	-1.66328	down	[L]	Replication, recombination and repair	Biological Process: mitotic cell cycle (GO:0000278);; Biological Process: double-strand break repair via homologous recombination (GO:0000724);; Cellular Component: condensed nuclear chromosome (GO:0000794);; Molecular Function: nucleic acid binding (GO:0003676);; Molecular Function: DNA binding (GO:0003677);; Molecular Function: endonuclease activity (GO:0004519);; Biological Process: mitotic re…	K08991|0.0|vvi:100265347|similar to ATMUS81	Crossover junction endonuclease MUS81 GN=MUS81 OS=Arabidopsis thaliana (Mouse-ear cress) PE=1 SV=1	endonuclease [Cucumis melo subsp. melo]
Cla019774	3.3869e-07	-1.53038	down	[BD]	--	Cellular Component: nucleus (GO:0005634);; Biological Process: mitotic chromosome condensation (GO:0007076);; Biological Process: response to heat (GO:0009408);; Cellular Component: plasmodesma (GO:0009506);; Biological Process: embryo development ending in seed dormancy (GO:0009793);;	K06678|0.0|vvi:100242435|hypothetical protein LOC100242435	--	PREDICTED: uncharacterized protein LOC101210176 [Cucumis sativus]
Cla012356	8.88375e-07	1.74323	up	--	--	Molecular Function: phosphatidylcholine-sterol O-acyltransferase activity (GO:0004607);; Cellular Component: extracellular region (GO:0005576);; Cellular Component: vacuolar membrane (GO:0005774);; Biological Process: lipid metabolic process (GO:0006629);; Biological Process: mRNA modification (GO:0016556);; Biological Process: cellular cation homeostasis (GO:0030003);; Biological Process: divale…	K06129|1e-155|rcu:RCOM_1586750|1-O-acylceramide synthase precursor, putative (EC:2.3.1.43)	Lecithin-cholesterol acyltransferase-like 1 OS=Arabidopsis thaliana (Mouse-ear cress) PE=2 SV=1	PREDICTED: lecithin-cholesterol acyltransferase-like 1-like [Cucumis sativus]
Cla001900	3.48017e-05	1.35075	up	--	--	Molecular Function: DNA binding (GO:0003677);; Molecular Function: sequence-specific DNA binding transcription factor activity (GO:0003700);; Molecular Function: protein binding (GO:0005515);; Cellular Component: nucleus (GO:0005634);; Biological Process: DNA methylation (GO:0006306);; Biological Process: methylation-dependent chromatin silencing (GO:0006346);; Biological Process: regulation of t…	K14486|0.0|rcu:RCOM_0496620|Auxin response factor, putative	Auxin response factor 1 GN=ARF1 OS=Arabidopsis thaliana (Mouse-ear cress) PE=1 SV=2	PREDICTED: auxin response factor 1-like [Cucumis sativus]
Cla010110	0.000829798	-1.00547	down	--	--	Molecular Function: GTP binding (GO:0005525);; Cellular Component: intracellular (GO:0005622);; Biological Process: small GTPase mediated signal transduction (GO:0007264);; Cellular Component: membrane (GO:0016020);;	--	--	PREDICTED: uncharacterized protein LOC101211481 [Cucumis sativus]
Cla011473	0.000431179	1.01484	up	--	--	Cellular Component: nuclear heterochromatin (GO:0005720);; Cellular Component: nucleolus organizer region (GO:0005731);; Molecular Function: methyl-CpG binding (GO:0008327);; Cellular Component: perinucleolar chromocenter (GO:0010370);; Molecular Function: enzyme binding (GO:0019899);; Molecular Function: protein self-association (GO:0043621);; Molecular Function: cytosine C-5 DNA demethylase act…	--	Methyl-CpG-binding domain-containing protein 13 GN=MBD13 OS=Arabidopsis thaliana (Mouse-ear cress) PE=2 SV=1	PREDICTED: uncharacterized protein LOC101223188 [Cucumis sativus]
Cla006320	0.00703183	1.49062	up	[S]	Function unknown	Molecular Function: hydrolase activity, hydrolyzing O-glycosyl compounds (GO:0004553);; Cellular Component: extracellular region (GO:0005576);; Biological Process: carbohydrate metabolic process (GO:0005975);; Biological Process: defense response (GO:0006952);; Biological Process: metabolic process (GO:0008152);; Molecular Function: glucan endo-1,3-beta-D-glucosidase activity (GO:0042973);; Biolo…	--	Glucan endo-1,3-beta-glucosidase, basic isoform (Precursor) GN=GNS1 OS=Prunus persica (Peach) PE=3 SV=1	PREDICTED: glucan endo-1,3-beta-glucosidase, basic isoform-like [Cucumis sativus]
Cla021996	0.00854994	-1.02997	down	[R]	General function prediction only	Biological Process: RNA methylation (GO:0001510);; Molecular Function: structural constituent of ribosome (GO:0003735);; Cellular Component: vacuolar membrane (GO:0005774);; Cellular Component: Golgi apparatus (GO:0005794);; Cellular Component: plasma membrane (GO:0005886);; Biological Process: translation (GO:0006412);; Biological Process: proteolysis (GO:0006508);; Biological Process: sister ch…	--	60S ribosomal protein L17-1 GN=RPL17A OS=Arabidopsis thaliana (Mouse-ear cress) PE=2 SV=1	PREDICTED: endoplasmic reticulum metallopeptidase 1-like [Cucumis sativus]
Cla016617	0.00282374	-2.50872	down	--	--	Molecular Function: calmodulin binding (GO:0005516);; Cellular Component: mitochondrion (GO:0005739);; Biological Process: auxin-activated signaling pathway (GO:0009734);;	K14488|4e-42|vvi:100257133|hypothetical protein LOC100257133	Indole-3-acetic acid-induced protein ARG7 GN=ARG7 OS=Vigna radiata var. radiata (Mung bean) PE=2 SV=1	PREDICTED: auxin-induced protein 15A-like [Cucumis sativus]
Cla021815	0.00823459	-1.03937	down	--	--	Molecular Function: protein serine/threonine phosphatase activity (GO:0004722);; Cellular Component: Golgi apparatus (GO:0005794);; Biological Process: protein dephosphorylation (GO:0006470);; Biological Process: protein glycosylation (GO:0006486);; Molecular Function: galactosyltransferase activity (GO:0008378);; Biological Process: glycoprotein metabolic process (GO:0009100);; Molecular Functio…	--	Probable beta-1,3-galactosyltransferase 16 GN=B3GALT16 OS=Arabidopsis thaliana (Mouse-ear cress) PE=2 SV=1	PREDICTED: probable beta-1,3-galactosyltransferase 16-like [Cucumis sativus]
Cla006786	2.95459e-16	4.3446	up	[K]	Transcription	Molecular Function: plastid sigma factor activity (GO:0001053);; Molecular Function: DNA binding (GO:0003677);; Molecular Function: sequence-specific DNA binding transcription factor activity (GO:0003700);; Molecular Function: DNA-directed RNA polymerase activity (GO:0003899);; Molecular Function: protein binding (GO:0005515);; Biological Process: pentose-phosphate shunt (GO:0006098);; Biological…	--	RNA polymerase sigma factor sigA (Precursor) GN=At1g64860 OS=Arabidopsis thaliana (Mouse-ear cress) PE=1 SV=1	PREDICTED: RNA polymerase sigma factor sigA-like [Cucumis sativus]
Cla021180	1.51505e-05	-3.4213	down	[T]	Signal transduction mechanisms	Molecular Function: actin binding (GO:0003779);; Cellular Component: cytosol (GO:0005829);; Biological Process: endocytosis (GO:0006897);; Biological Process: establishment of tissue polarity (GO:0007164);; Biological Process: plant-type cell wall modification (GO:0009827);; Biological Process: pollen germination (GO:0009846);; Biological Process: pollen tube growth (GO:0009860);; Biological Proc…	K00889|4e-48|ath:AT3G09920|PIP5K9	Phosphatidylinositol 4-phosphate 5-kinase 9 GN=PIP5K9 OS=Arabidopsis thaliana (Mouse-ear cress) PE=1 SV=2	45 PIP kinase [Cucumis melo subsp. melo]
Cla011866	4.93728e-19	2.56959	up	[R]	General function prediction only	Cellular Component: Golgi apparatus (GO:0005794);; Biological Process: glutamine metabolic process (GO:0006541);; Molecular Function: hydrolase activity (GO:0016787);;	--	--	PREDICTED: LOW QUALITY PROTEIN: putative glutamine amidotransferase-like protein RP404-like [Cucumis sativus]
Cla023348	0.000460739	-2.27529	down	--	--	Molecular Function: sequence-specific DNA binding transcription factor activity (GO:0003700);; Cellular Component: nucleus (GO:0005634);; Biological Process: regulation of transcription, DNA-templated (GO:0006355);; Biological Process: signal transduction (GO:0007165);; Biological Process: sulfate transport (GO:0008272);; Biological Process: DNA mediated transformation (GO:0009294);; Biological P…	--	Transcription factor RF2b GN=RF2b OS=Oryza sativa subsp. japonica (Rice) PE=1 SV=1	bZIP transcription factor [Cucumis melo subsp. melo]
Cla018562	4.97845e-13	-2.58077	down	[R]	General function prediction only	Biological Process: alternative mRNA splicing, via spliceosome (GO:0000380);; Molecular Function: RNA binding transcription antitermination factor activity (GO:0001072);; Molecular Function: double-stranded DNA binding (GO:0003690);; Molecular Function: single-stranded DNA binding (GO:0003697);; Molecular Function: RNA binding (GO:0003723);; Molecular Function: mRNA binding (GO:0003729);; Molecul…	--	Glycine-rich RNA-binding protein 3, mitochondrial (Precursor) GN=MAF19_30 OS=Arabidopsis thaliana (Mouse-ear cress) PE=2 SV=1	PREDICTED: glycine-rich RNA-binding protein 2, mitochondrial-like [Cucumis sativus]
Cla003380	9.19961e-10	6.60947	up	--	--	Molecular Function: peroxidase activity (GO:0004601);; Molecular Function: protein binding (GO:0005515);; Cellular Component: extracellular region (GO:0005576);; Cellular Component: nucleus (GO:0005634);; Cellular Component: vacuolar membrane (GO:0005774);; Biological Process: iron ion transport (GO:0006826);; Biological Process: response to oxidative stress (GO:0006979);; Biological Process: res…	K00430|1e-139|vvi:100249751|hypothetical protein LOC100249751	Peroxidase 51 (Precursor) OS=Arabidopsis thaliana (Mouse-ear cress) PE=2 SV=1	PREDICTED: peroxidase 51-like [Cucumis sativus]
Cla009089	0.000103395	4.5333	up	[P]	Inorganic ion transport and metabolism	Biological Process: respiratory burst involved in defense response (GO:0002679);; Molecular Function: carbonate dehydratase activity (GO:0004089);; Molecular Function: calcium-transporting ATPase activity (GO:0005388);; Molecular Function: calmodulin binding (GO:0005516);; Molecular Function: ATP binding (GO:0005524);; Cellular Component: endoplasmic reticulum membrane (GO:0005789);; Cellular Com…	--	Calcium-transporting ATPase 4, plasma membrane-type GN=ACA4 OS=Arabidopsis thaliana (Mouse-ear cress) PE=1 SV=1	PREDICTED: LOW QUALITY PROTEIN: calcium-transporting ATPase 4, plasma membrane-type-like [Cucumis sativus]
Cla002393	2.33954e-09	2.754	up	[I]	Lipid transport and metabolism	Biological Process: long-chain fatty acid metabolic process (GO:0001676);; Molecular Function: acyl-CoA dehydrogenase activity (GO:0003995);; Molecular Function: acyl-CoA oxidase activity (GO:0003997);; Cellular Component: nucleus (GO:0005634);; Biological Process: fatty acid beta-oxidation (GO:0006635);; Biological Process: transport (GO:0006810);; Biological Process: defense response (GO:000695…	K00232|0.0|pop:POPTR_832274|acyl-CoA oxidase (EC:1.3.3.6)	Acyl-coenzyme A oxidase, peroxisomal (Precursor) GN=Acx OS=Cucurbita maxima (Pumpkin) PE=1 SV=1	PREDICTED: acyl-coenzyme A oxidase, peroxisomal-like [Cucumis sativus]
Cla001514	0.000291451	1.04366	up	[E]	Amino acid transport and metabolism	Cellular Component: endoplasmic reticulum (GO:0005783);; Biological Process: cellular amino acid metabolic process (GO:0006520);; Biological Process: fatty acid beta-oxidation (GO:0006635);; Biological Process: ER to Golgi vesicle-mediated transport (GO:0006888);; Molecular Function: sphinganine-1-phosphate aldolase activity (GO:0008117);; Biological Process: toxin catabolic process (GO:0009407);…	K01634|1e-117|rcu:RCOM_1079290|sphingosine phosphate lyase, putative (EC:4.1.2.27)	Sphingosine-1-phosphate lyase GN=At1g27980 OS=Arabidopsis thaliana (Mouse-ear cress) PE=2 SV=1	PREDICTED: sphingosine-1-phosphate lyase-like [Cucumis sativus]
Cla014145	9.16682e-07	-1.4148	down	--	--	Biological Process: nuclear division (GO:0000280);; Biological Process: cytokinesis by cell plate formation (GO:0000911);; Cellular Component: nucleus (GO:0005634);; Cellular Component: cytoplasm (GO:0005737);; Biological Process: chromatin silencing (GO:0006342);; Biological Process: nucleolus organization (GO:0007000);; Biological Process: cell proliferation (GO:0008283);; Biological Process: h…	--	--	PREDICTED: uncharacterized protein LOC101209377 [Cucumis sativus]
Cla021445	0.00210539	-1.62603	down	[G]	Carbohydrate transport and metabolism	Biological Process: polysaccharide biosynthetic process (GO:0000271);; Cellular Component: extracellular region (GO:0005576);; Biological Process: pattern specification process (GO:0007389);; Biological Process: regulation of cell size (GO:0008361);; Biological Process: defense response, incompatible interaction (GO:0009814);; Biological Process: plant-type cell wall modification (GO:0009827);; B…	K01728|0.0|vvi:100232902|PL1	Probable pectate lyase 15 (Precursor) GN=At4g13710 OS=Arabidopsis thaliana (Mouse-ear cress) PE=2 SV=1	PREDICTED: probable pectate lyase 15-like [Cucumis sativus]
Cla014347	3.64924e-24	-3.41872	down	[D]	Cell cycle control, cell division, chromosome partitioning	Biological Process: regulation of cyclin-dependent protein serine/threonine kinase activity (GO:0000079);; Cellular Component: nucleus (GO:0005634);; Cellular Component: mitochondrion (GO:0005739);; Biological Process: mitotic nuclear division (GO:0007067);; Molecular Function: protein kinase binding (GO:0019901);; Biological Process: cell division (GO:0051301);;	K05868|1e-174|rcu:RCOM_0873690|cyclin B, putative	G2/mitotic-specific cyclin-1 OS=Medicago sativa subsp. varia (Alfalfa) PE=2 SV=1	PREDICTED: G2/mitotic-specific cyclin-1-like [Cucumis sativus]
Cla021870	6.87255e-07	1.66221	up	[C]	Energy production and conversion	Molecular Function: electron-transferring-flavoprotein dehydrogenase activity (GO:0004174);; Cellular Component: mitochondrial envelope (GO:0005740);; Biological Process: leucine catabolic process (GO:0006552);; Molecular Function: electron carrier activity (GO:0009055);; Biological Process: thiamine biosynthetic process (GO:0009228);; Biological Process: response to absence of light (GO:0009646)…	K00311|0.0|vvi:100244062|hypothetical protein LOC100244062	--	PREDICTED: electron transfer flavoprotein-ubiquinone oxidoreductase, mitochondrial-like [Cucumis sativus]
Cla008684	9.04203e-07	2.77011	up	--	--	Biological Process: very long-chain fatty acid metabolic process (GO:0000038);; Biological Process: polysaccharide biosynthetic process (GO:0000271);; Molecular Function: carboxylic ester hydrolase activity (GO:0004091);; Cellular Component: extracellular region (GO:0005576);; Biological Process: lipid metabolic process (GO:0006629);; Biological Process: pattern specification process (GO:0007389)…	--	GDSL esterase/lipase At5g22810 (Precursor) GN=At5g22810 OS=Arabidopsis thaliana (Mouse-ear cress) PE=2 SV=3	PREDICTED: GDSL esterase/lipase At5g22810-like [Cucumis sativus]
Cla012689	4.59398e-21	-3.04823	down	[L]	Replication, recombination and repair	Biological Process: microtubule cytoskeleton organization (GO:0000226);; Biological Process: double-strand break repair via homologous recombination (GO:0000724);; Biological Process: cytokinesis by cell plate formation (GO:0000911);; Cellular Component: cytoplasm (GO:0005737);; Biological Process: DNA methylation (GO:0006306);; Biological Process: methylation-dependent chromatin silencing (GO:00…	--	Protein IQ-DOMAIN 31 GN=IQD31 OS=Arabidopsis thaliana (Mouse-ear cress) PE=1 SV=1	PREDICTED: uncharacterized protein LOC101221010 [Cucumis sativus]
Cla015459	0.000801711	-1.47124	down	--	--	Biological Process: Group II intron splicing (GO:0000373);; Molecular Function: RNA binding (GO:0003723);; Cellular Component: chloroplast (GO:0009507);; Biological Process: chloroplast organization (GO:0009658);; Cellular Component: intracellular membrane-bounded organelle (GO:0043231);; Cellular Component: cytoplasmic part (GO:0044444);;	--	Pentatricopeptide repeat-containing protein At3g46870 GN=At3g46870 OS=Arabidopsis thaliana (Mouse-ear cress) PE=2 SV=1	PREDICTED: pentatricopeptide repeat-containing protein At3g46870-like [Cucumis sativus]
Cla011990	0.0031709	1.01146	up	[K]	Transcription	Cellular Component: chloroplast thylakoid lumen (GO:0009543);; Biological Process: methylglyoxal catabolic process to D-lactate (GO:0019243);;	K07735|1e-138|vvi:100260279|hypothetical protein LOC100260279	--	PREDICTED: uncharacterized protein LOC101222789 [Cucumis sativus]
Cla006045	1.3521e-09	4.47676	up	--	--	Biological Process: acetyl-CoA metabolic process (GO:0006084);; Biological Process: lipid transport (GO:0006869);; Molecular Function: lipid binding (GO:0008289);; Biological Process: sterol biosynthetic process (GO:0016126);; Biological Process: brassinosteroid biosynthetic process (GO:0016132);; Cellular Component: anchored component of plasma membrane (GO:0046658);;	--	Non-specific lipid-transfer protein-like protein At5g64080 (Precursor) GN=At5g64080 OS=Arabidopsis thaliana (Mouse-ear cress) PE=1 SV=1	PREDICTED: non-specific lipid-transfer protein-like protein At2g13820-like [Cucumis sativus]
Cla008441	0.00697686	-1.04018	down	[R]	General function prediction only	Molecular Function: nucleotide binding (GO:0000166);; Biological Process: double-strand break repair via homologous recombination (GO:0000724);; Molecular Function: protein binding (GO:0005515);; Cellular Component: nucleus (GO:0005634);; Biological Process: nucleosome assembly (GO:0006334);; Biological Process: transcription, DNA-templated (GO:0006351);; Biological Process: RNA processing (GO:00…	K10751|1e-164|rcu:RCOM_1460830|chromatin assembly factor I P60 subunit, putative	Chromatin assembly factor 1 subunit FAS2 GN=MUB3.9 OS=Arabidopsis thaliana (Mouse-ear cress) PE=1 SV=1	PREDICTED: chromatin assembly factor 1 subunit FAS2-like [Cucumis sativus]
Cla022038	8.68975e-08	-1.52653	down	--	--	Cellular Component: cytosol (GO:0005829);; Biological Process: nucleobase-containing compound metabolic process (GO:0006139);; Biological Process: nucleotide biosynthetic process (GO:0009165);; Biological Process: xylem and phloem pattern formation (GO:0010051);; Cellular Component: intracellular part (GO:0044424);;	--	Nucleolin 1 OS=Oryza sativa subsp. japonica (Rice) PE=2 SV=1	PREDICTED: nucleolar protein 14-like [Cucumis sativus]
Cla002325	9.25619e-10	-3.04222	down	--	--	Molecular Function: aspartic-type endopeptidase activity (GO:0004190);; Cellular Component: extracellular region (GO:0005576);; Biological Process: proteolysis (GO:0006508);; Biological Process: cellular aromatic compound metabolic process (GO:0006725);; Biological Process: defense response (GO:0006952);; Molecular Function: peptidase activity (GO:0008233);; Biological Process: response to endoge…	--	Aspartic proteinase nepenthesin-1 (Precursor) GN=nep1 OS=Nepenthes gracilis (Slender pitcher plant) PE=1 SV=1	PREDICTED: aspartic proteinase nepenthesin-2-like [Cucumis sativus]
Cla001947	0.00508517	1.06695	up	--	--	Molecular Function: 1-phosphatidylinositol-3-phosphate 5-kinase activity (GO:0000285);; Molecular Function: protein binding (GO:0005515);; Cellular Component: mitochondrion (GO:0005739);; Cellular Component: endosome (GO:0005768);; Cellular Component: plasma membrane (GO:0005886);; Biological Process: cellular protein modification process (GO:0006464);; Biological Process: phosphate-containing co…	--	Putative 1-phosphatidylinositol-3-phosphate 5-kinase FAB1C GN=FAB1C OS=Arabidopsis thaliana (Mouse-ear cress) PE=2 SV=1	hypothetical protein PRUPE_ppa000119mg [Prunus persica]
Cla008677	2.94351e-05	-1.37268	down	[M]	Cell wall/membrane/envelope biogenesis	Cellular Component: Golgi membrane (GO:0000139);; Molecular Function: protein binding (GO:0005515);; Cellular Component: endosome (GO:0005768);; Cellular Component: Golgi apparatus (GO:0005794);; Cellular Component: trans-Golgi network (GO:0005802);; Cellular Component: plasma membrane (GO:0005886);; Biological Process: calcium ion transport (GO:0006816);; Biological Process: Golgi organization (…	K13680|0.0|rcu:RCOM_1186280|transferase, transferring glycosyl groups, putative (EC:2.4.1.12)	Glucomannan 4-beta-mannosyltransferase 2 GN=CSLA2 OS=Arabidopsis thaliana (Mouse-ear cress) PE=2 SV=1	PREDICTED: glucomannan 4-beta-mannosyltransferase 2-like [Cucumis sativus]
Cla005486	9.50435e-26	-3.41855	down	[D]	Cell cycle control, cell division, chromosome partitioning	Biological Process: regulation of cyclin-dependent protein serine/threonine kinase activity (GO:0000079);; Molecular Function: protein binding (GO:0005515);; Cellular Component: nucleus (GO:0005634);; Biological Process: cell cycle (GO:0007049);; Molecular Function: protein kinase binding (GO:0019901);; Cellular Component: intracellular part (GO:0044424);; Biological Process: regulation of cellul…	K05868|1e-121|pop:POPTR_567093|hypothetical protein	Putative cyclin-B3-1 GN=CYCB3-1 OS=Arabidopsis thaliana (Mouse-ear cress) PE=2 SV=2	PREDICTED: putative cyclin-B3-1-like [Cucumis sativus]
Cla013378	4.90053e-07	1.67111	up	--	--	Cellular Component: chloroplast (GO:0009507);;	--	Pentatricopeptide repeat-containing protein At2g30100, chloroplastic (Precursor) GN=At2g30100 OS=Arabidopsis thaliana (Mouse-ear cress) PE=2 SV=2	PREDICTED: LOW QUALITY PROTEIN: pentatricopeptide repeat-containing protein At2g30100, chloroplastic-like [Cucumis sativus]
Cla017460	0.00122758	-1.09166	down	--	--	--	K14169|1e-149|vvi:100252179|hypothetical protein LOC100252179	Cytoplasmic tRNA 2-thiolation protein 2 GN=T19K4.40 OS=Arabidopsis thaliana (Mouse-ear cress) PE=2 SV=3	PREDICTED: cytoplasmic tRNA 2-thiolation protein 2-like [Cucumis sativus]
Cla016273	1.27568e-05	-2.63839	down	--	--	--	--	--	hypothetical protein VITISV_023813 [Vitis vinifera]
Cla003173	8.0375e-07	1.42749	up	--	--	Cellular Component: vacuole (GO:0005773);; Cellular Component: chloroplast (GO:0009507);;	--	Uncharacterized protein At5g01610 GN=At5g01610 OS=Arabidopsis thaliana (Mouse-ear cress) PE=1 SV=1	PREDICTED: uncharacterized protein LOC101215998 [Cucumis sativus]
Cla000800	1.93703e-06	1.65803	up	--	--	Cellular Component: nucleus (GO:0005634);; Biological Process: jasmonic acid metabolic process (GO:0009694);; Biological Process: response to jasmonic acid (GO:0009753);; Molecular Function: purine ribonucleoside binding (GO:0032550);; Molecular Function: adenyl ribonucleotide binding (GO:0032559);; Molecular Function: anion binding (GO:0043168);;	--	--	PREDICTED: uncharacterized protein LOC101230152 [Cucumis sativus]
Cla009096	0.000502444	-1.35784	down	--	--	Biological Process: MAPK cascade (GO:0000165);; Molecular Function: core promoter proximal region sequence-specific DNA binding (GO:0000987);; Molecular Function: core promoter binding (GO:0001047);; Molecular Function: sequence-specific DNA binding transcription factor activity (GO:0003700);; Molecular Function: protein binding (GO:0005515);; Cellular Component: nucleus (GO:0005634);; Biological…	--	Transcription factor TCP7 GN=TCP7 OS=Arabidopsis thaliana (Mouse-ear cress) PE=2 SV=1	PREDICTED: transcription factor TCP7-like [Cucumis sativus]
Cla021782	6.41275e-10	-1.9009	down	[K]	Transcription	Cellular Component: DNA-directed RNA polymerase IV complex (GO:0000418);; Cellular Component: DNA-directed RNA polymerase V complex (GO:0000419);; Molecular Function: DNA binding (GO:0003677);; Molecular Function: DNA-directed RNA polymerase activity (GO:0003899);; Cellular Component: DNA-directed RNA polymerase II, core complex (GO:0005665);; Biological Process: transcription, DNA-templated (GO:…	K03017|2e-64|vvi:100253286|hypothetical protein LOC100253286	--	PREDICTED: DNA-directed RNA polymerase II subunit RPB9-like [Cucumis sativus]
Cla023361	0.00887156	1.28926	up	--	--	Biological Process: MAPK cascade (GO:0000165);; Biological Process: respiratory burst involved in defense response (GO:0002679);; Molecular Function: sequence-specific DNA binding transcription factor activity (GO:0003700);; Molecular Function: protein binding (GO:0005515);; Cellular Component: nucleolus (GO:0005730);; Cellular Component: plasma membrane (GO:0005886);; Biological Process: protein…	--	Ethylene-responsive transcription factor 4 GN=At3g15210 OS=Arabidopsis thaliana (Mouse-ear cress) PE=1 SV=1	PREDICTED: ethylene-responsive transcription factor 4-like [Cucumis sativus]
Cla019548	2.54451e-07	-1.52414	down	--	--	Molecular Function: DNA binding (GO:0003677);; Molecular Function: sequence-specific DNA binding transcription factor activity (GO:0003700);; Molecular Function: protein binding (GO:0005515);; Cellular Component: nucleus (GO:0005634);; Biological Process: chromatin silencing (GO:0006342);; Biological Process: regulation of transcription, DNA-templated (GO:0006355);; Biological Process: regulation…	--	Auxin response factor 6 GN=ARF6 OS=Arabidopsis thaliana (Mouse-ear cress) PE=1 SV=2	PREDICTED: auxin response factor 6-like [Cucumis sativus]
Cla009212	1.26009e-13	-2.12972	down	[Z]	Cytoskeleton	Biological Process: nuclear division (GO:0000280);; Biological Process: cytokinesis by cell plate formation (GO:0000911);; Biological Process: phragmoplast assembly (GO:0000914);; Biological Process: regionalization (GO:0003002);; Molecular Function: calmodulin binding (GO:0005516);; Cellular Component: microtubule associated complex (GO:0005875);; Cellular Component: plasma membrane (GO:0005886)…	--	Kinesin-like protein KIN12B GN=MDB19.16 OS=Arabidopsis thaliana (Mouse-ear cress) PE=1 SV=1	PREDICTED: uncharacterized protein LOC101204935 [Cucumis sativus]
Cla012872	0.000841144	1.30069	up	[C]	Energy production and conversion	Cellular Component: mitochondrion (GO:0005739);; Cellular Component: peroxisome (GO:0005777);; Biological Process: defense response (GO:0006952);; Biological Process: signal transduction (GO:0007165);; Biological Process: response to wounding (GO:0009611);; Biological Process: jasmonic acid biosynthetic process (GO:0009695);; Biological Process: response to hormone (GO:0009725);; Biological Proce…	--	12-oxophytodienoate reductase 2 GN=OPR2 OS=Arabidopsis thaliana (Mouse-ear cress) PE=2 SV=2	PREDICTED: 12-oxophytodienoate reductase 1-like [Cucumis sativus]
Cla011198	2.61126e-06	2.48417	up	--	--	Molecular Function: DNA binding (GO:0003677);; Molecular Function: sequence-specific DNA binding transcription factor activity (GO:0003700);; Cellular Component: nucleus (GO:0005634);; Biological Process: heme biosynthetic process (GO:0006783);; Biological Process: defense response (GO:0006952);; Biological Process: circadian rhythm (GO:0007623);; Biological Process: response to cold (GO:0009409)…	--	Putative transcription factor bHLH041 GN=MHM17.7 OS=Arabidopsis thaliana (Mouse-ear cress) PE=4 SV=1	PREDICTED: LOW QUALITY PROTEIN: putative transcription factor bHLH041-like, partial [Cucumis sativus]
Cla016813	1.60105e-05	1.29939	up	--	--	Biological Process: anatomical structure morphogenesis (GO:0009653);; Biological Process: post-embryonic development (GO:0009791);; Biological Process: cellular component organization (GO:0016043);; Cellular Component: cell part (GO:0044464);; Biological Process: single-organism developmental process (GO:0044767);; Biological Process: organ development (GO:0048513);; Biological Process: cellular …	--	Proline-rich receptor-like protein kinase PERK2 GN=PERK2 OS=Arabidopsis thaliana (Mouse-ear cress) PE=2 SV=3	PREDICTED: uncharacterized protein LOC101231590 [Cucumis sativus]
Watermelon_newGene_727	1.27312e-06	-1.96088	down	--	--	Molecular Function: methyltransferase activity (GO:0008168);; Biological Process: methylation (GO:0032259);;	--	--	PREDICTED: uncharacterized protein LOC103496511 isoform X1 [Cucumis melo]
Cla009881	7.44468e-06	-2.7304	down	--	--	--	--	--	predicted protein [Populus trichocarpa]
Cla013633	0.000116241	-1.1069	down	--	--	Molecular Function: protein binding (GO:0005515);; Biological Process: regulation of transcription, DNA-templated (GO:0006355);; Biological Process: response to stress (GO:0006950);; Biological Process: cell proliferation (GO:0008283);; Biological Process: macromolecule catabolic process (GO:0009057);; Biological Process: adaxial/abaxial pattern specification (GO:0009955);; Biological Process: le…	--	GRF1-interacting factor 1 GN=F4I4.20 OS=Arabidopsis thaliana (Mouse-ear cress) PE=1 SV=1	PREDICTED: GRF1-interacting factor 1-like [Cucumis sativus]
Cla014750	0.000145031	1.20407	up	[R]	General function prediction only	Molecular Function: catalytic activity (GO:0003824);;	--	--	PREDICTED: uncharacterized isomerase BH0283-like [Cucumis sativus]
Cla007908	2.48197e-12	-2.74054	down	--	--	--	--	--	PREDICTED: uncharacterized protein LOC101219759 [Cucumis sativus]
Cla022862	2.79784e-06	3.35605	up	--	--	Molecular Function: ubiquitin-protein transferase activity (GO:0004842);; Biological Process: signal transduction (GO:0007165);; Biological Process: response to fungus (GO:0009620);; Biological Process: response to endogenous stimulus (GO:0009719);; Biological Process: embryo development ending in seed dormancy (GO:0009793);; Biological Process: response to organic substance (GO:0010033);; Biolog…	--	RING-H2 finger protein ATL13 GN=ATL13 OS=Arabidopsis thaliana (Mouse-ear cress) PE=2 SV=2	PREDICTED: RING-H2 finger protein ATL13-like [Cucumis sativus]
Cla002659	6.15979e-12	7.83474	up	--	--	Cellular Component: cytosol (GO:0005829);; Biological Process: xenobiotic metabolic process (GO:0006805);; Biological Process: response to salt stress (GO:0009651);; Biological Process: response to ethylene (GO:0009723);; Biological Process: response to abscisic acid (GO:0009737);; Biological Process: hormone-mediated signaling pathway (GO:0009755);; Biological Process: response to inorganic subs…	--	Putative UDP-glucose flavonoid 3-O-glucosyltransferase 3 GN=GT3 OS=Fragaria ananassa (Strawberry) PE=2 SV=1	PREDICTED: putative UDP-glucose flavonoid 3-O-glucosyltransferase 3-like [Cucumis sativus]
Cla019547	0.00106122	1.8897	up	[I]	Lipid transport and metabolism	Molecular Function: triglyceride lipase activity (GO:0004806);; Cellular Component: mitochondrion (GO:0005739);; Biological Process: lipid metabolic process (GO:0006629);; Molecular Function: phosphatidylcholine 1-acylhydrolase activity (GO:0008970);; Cellular Component: chloroplast (GO:0009507);; Biological Process: seed coat development (GO:0010214);; Biological Process: single-organism process…	--	Phospholipase A1-Igamma2, chloroplastic (Precursor) GN=At2g30550 OS=Arabidopsis thaliana (Mouse-ear cress) PE=1 SV=2	PREDICTED: phospholipase A1-Igamma2, chloroplastic-like [Cucumis sativus]
Cla012778	0.00661811	-1.20556	down	[RTKL]	--	Molecular Function: protein kinase activity (GO:0004672);; Molecular Function: protein serine/threonine kinase activity (GO:0004674);; Molecular Function: steroid binding (GO:0005496);; Molecular Function: ATP binding (GO:0005524);; Cellular Component: endosome (GO:0005768);; Cellular Component: plasma membrane (GO:0005886);; Biological Process: polysaccharide metabolic process (GO:0005976);; Bio…	--	Inactive leucine-rich repeat receptor-like protein kinase CORYNE (Precursor) GN=T31B5.110 OS=Arabidopsis thaliana (Mouse-ear cress) PE=1 SV=1	PREDICTED: ADP-ribosylation factor GTPase-activating protein AGD3-like, partial [Cucumis sativus]
Cla007419	2.46527e-06	2.69284	up	[C]	Energy production and conversion	Biological Process: polysaccharide biosynthetic process (GO:0000271);; Molecular Function: copper ion binding (GO:0005507);; Biological Process: pentose-phosphate shunt (GO:0006098);; Molecular Function: electron carrier activity (GO:0009055);; Cellular Component: chloroplast thylakoid membrane (GO:0009535);; Cellular Component: chloroplast thylakoid lumen (GO:0009543);; Cellular Component: chlor…	K02638|3e-70|rcu:RCOM_1599580|Plastocyanin A, chloroplast precursor, putative	Plastocyanin, chloroplastic (Precursor) GN=PETE OS=Spinacia oleracea (Spinach) PE=1 SV=2	PREDICTED: plastocyanin, chloroplastic-like [Cucumis sativus]
Cla003789	0.0022269	3.86884	up	--	--	Molecular Function: sequence-specific DNA binding transcription factor activity (GO:0003700);; Molecular Function: protein binding (GO:0005515);; Cellular Component: nucleolus (GO:0005730);; Cellular Component: plasma membrane (GO:0005886);; Biological Process: amino acid transport (GO:0006865);; Biological Process: nucleocytoplasmic transport (GO:0006913);; Biological Process: response to water …	--	Ethylene-responsive transcription factor ABR1 GN=MVP7.8 OS=Arabidopsis thaliana (Mouse-ear cress) PE=2 SV=1	PREDICTED: ethylene-responsive transcription factor ABR1-like [Cucumis sativus]
Cla004234	4.6256e-09	6.128	up	[K]	Transcription	Molecular Function: plastid sigma factor activity (GO:0001053);; Molecular Function: DNA binding (GO:0003677);; Molecular Function: sequence-specific DNA binding transcription factor activity (GO:0003700);; Molecular Function: DNA-directed RNA polymerase activity (GO:0003899);; Cellular Component: mitochondrion (GO:0005739);; Biological Process: DNA-templated transcription, initiation (GO:0006352…	--	RNA polymerase sigma factor sigE, chloroplastic/mitochondrial (Precursor) GN=MLE8.4 OS=Arabidopsis thaliana (Mouse-ear cress) PE=1 SV=1	PREDICTED: RNA polymerase sigma factor sigE, chloroplastic/mitochondrial-like [Cucumis sativus]
Cla001189	0.000209883	2.99411	up	[S]	Function unknown	Cellular Component: cytoplasm (GO:0005737);; Biological Process: cellular aromatic compound metabolic process (GO:0006725);; Molecular Function: ferrous iron binding (GO:0008198);; Molecular Function: zinc ion binding (GO:0008270);; Molecular Function: oxidoreductase activity (GO:0016491);; Molecular Function: oxidoreductase activity, acting on single donors with incorporation of molecular oxygen…	--	4,5-DOPA dioxygenase extradiol-like protein GN=At4g15093 OS=Arabidopsis thaliana (Mouse-ear cress) PE=2 SV=1	PREDICTED: 4,5-DOPA dioxygenase extradiol-like protein-like [Cucumis sativus]
Cla013462	0.00805806	1.53913	up	--	--	--	--	--	PREDICTED: uncharacterized protein LOC101202760 [Cucumis sativus]
Cla022959	0.000975248	1.96789	up	--	--	Molecular Function: protein binding (GO:0005515);; Cellular Component: mitochondrion (GO:0005739);; Cellular Component: endosome (GO:0005768);; Cellular Component: Golgi apparatus (GO:0005794);; Cellular Component: trans-Golgi network (GO:0005802);; Biological Process: oligopeptide transport (GO:0006857);; Biological Process: lignin metabolic process (GO:0009808);; Biological Process: plant-type …	--	Glucuronoxylan 4-O-methyltransferase 1 GN=GXM1 OS=Arabidopsis thaliana (Mouse-ear cress) PE=1 SV=1	Cell wall integrity and stress response component 1 [Theobroma cacao]
Cla019895	1.45911e-06	1.75491	up	--	--	Biological Process: cell wall macromolecule catabolic process (GO:0016998);;	--	F-box protein At1g55000 GN=At1g55000 OS=Arabidopsis thaliana (Mouse-ear cress) PE=1 SV=1	PREDICTED: F-box protein At1g55000-like [Cucumis sativus]
Cla001016	0.00011125	-2.61624	down	--	--	Biological Process: mitochondrial RNA processing (GO:0000963);; Molecular Function: endonuclease activity (GO:0004519);; Cellular Component: mitochondrion (GO:0005739);; Biological Process: regulation of transcription, DNA-templated (GO:0006355);; Cellular Component: chloroplast (GO:0009507);; Biological Process: embryo development ending in seed dormancy (GO:0009793);; Biological Process: phloem…	--	Pentatricopeptide repeat-containing protein At1g11290 GN=T28P6.20 OS=Arabidopsis thaliana (Mouse-ear cress) PE=2 SV=1	hypothetical protein PRUPE_ppa014644mg [Prunus persica]
Cla000518	9.88449e-05	1.55048	up	--	--	Molecular Function: zinc ion binding (GO:0008270);; Molecular Function: protein-disulfide reductase activity (GO:0047134);; Biological Process: oxidation-reduction process (GO:0055114);;	--	--	PREDICTED: uncharacterized protein LOC101220216 [Cucumis sativus]
Cla009283	7.81416e-11	2.02059	up	--	--	Biological Process: respiratory burst involved in defense response (GO:0002679);; Molecular Function: DNA binding (GO:0003677);; Molecular Function: sequence-specific DNA binding transcription factor activity (GO:0003700);; Cellular Component: nucleolus (GO:0005730);; Biological Process: transcription, DNA-templated (GO:0006351);; Biological Process: mRNA export from nucleus (GO:0006406);; Biolog…	--	Ethylene-responsive transcription factor RAP2-3 OS=Arabidopsis thaliana (Mouse-ear cress) PE=1 SV=2	PREDICTED: ethylene-responsive transcription factor RAP2-3-like [Cucumis sativus]
Cla005033	1.08356e-06	1.40151	up	[I]	Lipid transport and metabolism	Biological Process: sulfur amino acid metabolic process (GO:0000096);; Biological Process: MAPK cascade (GO:0000165);; Molecular Function: iron ion binding (GO:0005506);; Cellular Component: nucleus (GO:0005634);; Biological Process: pentose-phosphate shunt (GO:0006098);; Biological Process: regulation of translation (GO:0006417);; Biological Process: glycine catabolic process (GO:0006546);; Biol…	K03526|0.0|vvi:100257071|hypothetical protein LOC100257071	4-hydroxy-3-methylbut-2-en-1-yl diphosphate synthase, chloroplastic (Precursor) GN=MUP24.2 OS=Arabidopsis thaliana (Mouse-ear cress) PE=1 SV=1	PREDICTED: 4-hydroxy-3-methylbut-2-en-1-yl diphosphate synthase, chloroplastic-like [Cucumis sativus]
Cla017615	0.00757718	2.12576	up	[U]	Intracellular trafficking, secretion, and vesicular transport	Biological Process: MAPK cascade (GO:0000165);; Biological Process: cytokinesis by cell plate formation (GO:0000911);; Biological Process: respiratory burst involved in defense response (GO:0002679);; Molecular Function: SNAP receptor activity (GO:0005484);; Cellular Component: nucleus (GO:0005634);; Cellular Component: late endosome (GO:0005770);; Cellular Component: trans-Golgi network (GO:0005…	--	Syntaxin-121 GN=F26K24.11 OS=Arabidopsis thaliana (Mouse-ear cress) PE=1 SV=1	PREDICTED: syntaxin-121-like [Cucumis sativus]
Cla013901	1.80844e-06	7.33209	up	[TZDR]	--	Molecular Function: calcium ion binding (GO:0005509);; Molecular Function: protein binding (GO:0005515);; Biological Process: response to stress (GO:0006950);; Biological Process: response to temperature stimulus (GO:0009266);; Biological Process: trichome branching (GO:0010091);; Biological Process: reproductive process (GO:0022414);; Cellular Component: intracellular membrane-bounded organelle …	K13448|8e-48|vvi:100253886|hypothetical protein LOC100253886	Probable calcium-binding protein CML44 GN=CML44 OS=Arabidopsis thaliana (Mouse-ear cress) PE=2 SV=2	PREDICTED: probable calcium-binding protein CML44-like [Cucumis sativus]
Cla009771	8.31695e-08	1.7135	up	--	--	--	--	--	PREDICTED: uncharacterized protein LOC101215500 [Cucumis sativus]
Cla009656	0.000771033	-1.19962	down	--	--	Biological Process: pyrimidine ribonucleotide biosynthetic process (GO:0009220);;	--	--	PREDICTED: uncharacterized protein LOC101222138 [Cucumis sativus]
Cla016228	1.66016e-07	1.60954	up	--	--	Molecular Function: nucleotide binding (GO:0000166);; Molecular Function: magnesium ion binding (GO:0000287);; Molecular Function: ATP binding (GO:0005524);; Cellular Component: cytosol (GO:0005829);; Biological Process: myo-inositol hexakisphosphate biosynthetic process (GO:0010264);; Biological Process: inositol trisphosphate metabolic process (GO:0032957);; Molecular Function: metal ion bindin…	K00913|1e-138|vvi:100242009|hypothetical protein LOC100242009	Inositol-tetrakisphosphate 1-kinase 1 GN=ITPK1 OS=Arabidopsis thaliana (Mouse-ear cress) PE=2 SV=1	PREDICTED: inositol-tetrakisphosphate 1-kinase 1-like [Cucumis sativus]
Cla015695	0.000241143	1.05525	up	[LR]	--	Biological Process: MAPK cascade (GO:0000165);; Molecular Function: NAD+ diphosphatase activity (GO:0000210);; Biological Process: respiratory burst involved in defense response (GO:0002679);; Molecular Function: protein binding (GO:0005515);; Cellular Component: nucleus (GO:0005634);; Cellular Component: cytosol (GO:0005829);; Cellular Component: plasma membrane (GO:0005886);; Biological Process…	--	Nudix hydrolase 7 GN=T20K18.70 OS=Arabidopsis thaliana (Mouse-ear cress) PE=1 SV=1	PREDICTED: nudix hydrolase 2-like [Cucumis sativus]
Cla021026	1.43013e-05	-1.33513	down	[K]	Transcription	Cellular Component: DNA-directed RNA polymerase IV complex (GO:0000418);; Cellular Component: DNA-directed RNA polymerase V complex (GO:0000419);; Molecular Function: DNA binding (GO:0003677);; Molecular Function: DNA-directed RNA polymerase activity (GO:0003899);; Molecular Function: protein binding (GO:0005515);; Cellular Component: nuclear heterochromatin (GO:0005720);; Biological Process: DNA…	--	DNA-directed RNA polymerase D subunit 2a GN=At3g23780 OS=Arabidopsis thaliana (Mouse-ear cress) PE=1 SV=1	PREDICTED: DNA-directed RNA polymerase D subunit 2a-like [Cucumis sativus]
Cla012266	0.000353962	2.77133	up	--	--	Cellular Component: nucleus (GO:0005634);; Molecular Function: zinc ion binding (GO:0008270);; Molecular Function: kinase activity (GO:0016301);; Biological Process: phosphorylation (GO:0016310);;	--	RanBP2-type zinc finger protein At1g67325 GN=At1g67325 OS=Arabidopsis thaliana (Mouse-ear cress) PE=1 SV=1	PREDICTED: zinc finger Ran-binding domain-containing protein 2-like [Cucumis sativus]
Cla011278	0.000459387	1.63641	up	[E]	Amino acid transport and metabolism	Molecular Function: cysteine synthase activity (GO:0004124);; Cellular Component: nucleus (GO:0005634);; Cellular Component: mitochondrion (GO:0005739);; Cellular Component: peroxisome (GO:0005777);; Cellular Component: plasma membrane (GO:0005886);; Biological Process: cysteine biosynthetic process from serine (GO:0006535);; Cellular Component: chromoplast (GO:0009509);; Cellular Component: chlo…	K01738|1e-133|vvi:100252170|hypothetical protein LOC100252170	Cysteine synthase OS=Citrullus lanatus (Watermelon) PE=1 SV=1	PREDICTED: cysteine synthase-like [Cucumis sativus]
Cla013640	8.47975e-10	2.32924	up	[RTKL]	--	Molecular Function: peptide receptor activity (GO:0001653);; Molecular Function: protein serine/threonine kinase activity (GO:0004674);; Molecular Function: transmembrane signaling receptor activity (GO:0004888);; Molecular Function: steroid binding (GO:0005496);; Molecular Function: ATP binding (GO:0005524);; Cellular Component: endosome (GO:0005768);; Cellular Component: plasma membrane (GO:000…	--	Leucine-rich repeat receptor protein kinase EXS (Precursor) GN=T28J14.220 OS=Arabidopsis thaliana (Mouse-ear cress) PE=1 SV=1	PREDICTED: phytosulfokine receptor 2-like [Cucumis sativus]
Cla023090	6.53809e-11	-1.91877	down	--	--	Biological Process: amino acid transmembrane transport (GO:0003333);; Cellular Component: plasma membrane (GO:0005886);; Cellular Component: integral component of plasma membrane (GO:0005887);; Biological Process: protein targeting to membrane (GO:0006612);; Biological Process: water transport (GO:0006833);; Biological Process: response to nematode (GO:0009624);; Biological Process: response to s…	--	Amino acid permease 6 GN=AAP6 OS=Arabidopsis thaliana (Mouse-ear cress) PE=1 SV=1	PREDICTED: amino acid permease 6-like [Cucumis sativus]
Cla014052	1.47805e-06	-1.37477	down	--	--	Biological Process: regionalization (GO:0003002);; Molecular Function: protein kinase activity (GO:0004672);; Molecular Function: protein binding (GO:0005515);; Cellular Component: cell wall (GO:0005618);; Cellular Component: plasma membrane (GO:0005886);; Biological Process: organelle organization (GO:0006996);; Biological Process: cell cycle (GO:0007049);; Biological Process: epidermis developm…	--	Probable inactive receptor kinase At1g27190 (Precursor) GN=At1g27190 OS=Arabidopsis thaliana (Mouse-ear cress) PE=1 SV=1	PREDICTED: receptor-like protein kinase BRI1-like 3-like [Cucumis sativus]
Cla021375	1.00253e-05	-1.50396	down	--	--	Cellular Component: nucleus (GO:0005634);; Cellular Component: mitochondrion (GO:0005739);; Cellular Component: vacuolar membrane (GO:0005774);; Cellular Component: chloroplast envelope (GO:0009941);;	--	--	PREDICTED: uncharacterized protein LOC101205636 [Cucumis sativus]
Cla005940	0.000227574	-1.1925	down	[E]	Amino acid transport and metabolism	Molecular Function: aromatic-L-amino-acid decarboxylase activity (GO:0004058);; Molecular Function: tyrosine decarboxylase activity (GO:0004837);; Cellular Component: cytoplasm (GO:0005737);; Biological Process: cellular amino acid metabolic process (GO:0006520);; Biological Process: L-phenylalanine catabolic process (GO:0006559);; Biological Process: response to stress (GO:0006950);; Biological …	K01592|0.0|vvi:100251450|similar to tyrosine decarboxylase, putative	Tyrosine decarboxylase 1 OS=Oryza sativa subsp. japonica (Rice) PE=2 SV=1	PREDICTED: tyrosine decarboxylase 1-like [Cucumis sativus]
Cla017028	0.00891777	-1.27325	down	[R]	General function prediction only	Biological Process: polysaccharide biosynthetic process (GO:0000271);; Molecular Function: protein binding (GO:0005515);; Cellular Component: endoplasmic reticulum (GO:0005783);; Biological Process: asymmetric cell division (GO:0008356);; Biological Process: regulation of cell size (GO:0008361);; Biological Process: nucleotide biosynthetic process (GO:0009165);; Cellular Component: plant-type cel…	K13947|1e-129|vvi:100259491|hypothetical protein LOC100259491	Putative auxin efflux carrier component 5 GN=PIN5 OS=Arabidopsis thaliana (Mouse-ear cress) PE=3 SV=1	PREDICTED: probable auxin efflux carrier component 1b-like [Cucumis sativus]
Cla018204	0.00254034	-1.16483	down	[K]	Transcription	Molecular Function: 3'-5'-exoribonuclease activity (GO:0000175);; Molecular Function: RNA binding (GO:0003723);; Cellular Component: mitochondrion (GO:0005739);; Biological Process: rRNA processing (GO:0006364);; Biological Process: tRNA metabolic process (GO:0006399);; Cellular Component: chloroplast (GO:0009507);; Biological Process: embryo development ending in seed dormancy (GO:0009793);; Bio…	--	Ribonuclease II, chloroplastic/mitochondrial (Precursor) GN=T1E22.10 OS=Arabidopsis thaliana (Mouse-ear cress) PE=1 SV=1	PREDICTED: ribonuclease II, chloroplastic/mitochondrial-like [Cucumis sativus]
Cla003319	7.21997e-05	5.03506	up	[M]	Cell wall/membrane/envelope biogenesis	Cellular Component: mitochondrion (GO:0005739);; Cellular Component: endoplasmic reticulum (GO:0005783);; Cellular Component: Golgi apparatus (GO:0005794);; Cellular Component: plasma membrane (GO:0005886);; Biological Process: plant-type cell wall biogenesis (GO:0009832);; Cellular Component: integral component of membrane (GO:0016021);; Molecular Function: cellulose synthase activity (GO:001675…	--	Cellulose synthase-like protein E1 GN=CSLE1 OS=Arabidopsis thaliana (Mouse-ear cress) PE=1 SV=1	PREDICTED: cellulose synthase-like protein E1-like [Cucumis sativus]
Cla013565	0.000676445	3.13286	up	[O]	Posttranslational modification, protein turnover, chaperones	Molecular Function: ubiquitin-protein transferase activity (GO:0004842);; Molecular Function: protein binding (GO:0005515);; Cellular Component: peroxisome (GO:0005777);; Cellular Component: endoplasmic reticulum membrane (GO:0005789);; Cellular Component: cytosol (GO:0005829);; Biological Process: protein monoubiquitination (GO:0006513);; Biological Process: fatty acid beta-oxidation (GO:0006635…	--	E3 ubiquitin-protein ligase RMA1H1 GN=RMA1H1 OS=Capsicum annuum (Bell pepper) PE=1 SV=1	PREDICTED: E3 ubiquitin-protein ligase RMA1H1-like [Cucumis sativus]
Cla011332	2.61447e-45	6.13567	up	--	--	Cellular Component: nucleus (GO:0005634);; Cellular Component: cytoplasm (GO:0005737);;	--	--	PREDICTED: uncharacterized protein LOC101228139 [Cucumis sativus]
Cla015223	2.85326e-09	3.50008	up	--	--	Molecular Function: DNA binding (GO:0003677);; Molecular Function: sequence-specific DNA binding transcription factor activity (GO:0003700);; Cellular Component: nucleus (GO:0005634);; Biological Process: regulation of transcription, DNA-templated (GO:0006355);; Biological Process: response to gibberellin (GO:0009739);; Biological Process: positive regulation of flower development (GO:0009911);; …	--	Transcription factor bHLH130 GN=T24P15.19 OS=Arabidopsis thaliana (Mouse-ear cress) PE=1 SV=1	PREDICTED: transcription factor bHLH130-like [Cucumis sativus]
Cla009240	0.0074619	-1.06236	down	[O]	Posttranslational modification, protein turnover, chaperones	Molecular Function: ubiquitin-protein transferase activity (GO:0004842);; Cellular Component: nucleus (GO:0005634);; Cellular Component: cytosol (GO:0005829);; Cellular Component: plasma membrane (GO:0005886);; Biological Process: postreplication repair (GO:0006301);; Biological Process: ubiquitin-dependent protein catabolic process (GO:0006511);; Biological Process: protein targeting (GO:0006605…	--	Probable ubiquitin-conjugating enzyme E2 25 GN=UBC25 OS=Arabidopsis thaliana (Mouse-ear cress) PE=2 SV=1	PREDICTED: probable ubiquitin-conjugating enzyme E2 25-like [Cucumis sativus]
Cla018440	0.000966601	2.35491	up	--	--	--	--	--	PREDICTED: uncharacterized protein LOC100781046 [Glycine max]
Cla011904	0.00375693	-1.03559	down	--	--	--	--	Early nodulin-20 (Precursor) GN=ENOD20 OS=Medicago truncatula (Barrel medic) PE=3 SV=1	Uncharacterized protein TCM_036379 [Theobroma cacao]
Cla015547	8.78941e-06	-3.28391	down	[F]	Nucleotide transport and metabolism	Molecular Function: phosphoribosylglycinamide formyltransferase activity (GO:0004644);; Biological Process: purine nucleotide biosynthetic process (GO:0006164);; Biological Process: 'de novo' IMP biosynthetic process (GO:0006189);; Molecular Function: methyltransferase activity (GO:0008168);; Molecular Function: formyltetrahydrofolate deformylase activity (GO:0008864);; Cellular Component: chloro…	K00601|1e-101|vvi:100245619|hypothetical protein LOC100245619	Phosphoribosylglycinamide formyltransferase, chloroplastic (Precursor) GN=PUR3 OS=Vigna unguiculata (Cowpea) PE=2 SV=2	PREDICTED: phosphoribosylglycinamide formyltransferase, chloroplastic-like [Cucumis sativus]
Cla007544	2.99638e-07	1.46664	up	--	--	Molecular Function: sequence-specific DNA binding transcription factor activity (GO:0003700);; Cellular Component: nucleus (GO:0005634);; Biological Process: transcription, DNA-templated (GO:0006351);; Biological Process: regulation of translation (GO:0006417);; Biological Process: response to osmotic stress (GO:0006970);; Biological Process: response to water deprivation (GO:0009414);; Biologica…	--	Auxin-responsive protein IAA3 GN=F19P19.32 OS=Arabidopsis thaliana (Mouse-ear cress) PE=1 SV=1	PREDICTED: auxin-induced protein 22B-like [Cucumis sativus]
Cla015032	1.0263e-06	-2.6498	down	--	--	Molecular Function: serine-type carboxypeptidase activity (GO:0004185);; Molecular Function: endonuclease activity (GO:0004519);; Cellular Component: mitochondrion (GO:0005739);; Biological Process: proteolysis (GO:0006508);; Cellular Component: chloroplast (GO:0009507);; Biological Process: embryo development ending in seed dormancy (GO:0009793);; Biological Process: phloem or xylem histogenesis…	--	Pentatricopeptide repeat-containing protein At3g09040, mitochondrial (Precursor) GN=PCMP-E88 OS=Arabidopsis thaliana (Mouse-ear cress) PE=2 SV=1	pentatricopeptide repeat-containing protein [Cucumis melo subsp. melo]
Cla009162	5.44455e-30	-3.68737	down	--	--	Cellular Component: extracellular region (GO:0005576);; Cellular Component: endoplasmic reticulum (GO:0005783);; Biological Process: carbohydrate metabolic process (GO:0005975);; Biological Process: chromatin silencing (GO:0006342);; Biological Process: cell communication (GO:0007154);; Cellular Component: plant-type cell wall (GO:0009505);; Cellular Component: plasmodesma (GO:0009506);; Biologic…	--	Glucan endo-1,3-beta-glucosidase 2 (Precursor) GN=At1g66250 OS=Arabidopsis thaliana (Mouse-ear cress) PE=1 SV=2	PREDICTED: glucan endo-1,3-beta-glucosidase 2-like [Cucumis sativus]
Cla018030	2.88887e-07	-1.86732	down	[IQR]	--	Molecular Function: nucleotide binding (GO:0000166);; Molecular Function: 3-oxoacyl-[acyl-carrier-protein] reductase (NADPH) activity (GO:0004316);; Molecular Function: copper ion binding (GO:0005507);; Cellular Component: cytosol (GO:0005829);; Biological Process: proline biosynthetic process (GO:0006561);; Biological Process: multicellular organismal development (GO:0007275);; Biological Proces…	--	Short-chain dehydrogenase reductase 2a GN=T18N14.60 OS=Arabidopsis thaliana (Mouse-ear cress) PE=3 SV=1	PREDICTED: short-chain dehydrogenase reductase 2a-like [Cucumis sativus]
Cla013300	4.45635e-05	1.92003	up	[R]	General function prediction only	Molecular Function: ubiquitin-protein transferase activity (GO:0004842);; Molecular Function: ion channel activity (GO:0005216);; Molecular Function: protein binding (GO:0005515);; Cellular Component: cytoplasm (GO:0005737);; Molecular Function: zinc ion binding (GO:0008270);; Biological Process: response to hormone (GO:0009725);; Cellular Component: membrane (GO:0016020);; Molecular Function: ki…	--	Putative E3 ubiquitin-protein ligase XBAT31 GN=XBAT31 OS=Arabidopsis thaliana (Mouse-ear cress) PE=2 SV=1	PREDICTED: putative E3 ubiquitin-protein ligase XBAT31-like [Cucumis sativus]
Cla023391	1.40842e-06	4.79772	up	[O]	Posttranslational modification, protein turnover, chaperones	Molecular Function: ubiquitin-protein transferase activity (GO:0004842);; Molecular Function: binding (GO:0005488);; Cellular Component: endoplasmic reticulum (GO:0005783);; Biological Process: ubiquitin-dependent protein catabolic process (GO:0006511);; Biological Process: response to stress (GO:0006950);; Biological Process: peroxisome organization (GO:0007031);; Biological Process: response to…	--	E3 ubiquitin-protein ligase RMA3 GN=RMA3 OS=Arabidopsis thaliana (Mouse-ear cress) PE=1 SV=1	PREDICTED: E3 ubiquitin-protein ligase RMA3-like [Cucumis sativus]
Cla019674	9.25393e-06	1.30621	up	--	--	Cellular Component: nucleus (GO:0005634);; Cellular Component: chloroplast (GO:0009507);;	--	--	PREDICTED: LOW QUALITY PROTEIN: putative lipase YOR059C-like, partial [Cucumis sativus]
Cla010660	0.00058686	-2.04772	down	--	--	Biological Process: microtubule cytoskeleton organization (GO:0000226);; Biological Process: DNA replication (GO:0006260);; Biological Process: regulation of transcription, DNA-templated (GO:0006355);; Biological Process: cell proliferation (GO:0008283);; Biological Process: regulation of root meristem growth (GO:0010082);; Biological Process: gene silencing (GO:0016458);; Biological Process: his…	--	Protein tesmin/TSO1-like CXC 5 GN=TCX5 OS=Arabidopsis thaliana (Mouse-ear cress) PE=1 SV=1	PREDICTED: protein tesmin/TSO1-like CXC 5-like [Cucumis sativus]
Cla012899	0.00737963	-1.55229	down	--	--	Biological Process: polysaccharide biosynthetic process (GO:0000271);; Molecular Function: signal transducer activity (GO:0004871);; Cellular Component: late endosome (GO:0005770);; Cellular Component: plasma membrane (GO:0005886);; Biological Process: phototropism (GO:0009638);; Biological Process: plant-type cell wall organization (GO:0009664);; Biological Process: blue light signaling pathway …	--	Root phototropism protein 3 GN=MSJ1.17 OS=Arabidopsis thaliana (Mouse-ear cress) PE=1 SV=2	PREDICTED: root phototropism protein 3-like [Cucumis sativus]
Cla004040	1.4523e-14	-3.12789	down	[O]	Posttranslational modification, protein turnover, chaperones	Biological Process: reproduction (GO:0000003);; Biological Process: DNA metabolic process (GO:0006259);; Biological Process: cellular protein modification process (GO:0006464);; Biological Process: gene silencing (GO:0016458);; Biological Process: chromatin modification (GO:0016568);; Biological Process: cell cycle process (GO:0022402);; Biological Process: macromolecule methylation (GO:0043414);…	--	E3 ubiquitin-protein ligase ORTHRUS 1 GN=MIJ24.3 OS=Arabidopsis thaliana (Mouse-ear cress) PE=1 SV=1	PREDICTED: uncharacterized protein LOC101209296 [Cucumis sativus]
Cla011382	1.04712e-08	-1.77763	down	--	--	Biological Process: amino acid transmembrane transport (GO:0003333);; Cellular Component: plasma membrane (GO:0005886);; Biological Process: response to abiotic stimulus (GO:0009628);; Biological Process: root morphogenesis (GO:0010015);; Biological Process: response to organic substance (GO:0010033);; Molecular Function: amino acid transmembrane transporter activity (GO:0015171);; Molecular Func…	--	Probable GABA transporter 2 GN=At5g41800 OS=Arabidopsis thaliana (Mouse-ear cress) PE=2 SV=1	PREDICTED: probable GABA transporter 2-like [Cucumis sativus]
Cla012660	3.63451e-06	2.83104	up	--	--	--	--	--	PREDICTED: uncharacterized protein LOC101306150 [Fragaria vesca subsp. vesca]
Cla009870	0.00400719	1.16963	up	--	--	Molecular Function: polygalacturonase activity (GO:0004650);; Cellular Component: extracellular region (GO:0005576);; Biological Process: microsporogenesis (GO:0009556);; Biological Process: plant-type cell wall modification (GO:0009827);; Biological Process: pollen tube growth (GO:0009860);; Biological Process: pollen exine formation (GO:0010584);;	--	Polygalacturonase QRT3 (Precursor) GN=QRT3 OS=Arabidopsis thaliana (Mouse-ear cress) PE=2 SV=1	polygalacturonase [Cucumis melo subsp. melo]
Cla002394	1.46671e-07	-2.12617	down	--	--	--	--	--	PREDICTED: uncharacterized LOC101210456 [Cucumis sativus]
Cla018132	4.22247e-06	-1.71408	down	[Z]	Cytoskeleton	Molecular Function: GTPase activity (GO:0003924);; Molecular Function: structural constituent of cytoskeleton (GO:0005200);; Molecular Function: GTP binding (GO:0005525);; Cellular Component: cell wall (GO:0005618);; Cellular Component: nucleolus (GO:0005730);; Cellular Component: vacuole (GO:0005773);; Cellular Component: Golgi apparatus (GO:0005794);; Cellular Component: cytosol (GO:0005829);; …	--	Tubulin beta-8 chain GN=MRO11.10 OS=Arabidopsis thaliana (Mouse-ear cress) PE=2 SV=2	PREDICTED: tubulin beta-1 chain-like [Cucumis sativus]
Cla018482	1.66885e-06	2.30126	up	--	--	Molecular Function: transferase activity, transferring phosphorus-containing groups (GO:0016772);;	--	Probable receptor-like protein kinase At1g67000 (Precursor) GN=At1g67000 OS=Arabidopsis thaliana (Mouse-ear cress) PE=2 SV=2	PREDICTED: probable receptor-like protein kinase At1g67000-like [Cucumis sativus]
Cla019909	1.01116e-10	-2.22168	down	--	--	Cellular Component: nucleus (GO:0005634);; Molecular Function: transferase activity (GO:0016740);; Cellular Component: apoplast (GO:0048046);; Molecular Function: organic cyclic compound binding (GO:0097159);; Molecular Function: heterocyclic compound binding (GO:1901363);;	K02350|0.0|rcu:RCOM_1431670|DNA polymerase zeta catalytic subunit, putative (EC:2.7.7.7)	Zinc finger protein VAR3, chloroplastic (Precursor) GN=VAR3 OS=Arabidopsis thaliana (Mouse-ear cress) PE=1 SV=2	PREDICTED: LOW QUALITY PROTEIN: uncharacterized protein LOC101222413 [Cucumis sativus]
Cla020316	1.79183e-06	2.51863	up	--	--	--	--	--	conserved hypothetical protein [Ricinus communis]
Cla019844	0.000110299	2.7814	up	--	--	--	--	Disease resistance protein At4g27190 GN=At4g27190 OS=Arabidopsis thaliana (Mouse-ear cress) PE=2 SV=1	PREDICTED: probable disease resistance protein At4g27220-like [Cucumis sativus]
Cla007239	7.10549e-06	1.75861	up	[P]	Inorganic ion transport and metabolism	Molecular Function: ferroxidase activity (GO:0004322);; Cellular Component: mitochondrion (GO:0005739);; Biological Process: iron ion transport (GO:0006826);; Biological Process: cellular iron ion homeostasis (GO:0006879);; Biological Process: response to oxidative stress (GO:0006979);; Molecular Function: ferric iron binding (GO:0008199);; Biological Process: response to cold (GO:0009409);; Cell…	K00522|1e-104|pop:POPTR_822369|hypothetical protein	Ferritin-3, chloroplastic (Precursor) OS=Glycine max (Soybean) PE=2 SV=1	PREDICTED: ferritin-3, chloroplastic-like isoform 1 [Cucumis sativus]
Cla015009	5.54292e-12	2.12314	up	--	--	Molecular Function: protein phosphatase inhibitor activity (GO:0004864);; Molecular Function: receptor activity (GO:0004872);; Cellular Component: nucleus (GO:0005634);; Cellular Component: mitochondrion (GO:0005739);; Biological Process: tryptophan catabolic process (GO:0006569);; Biological Process: fatty acid catabolic process (GO:0009062);; Biological Process: indoleacetic acid biosynthetic p…	K14496|3e-81|rcu:RCOM_0719410|hypothetical protein	Abscisic acid receptor PYL9 GN=F6F3.16 OS=Arabidopsis thaliana (Mouse-ear cress) PE=1 SV=1	PREDICTED: abscisic acid receptor PYL8-like [Cucumis sativus]
[truncated: 4,400 more rows]
