# Supplementary material for: Transcriptome Profiling of Watermelon Root in Response to Short-Term Osmotic Stress
Source: PLoS One. 2016 Nov 18;11(11):e0166314. doi: 10.1371/journal.pone.0166314 (PMC5115733; doi:10.1371/journal.pone.0166314)
Supplement: S6 Table — (XLSX) [file pone.0166314.s006.xlsx]

## Sheet: Sheet1
S6 Table. DEGs involved in signal transduction, protein kinases, phosphatases and transcription factors
ID	FDR	log2FC	regulated	COG_class	COG_class_annotation	GO_annotation	KEGG_annotation	Swissprot_annotation	Nr_annotation
Serine/threonine-protein kinase
Cla023061	0.00125622	1.07027	up	[RTKL]	--	Molecular Function: nucleotide binding (GO:0000166);; Biological Process: polysaccharide biosynthetic process (GO:0000271);; Biological Process: polysaccharide catabolic process (GO:0000272);; Biological Process: defense response to oomycetes (GO:0002229);; Molecular Function: protein serine/threonine kinase activity (GO:0004674);; Molecular Function: MAP kinase kinase kinase activity (GO:0004709…	--	Serine/threonine-protein kinase CTR1 GN=CTR1 OS=Arabidopsis thaliana (Mouse-ear cress) PE=1 SV=1	PREDICTED: serine/threonine-protein kinase CTR1-like [Cucumis sativus]
Cla023312	0.000839194	2.64437	up	[S]	Function unknown	Biological Process: respiratory burst involved in defense response (GO:0002679);; Molecular Function: protein serine/threonine kinase activity (GO:0004674);; Molecular Function: binding (GO:0005488);; Molecular Function: ATP binding (GO:0005524);; Cellular Component: plasma membrane (GO:0005886);; Biological Process: protein phosphorylation (GO:0006468);; Biological Process: protein targeting to …	--	Probable LRR receptor-like serine/threonine-protein kinase At1g53440 (Precursor) GN=At1g53440 OS=Arabidopsis thaliana (Mouse-ear cress) PE=1 SV=2	PREDICTED: probable LRR receptor-like serine/threonine-protein kinase At1g53440-like [Cucumis sativus]
Cla023486	7.3954e-21	-3.49535	down	--	--	Biological Process: microtubule cytoskeleton organization (GO:0000226);; Cellular Component: kinetochore (GO:0000776);; Biological Process: cytokinesis by cell plate formation (GO:0000911);; Molecular Function: protein binding (GO:0005515);; Cellular Component: nucleus (GO:0005634);; Biological Process: DNA replication initiation (GO:0006270);; Biological Process: regulation of DNA replication (G…	K02178|1e-138|rcu:RCOM_1602300|bubr1, putative	--	PREDICTED: probable inactive serine/threonine-protein kinase bub1-like [Cucumis sativus]
Cla015747	0.00108863	3.1844	up	[RTKL]	--	Biological Process: RNA splicing, via endonucleolytic cleavage and ligation (GO:0000394);; Biological Process: respiratory burst involved in defense response (GO:0002679);; Molecular Function: protein serine/threonine kinase activity (GO:0004674);; Molecular Function: non-membrane spanning protein tyrosine kinase activity (GO:0004715);; Molecular Function: protein binding (GO:0005515);; Molecular…	--	Probable serine/threonine-protein kinase Cx32, chloroplastic (Precursor) GN=At4g35600 OS=Arabidopsis thaliana (Mouse-ear cress) PE=1 SV=2	PREDICTED: probable serine/threonine-protein kinase Cx32, chloroplastic-like [Cucumis sativus]
Cla013613	2.27549e-12	2.1776	up	[RTKL]	--	Molecular Function: hydrolase activity, hydrolyzing O-glycosyl compounds (GO:0004553);; Molecular Function: protein serine/threonine kinase activity (GO:0004674);; Molecular Function: calmodulin-dependent protein kinase activity (GO:0004683);; Molecular Function: protein binding (GO:0005515);; Molecular Function: ATP binding (GO:0005524);; Cellular Component: mitochondrion (GO:0005739);; Cellular…	--	CBL-interacting serine/threonine-protein kinase 6 GN=At4g30960 OS=Arabidopsis thaliana (Mouse-ear cress) PE=1 SV=1	PREDICTED: CBL-interacting serine/threonine-protein kinase 6-like [Cucumis sativus]
Cla016685	6.41275e-10	-1.89913	down	[RTKL]	--	Biological Process: RNA splicing, via endonucleolytic cleavage and ligation (GO:0000394);; Biological Process: respiratory burst involved in defense response (GO:0002679);; Molecular Function: protein serine/threonine kinase activity (GO:0004674);; Molecular Function: non-membrane spanning protein tyrosine kinase activity (GO:0004715);; Molecular Function: protein binding (GO:0005515);; Molecular…	--	Probable receptor-like protein kinase At5g15080 GN=At5g15080 OS=Arabidopsis thaliana (Mouse-ear cress) PE=1 SV=1	PREDICTED: receptor-like serine/threonine-protein kinase At3g01300-like [Cucumis sativus]
Cla013412	0.00458562	1.22324	up	[RTKL]	--	Biological Process: cytokinesis by cell plate formation (GO:0000911);; Molecular Function: hydrolase activity, hydrolyzing O-glycosyl compounds (GO:0004553);; Molecular Function: protein serine/threonine kinase activity (GO:0004674);; Molecular Function: calmodulin-dependent protein kinase activity (GO:0004683);; Molecular Function: protein binding (GO:0005515);; Molecular Function: ATP binding (…	--	CBL-interacting serine/threonine-protein kinase 10 GN=At5g58380 OS=Arabidopsis thaliana (Mouse-ear cress) PE=1 SV=1	PREDICTED: CBL-interacting serine/threonine-protein kinase 10-like [Cucumis sativus]
Cla018959	1.17175e-08	1.77217	up	[RTKL]	--	Biological Process: transition metal ion transport (GO:0000041);; Biological Process: respiratory burst involved in defense response (GO:0002679);; Molecular Function: protein kinase activity (GO:0004672);; Molecular Function: binding (GO:0005488);; Cellular Component: plasma membrane (GO:0005886);; Biological Process: protein phosphorylation (GO:0006468);; Biological Process: defense response (G…	--	Probable serine/threonine-protein kinase At1g18390 (Precursor) GN=At1g18390 OS=Arabidopsis thaliana (Mouse-ear cress) PE=1 SV=2	PREDICTED: probable serine/threonine-protein kinase At1g18390-like [Cucumis sativus]
Cla005542	0.00465151	1.14582	up	[S]	Function unknown	Biological Process: respiratory burst involved in defense response (GO:0002679);; Molecular Function: protein serine/threonine kinase activity (GO:0004674);; Molecular Function: protein tyrosine kinase activity (GO:0004713);; Molecular Function: ATP binding (GO:0005524);; Cellular Component: mitochondrion (GO:0005739);; Cellular Component: plasma membrane (GO:0005886);; Biological Process: protei…	--	Probable LRR receptor-like serine/threonine-protein kinase At1g07650 (Precursor) GN=At1g07650 OS=Arabidopsis thaliana (Mouse-ear cress) PE=1 SV=1	PREDICTED: probable LRR receptor-like serine/threonine-protein kinase At1g07650-like [Cucumis sativus]
Cla003579	2.0033e-17	-2.49263	down	[RTKL]	--	Biological Process: regulation of cyclin-dependent protein serine/threonine kinase activity (GO:0000079);; Molecular Function: nucleotide binding (GO:0000166);; Biological Process: nuclear division (GO:0000280);; Biological Process: cytokinesis by cell plate formation (GO:0000911);; Molecular Function: calmodulin-dependent protein kinase activity (GO:0004683);; Molecular Function: protein binding…	K06228|4e-75|rcu:RCOM_1324440|ATP binding protein, putative (EC:2.7.11.17)	Serine/threonine-protein kinase TIO GN=F14I3.15 OS=Arabidopsis thaliana (Mouse-ear cress) PE=1 SV=1	PREDICTED: serine/threonine-protein kinase TIO-like [Cucumis sativus]
Cla011283	0.000310371	1.04258	up	[RTKL]	--	Biological Process: transition metal ion transport (GO:0000041);; Biological Process: MAPK cascade (GO:0000165);; Biological Process: defense response to oomycetes (GO:0002229);; Biological Process: cell surface pattern recognition receptor signaling pathway (GO:0002752);; Molecular Function: protein serine/threonine kinase activity (GO:0004674);; Molecular Function: MAP kinase kinase kinase acti…	--	Serine/threonine-protein kinase EDR1 GN=F22O13.20 OS=Arabidopsis thaliana (Mouse-ear cress) PE=1 SV=1	PREDICTED: serine/threonine-protein kinase CTR1-like, partial [Cucumis sativus]
Cla012167	0.00796912	1.20093	up	--	--	Cellular Component: plasma membrane (GO:0005886);; Cellular Component: plastid (GO:0009536);; Molecular Function: transferase activity, transferring phosphorus-containing groups (GO:0016772);;	--	--	Calcium and calcium/calmodulin-dependent serine/threonine-protein kinase isoform 1 [Theobroma cacao]
Cla008524	0.00242667	2.53089	up	[RTKL]	--	Molecular Function: nucleotide binding (GO:0000166);; Molecular Function: protein kinase activity (GO:0004672);; Molecular Function: binding (GO:0005488);; Biological Process: cellular protein modification process (GO:0006464);; Biological Process: response to stress (GO:0006950);; Cellular Component: membrane (GO:0016020);; Biological Process: phosphorylation (GO:0016310);; Biological Process: s…	--	G-type lectin S-receptor-like serine/threonine-protein kinase RLK1 (Precursor) GN=RLK1 OS=Arabidopsis thaliana (Mouse-ear cress) PE=2 SV=2	PREDICTED: G-type lectin S-receptor-like serine/threonine-protein kinase RLK1-like [Cucumis sativus]
Cla007476	6.00027e-22	-2.874	down	[RTKL]	--	Biological Process: polysaccharide catabolic process (GO:0000272);; Biological Process: respiratory burst involved in defense response (GO:0002679);; Molecular Function: protein kinase activity (GO:0004672);; Molecular Function: protein serine/threonine kinase activity (GO:0004674);; Molecular Function: ATP binding (GO:0005524);; Cellular Component: mitochondrion (GO:0005739);; Cellular Component…	--	Inactive leucine-rich repeat receptor-like serine/threonine-protein kinase At1g60630 (Precursor) GN=At1g60630 OS=Arabidopsis thaliana (Mouse-ear cress) PE=2 SV=1	PREDICTED: inactive leucine-rich repeat receptor-like serine/threonine-protein kinase At1g60630-like [Cucumis sativus]
Cla006280	1.33986e-09	2.60515	up	[S]	Function unknown	Molecular Function: protein kinase activity (GO:0004672);; Molecular Function: protein binding (GO:0005515);; Biological Process: polysaccharide metabolic process (GO:0005976);; Biological Process: cellular protein modification process (GO:0006464);; Biological Process: pattern specification process (GO:0007389);; Biological Process: epidermis development (GO:0008544);; Biological Process: respon…	--	Probable LRR receptor-like serine/threonine-protein kinase At4g08850 (Precursor) GN=At4g08850 OS=Arabidopsis thaliana (Mouse-ear cress) PE=1 SV=3	PREDICTED: probable LRR receptor-like serine/threonine-protein kinase At4g08850-like [Cucumis sativus]
Cla022133	2.08547e-05	-1.6752	down	[RTKL]	--	Molecular Function: protein kinase activity (GO:0004672);; Molecular Function: protein serine/threonine kinase activity (GO:0004674);; Molecular Function: protein tyrosine kinase activity (GO:0004713);; Molecular Function: ATP binding (GO:0005524);; Cellular Component: plasma membrane (GO:0005886);; Biological Process: protein phosphorylation (GO:0006468);; Biological Process: oligopeptide transp…	--	Serine/threonine-protein kinase-like protein At1g28390 GN=At1g28390 OS=Arabidopsis thaliana (Mouse-ear cress) PE=2 SV=1	PREDICTED: serine/threonine-protein kinase-like protein At1g28390-like [Cucumis sativus]
Cla012025	0.000103395	1.989	up	[RTKL]	--	Biological Process: mRNA splicing, via spliceosome (GO:0000398);; Biological Process: nuclear-transcribed mRNA catabolic process (GO:0000956);; Molecular Function: RNA binding (GO:0003723);; Molecular Function: protein serine/threonine kinase activity (GO:0004674);; Molecular Function: calmodulin-dependent protein kinase activity (GO:0004683);; Molecular Function: calmodulin binding (GO:0005516);…	--	CBL-interacting serine/threonine-protein kinase 14 GN=At5g01820 OS=Arabidopsis thaliana (Mouse-ear cress) PE=1 SV=1	PREDICTED: CBL-interacting serine/threonine-protein kinase 14-like [Cucumis sativus]
Cla009854	2.78995e-06	2.21148	up	[RTKL]	--	Biological Process: cell morphogenesis involved in differentiation (GO:0000904);; Molecular Function: protein serine/threonine kinase activity (GO:0004674);; Molecular Function: protein tyrosine kinase activity (GO:0004713);; Molecular Function: protein binding (GO:0005515);; Molecular Function: ATP binding (GO:0005524);; Cellular Component: plasma membrane (GO:0005886);; Biological Process: tran…	--	Serine/threonine-protein kinase AtPK1/AtPK6 GN=F17O14.20 OS=Arabidopsis thaliana (Mouse-ear cress) PE=1 SV=1	PREDICTED: serine/threonine-protein kinase CBK1-like [Cucumis sativus]
Cla004801	0.00124176	2.35638	up	[RTKL]	--	Molecular Function: protein kinase activity (GO:0004672);; Molecular Function: binding (GO:0005488);; Biological Process: cellular protein modification process (GO:0006464);; Biological Process: cell communication (GO:0007154);; Cellular Component: membrane (GO:0016020);; Molecular Function: kinase activity (GO:0016301);; Biological Process: phosphorylation (GO:0016310);; Biological Process: cell…	--	G-type lectin S-receptor-like serine/threonine-protein kinase RLK1 (Precursor) GN=RLK1 OS=Arabidopsis thaliana (Mouse-ear cress) PE=2 SV=2	PREDICTED: G-type lectin S-receptor-like serine/threonine-protein kinase RLK1-like [Cucumis sativus]
Cla001722	2.53777e-05	1.28592	up	[RTKL]	--	Biological Process: transition metal ion transport (GO:0000041);; Biological Process: activation of MAPKK activity (GO:0000186);; Molecular Function: protein serine/threonine kinase activity (GO:0004674);; Molecular Function: MAP kinase kinase kinase activity (GO:0004709);; Molecular Function: protein tyrosine kinase activity (GO:0004713);; Molecular Function: calmodulin binding (GO:0005516);; Mo…	--	Probable leucine-rich repeat receptor-like serine/threonine-protein kinase At5g15730 GN=At5g15730 OS=Arabidopsis thaliana (Mouse-ear cress) PE=2 SV=1	PREDICTED: probable leucine-rich repeat receptor-like serine/threonine-protein kinase At5g15730-like [Cucumis sativus]
Cla002649	2.40788e-07	1.57584	up	[S]	Function unknown	Biological Process: polysaccharide biosynthetic process (GO:0000271);; Molecular Function: protein serine/threonine kinase activity (GO:0004674);; Molecular Function: ATP binding (GO:0005524);; Cellular Component: plasma membrane (GO:0005886);; Biological Process: starch metabolic process (GO:0005982);; Biological Process: protein phosphorylation (GO:0006468);; Biological Process: ion transport (…	--	LRR receptor-like serine/threonine-protein kinase GSO1 (Precursor) GN=GSO1 OS=Arabidopsis thaliana (Mouse-ear cress) PE=2 SV=1	PREDICTED: LRR receptor-like serine/threonine-protein kinase GSO1-like [Cucumis sativus]
Cla004348	0.00586816	1.32088	up	[RTKL]	--	Molecular Function: nucleotide binding (GO:0000166);; Molecular Function: protein kinase activity (GO:0004672);; Cellular Component: plasma membrane (GO:0005886);; Biological Process: protein targeting to membrane (GO:0006612);; Biological Process: membrane fusion (GO:0006944);; Biological Process: cell-cell signaling (GO:0007267);; Cellular Component: plasmodesma (GO:0009506);; Biological Proces…	--	Putative serine/threonine-protein kinase-like protein CCR3 (Precursor) GN=F27K19.130 OS=Arabidopsis thaliana (Mouse-ear cress) PE=2 SV=1	PREDICTED: putative serine/threonine-protein kinase-like protein CCR3-like [Cucumis sativus]
Cla007393	5.96811e-10	3.36192	up	[RTKL]	--	Biological Process: immune system process (GO:0002376);; Molecular Function: protein serine/threonine kinase activity (GO:0004674);; Cellular Component: nucleus (GO:0005634);; Cellular Component: plasma membrane (GO:0005886);; Biological Process: defense response (GO:0006952);; Cellular Component: plasmodesma (GO:0009506);; Biological Process: pollen-pistil interaction (GO:0009875);; Biological P…	--	Receptor-like serine/threonine-protein kinase SD1-7 (Precursor) GN=F1E22.15 OS=Arabidopsis thaliana (Mouse-ear cress) PE=1 SV=1	PREDICTED: receptor-like serine/threonine-protein kinase SD1-8-like [Cucumis sativus]
Cla022940	0.000399563	-1.17816	down	[RTKL]	--	Molecular Function: protein kinase activity (GO:0004672);; Molecular Function: protein serine/threonine kinase activity (GO:0004674);; Cellular Component: plasma membrane (GO:0005886);; Biological Process: signal transduction (GO:0007165);; Biological Process: plant-type cell wall organization (GO:0009664);; Biological Process: response to hormone (GO:0009725);; Biological Process: regulation of …	--	Serine/threonine-protein kinase-like protein At5g23170 GN=At5g23170 OS=Arabidopsis thaliana (Mouse-ear cress) PE=2 SV=1	PREDICTED: serine/threonine-protein kinase-like protein At1g28390-like [Cucumis sativus]
Cla013652	0.00158043	1.07597	up	[RTKL]	--	Molecular Function: nucleotide binding (GO:0000166);; Molecular Function: protein kinase activity (GO:0004672);; Cellular Component: plasma membrane (GO:0005886);; Biological Process: cellular protein modification process (GO:0006464);; Biological Process: protein phosphorylation (GO:0006468);; Biological Process: protein N-linked glycosylation (GO:0006487);; Biological Process: response to nitra…	--	G-type lectin S-receptor-like serine/threonine-protein kinase At1g34300 (Precursor) GN=At1g34300 OS=Arabidopsis thaliana (Mouse-ear cress) PE=1 SV=1	PREDICTED: G-type lectin S-receptor-like serine/threonine-protein kinase At1g34300-like [Cucumis sativus]
Cla022608	7.152e-05	2.19102	up	[S]	Function unknown	Molecular Function: protein kinase activity (GO:0004672);; Molecular Function: protein binding (GO:0005515);; Biological Process: polysaccharide metabolic process (GO:0005976);; Biological Process: cellular protein modification process (GO:0006464);; Biological Process: metabolic process (GO:0008152);; Biological Process: epidermis development (GO:0008544);; Biological Process: response to extern…	--	Putative receptor-like protein kinase At3g47110 (Precursor) GN=At3g47110 OS=Arabidopsis thaliana (Mouse-ear cress) PE=3 SV=1	PREDICTED: probable LRR receptor-like serine/threonine-protein kinase At3g47570-like [Cucumis sativus]
Cla006737	0.000118938	1.18282	up	[RTKL]	--	Molecular Function: nucleotide binding (GO:0000166);; Molecular Function: protein kinase activity (GO:0004672);; Molecular Function: calmodulin binding (GO:0005516);; Cellular Component: vacuole (GO:0005773);; Biological Process: protein phosphorylation (GO:0006468);; Biological Process: response to pH (GO:0009268);; Biological Process: response to cold (GO:0009409);; Biological Process: response…	K08269|0.0|rcu:RCOM_1340560|serine/threonine-protein kinase, putative (EC:2.7.11.17)	CBL-interacting protein kinase 21 GN=OJ1136_D11.123 OS=Oryza sativa subsp. japonica (Rice) PE=2 SV=2	PREDICTED: serine/threonine-protein kinase atg1-like [Cucumis sativus]
Cla017852	4.25796e-05	1.36974	up	[RTKL]	--	Biological Process: RNA splicing, via endonucleolytic cleavage and ligation (GO:0000394);; Biological Process: respiratory burst involved in defense response (GO:0002679);; Molecular Function: protein serine/threonine kinase activity (GO:0004674);; Molecular Function: non-membrane spanning protein tyrosine kinase activity (GO:0004715);; Molecular Function: protein binding (GO:0005515);; Molecular…	--	Serine/threonine-protein kinase PBS1 GN=PBS1 OS=Arabidopsis thaliana (Mouse-ear cress) PE=1 SV=1	PREDICTED: serine/threonine-protein kinase PBS1-like [Cucumis sativus]
Cla014854	0.000293577	-1.60445	down	[RTKL]	--	Molecular Function: protein serine/threonine kinase activity (GO:0004674);; Molecular Function: protein kinase C activity (GO:0004697);; Molecular Function: protein binding (GO:0005515);; Molecular Function: ATP binding (GO:0005524);; Molecular Function: phospholipid binding (GO:0005543);; Cellular Component: nucleus (GO:0005634);; Cellular Component: cytosol (GO:0005829);; Cellular Component: pl…	--	Serine/threonine-protein kinase AtPK1/AtPK6 GN=F17O14.20 OS=Arabidopsis thaliana (Mouse-ear cress) PE=1 SV=1	PREDICTED: serine/threonine-protein kinase 38-like [Cucumis sativus]
Cla008523	6.93416e-07	Inf	up	[RTKL]	--	Molecular Function: binding (GO:0005488);; Biological Process: cellular protein modification process (GO:0006464);; Cellular Component: membrane (GO:0016020);; Molecular Function: kinase activity (GO:0016301);; Biological Process: phosphorylation (GO:0016310);;	--	G-type lectin S-receptor-like serine/threonine-protein kinase RLK1 (Precursor) GN=RLK1 OS=Arabidopsis thaliana (Mouse-ear cress) PE=2 SV=2	PREDICTED: G-type lectin S-receptor-like serine/threonine-protein kinase RLK1-like [Cucumis sativus]
Cla008760	2.25171e-08	1.60326	up	[RTKL]	--	Molecular Function: protein serine/threonine kinase activity (GO:0004674);; Molecular Function: protein binding (GO:0005515);; Molecular Function: ATP binding (GO:0005524);; Cellular Component: nucleus (GO:0005634);; Cellular Component: cytosol (GO:0005829);; Cellular Component: plasma membrane (GO:0005886);; Biological Process: sucrose metabolic process (GO:0005985);; Biological Process: glycoly…	K14498|1e-167|pop:POPTR_743265|hypothetical protein	Serine/threonine-protein kinase SAPK2 GN=P0594D10.134 OS=Oryza sativa subsp. japonica (Rice) PE=1 SV=1	PREDICTED: serine/threonine-protein kinase SAPK3-like [Cucumis sativus]
Cla008533	0.000976934	-1.01686	down	[RTKL]	--	Biological Process: cell morphogenesis involved in differentiation (GO:0000904);; Molecular Function: protein serine/threonine kinase activity (GO:0004674);; Molecular Function: ATP binding (GO:0005524);; Cellular Component: nucleus (GO:0005634);; Cellular Component: vacuole (GO:0005773);; Cellular Component: plasma membrane (GO:0005886);; Biological Process: transcription, DNA-templated (GO:0006…	--	Serine/threonine-protein kinase OXI1 GN=MJL12.21 OS=Arabidopsis thaliana (Mouse-ear cress) PE=1 SV=1	PREDICTED: serine/threonine-protein kinase OXI1-like [Cucumis sativus]
Cla005820	4.6402e-08	-1.59807	down	[S]	Function unknown	Biological Process: polysaccharide biosynthetic process (GO:0000271);; Biological Process: response to molecule of bacterial origin (GO:0002237);; Molecular Function: transmembrane receptor protein serine/threonine kinase activity (GO:0004675);; Molecular Function: protein tyrosine kinase activity (GO:0004713);; Molecular Function: steroid binding (GO:0005496);; Molecular Function: protein bindin…	--	Serine/threonine-protein kinase BRI1-like 2 (Precursor) GN=F14H20.2 OS=Arabidopsis thaliana (Mouse-ear cress) PE=1 SV=1	PREDICTED: serine/threonine-protein kinase BRI1-like 2-like [Cucumis sativus]
Cla021020	0.000282367	1.06399	up	[RTKL]	--	Biological Process: cytokinesis by cell plate formation (GO:0000911);; Molecular Function: hydrolase activity, hydrolyzing O-glycosyl compounds (GO:0004553);; Molecular Function: protein serine/threonine kinase activity (GO:0004674);; Molecular Function: calmodulin-dependent protein kinase activity (GO:0004683);; Molecular Function: protein binding (GO:0005515);; Molecular Function: ATP binding (…	--	CBL-interacting serine/threonine-protein kinase 5 GN=T30N20.200 OS=Arabidopsis thaliana (Mouse-ear cress) PE=2 SV=1	PREDICTED: CBL-interacting serine/threonine-protein kinase 5-like [Cucumis sativus]
Cla005252	0.00800959	-1.52169	down	[RTKL]	--	Molecular Function: protein serine/threonine kinase activity (GO:0004674);; Molecular Function: protein tyrosine kinase activity (GO:0004713);; Molecular Function: ATP binding (GO:0005524);; Cellular Component: plasma membrane (GO:0005886);; Biological Process: protein phosphorylation (GO:0006468);; Cellular Component: plasmodesma (GO:0009506);; Biological Process: response to nematode (GO:000962…	--	Receptor-like serine/threonine-protein kinase ALE2 (Precursor) GN=ALE2 OS=Arabidopsis thaliana (Mouse-ear cress) PE=1 SV=1	PREDICTED: receptor-like serine/threonine-protein kinase ALE2-like [Cucumis sativus]
Cla014786	3.20938e-07	2.60139	up	[RTKL]	--	Biological Process: regulation of response to biotic stimulus (GO:0002831);; Molecular Function: protein serine/threonine kinase activity (GO:0004674);; Molecular Function: non-membrane spanning protein tyrosine kinase activity (GO:0004715);; Molecular Function: signal transducer activity (GO:0004871);; Molecular Function: binding (GO:0005488);; Molecular Function: ATP binding (GO:0005524);; Cell…	--	Serine/threonine-protein kinase HT1 GN=HT1 OS=Arabidopsis thaliana (Mouse-ear cress) PE=1 SV=1	PREDICTED: serine/threonine-protein kinase HT1-like [Cucumis sativus]
Cla014909	7.23204e-17	2.39737	up	[RTKL]	--	Biological Process: microtubule cytoskeleton organization (GO:0000226);; Biological Process: mitotic cell cycle (GO:0000278);; Cellular Component: chromosome, centromeric region (GO:0000775);; Biological Process: cell morphogenesis involved in differentiation (GO:0000904);; Biological Process: cytokinesis by cell plate formation (GO:0000911);; Molecular Function: protein serine/threonine kinase a…	--	Serine/threonine-protein kinase OXI1 GN=MJL12.21 OS=Arabidopsis thaliana (Mouse-ear cress) PE=1 SV=1	PREDICTED: serine/threonine-protein kinase OXI1-like [Cucumis sativus]
Cla013661	0.00791614	1.92121	up	[RTKL]	--	Molecular Function: calmodulin-dependent protein kinase activity (GO:0004683);; Molecular Function: calcium ion binding (GO:0005509);; Molecular Function: calmodulin binding (GO:0005516);; Molecular Function: ATP binding (GO:0005524);; Biological Process: transport (GO:0006810);; Biological Process: defense response (GO:0006952);; Biological Process: signal transduction (GO:0007165);; Biological …	--	Calcium and calcium/calmodulin-dependent serine/threonine-protein kinase GN=CCAMK OS=Lotus japonicus (Lotus corniculatus var. japonicus) PE=1 SV=1	PREDICTED: calcium and calcium/calmodulin-dependent serine/threonine-protein kinase-like [Cucumis sativus]
Cla008948	0.00354418	1.22243	up	[RTKL]	--	Biological Process: RNA splicing, via endonucleolytic cleavage and ligation (GO:0000394);; Biological Process: respiratory burst involved in defense response (GO:0002679);; Molecular Function: protein serine/threonine kinase activity (GO:0004674);; Molecular Function: non-membrane spanning protein tyrosine kinase activity (GO:0004715);; Molecular Function: protein binding (GO:0005515);; Molecular…	--	Probable serine/threonine-protein kinase Cx32, chloroplastic (Precursor) GN=At4g35600 OS=Arabidopsis thaliana (Mouse-ear cress) PE=1 SV=2	PREDICTED: LOW QUALITY PROTEIN: probable serine/threonine-protein kinase Cx32, chloroplastic-like [Cucumis sativus]
Cla019085	9.76554e-06	3.10887	up	[RTKL]	--	Biological Process: MAPK cascade (GO:0000165);; Biological Process: respiratory burst involved in defense response (GO:0002679);; Molecular Function: protein serine/threonine kinase activity (GO:0004674);; Molecular Function: phosphoprotein phosphatase activity (GO:0004721);; Molecular Function: transmembrane signaling receptor activity (GO:0004888);; Molecular Function: protein binding (GO:00055…	--	Probable LRR receptor-like serine/threonine-protein kinase At1g74360 (Precursor) GN=At1g74360 OS=Arabidopsis thaliana (Mouse-ear cress) PE=1 SV=1	PREDICTED: probable LRR receptor-like serine/threonine-protein kinase At1g74360-like [Cucumis sativus]
Cla009392	0.00828618	1.56257	up	--	--	Cellular Component: plasma membrane (GO:0005886);; Biological Process: defense response (GO:0006952);; Biological Process: immune response (GO:0006955);; Biological Process: cell communication (GO:0007154);; Biological Process: signal transduction (GO:0007165);; Biological Process: primary metabolic process (GO:0044238);; Biological Process: cellular macromolecule metabolic process (GO:0044260);;…	--	Putative leucine-rich repeat receptor-like serine/threonine-protein kinase At2g14440 (Precursor) GN=At2g14440 OS=Arabidopsis thaliana (Mouse-ear cress) PE=3 SV=1	PREDICTED: putative leucine-rich repeat receptor-like serine/threonine-protein kinase At2g14440-like [Cucumis sativus]
Cla008301	1.08277e-06	1.49687	up	[RTKL]	--	Biological Process: RNA splicing, via endonucleolytic cleavage and ligation (GO:0000394);; Biological Process: respiratory burst involved in defense response (GO:0002679);; Molecular Function: protein serine/threonine kinase activity (GO:0004674);; Molecular Function: non-membrane spanning protein tyrosine kinase activity (GO:0004715);; Molecular Function: protein binding (GO:0005515);; Molecular…	--	Probable serine/threonine-protein kinase RLCKVII GN=At1g07870 OS=Arabidopsis thaliana (Mouse-ear cress) PE=2 SV=1	PREDICTED: probable serine/threonine-protein kinase RLCKVII-like [Cucumis sativus]
Cla009911	4.24122e-12	-1.97889	down	[RTKL]	--	Biological Process: maltose metabolic process (GO:0000023);; Biological Process: maltose biosynthetic process (GO:0000024);; Biological Process: activation of MAPKK activity (GO:0000186);; Biological Process: polysaccharide biosynthetic process (GO:0000271);; Molecular Function: protein serine/threonine kinase activity (GO:0004674);; Molecular Function: MAP kinase kinase kinase activity (GO:00047…	--	Leucine-rich repeat receptor-like serine/threonine-protein kinase BAM3 (Precursor) GN=BAM3 OS=Arabidopsis thaliana (Mouse-ear cress) PE=2 SV=3	PREDICTED: leucine-rich repeat receptor-like serine/threonine-protein kinase BAM3 [Vitis vinifera]
Cla002231	5.78215e-11	-2.67819	down	[RTKL]	--	Molecular Function: protein kinase activity (GO:0004672);; Molecular Function: protein serine/threonine kinase activity (GO:0004674);; Molecular Function: ATP binding (GO:0005524);; Cellular Component: nucleus (GO:0005634);; Biological Process: protein phosphorylation (GO:0006468);; Biological Process: response to organic substance (GO:0010033);; Biological Process: histone modification (GO:00165…	--	CBL-interacting protein kinase 33 GN=CIPK33 OS=Oryza sativa subsp. japonica (Rice) PE=2 SV=1	PREDICTED: mitotic checkpoint serine/threonine-protein kinase BUB1-like [Cucumis sativus]
Cla005702	3.12701e-06	-1.33099	down	[S]	Function unknown	Biological Process: maltose metabolic process (GO:0000023);; Biological Process: activation of MAPKK activity (GO:0000186);; Biological Process: polysaccharide biosynthetic process (GO:0000271);; Molecular Function: protein serine/threonine kinase activity (GO:0004674);; Molecular Function: MAP kinase kinase kinase activity (GO:0004709);; Molecular Function: protein tyrosine kinase activity (GO:0…	--	Leucine-rich repeat receptor-like serine/threonine-protein kinase BAM1 (Precursor) GN=BAM1 OS=Arabidopsis thaliana (Mouse-ear cress) PE=1 SV=1	PREDICTED: leucine-rich repeat receptor-like serine/threonine-protein kinase BAM1-like [Vitis vinifera]
Cla016008	0.00051449	-2.39611	down	--	--	Cellular Component: plasma membrane (GO:0005886);; Biological Process: defense response (GO:0006952);; Biological Process: immune response (GO:0006955);; Biological Process: cell communication (GO:0007154);; Cellular Component: cytoplasmic membrane-bounded vesicle (GO:0016023);; Molecular Function: kinase activity (GO:0016301);; Biological Process: phosphorylation (GO:0016310);; Biological Proces…	--	Probable LRR receptor-like serine/threonine-protein kinase At1g51810 (Precursor) GN=At1g51810 OS=Arabidopsis thaliana (Mouse-ear cress) PE=2 SV=1	PREDICTED: probable LRR receptor-like serine/threonine-protein kinase At1g51810-like [Cucumis sativus]
Cla019819	4.22734e-13	-2.24256	down	[RTKL]	--	Biological Process: activation of MAPKK activity (GO:0000186);; Biological Process: cytokinesis by cell plate formation (GO:0000911);; Molecular Function: protein serine/threonine kinase activity (GO:0004674);; Molecular Function: MAP kinase kinase kinase activity (GO:0004709);; Molecular Function: ATP binding (GO:0005524);; Cellular Component: nucleus (GO:0005634);; Cellular Component: plasma me…	K08857|0.0|pop:POPTR_595442|hypothetical protein	Serine/threonine-protein kinase Nek1 GN=NEK1 OS=Arabidopsis thaliana (Mouse-ear cress) PE=2 SV=2	PREDICTED: serine/threonine-protein kinase Nek2-like [Cucumis sativus]
Cla005933	6.21359e-05	-1.17184	down	[RTKL]	--	Molecular Function: protein serine/threonine kinase activity (GO:0004674);; Molecular Function: non-membrane spanning protein tyrosine kinase activity (GO:0004715);; Molecular Function: protein binding (GO:0005515);; Molecular Function: ATP binding (GO:0005524);; Cellular Component: plasma membrane (GO:0005886);; Biological Process: response to wounding (GO:0009611);; Biological Process: response…	--	Receptor-like serine/threonine-protein kinase ALE2 (Precursor) GN=ALE2 OS=Arabidopsis thaliana (Mouse-ear cress) PE=1 SV=1	PREDICTED: receptor-like serine/threonine-protein kinase ALE2-like [Cucumis sativus]
Watermelon_newGene_477	0.000213886	2.76504	up	--	--	--	--	--	PREDICTED: serine/threonine-protein kinase SRK2C-like [Cucumis sativus]
Cla001163	9.20697e-05	-1.44889	down	[RTKL]	--	Biological Process: polysaccharide catabolic process (GO:0000272);; Biological Process: response to molecule of bacterial origin (GO:0002237);; Molecular Function: protein serine/threonine kinase activity (GO:0004674);; Molecular Function: protein binding (GO:0005515);; Molecular Function: ATP binding (GO:0005524);; Cellular Component: plasma membrane (GO:0005886);; Biological Process: protein ph…	--	Probable LRR receptor-like serine/threonine-protein kinase At1g12460 (Precursor) GN=At1g12460 OS=Arabidopsis thaliana (Mouse-ear cress) PE=1 SV=1	PREDICTED: probable LRR receptor-like serine/threonine-protein kinase At1g12460-like [Cucumis sativus]
Cla014194	0.00204839	-2.22362	down	[RTKL]	--	Biological Process: MAPK cascade (GO:0000165);; Biological Process: regulation of response to biotic stimulus (GO:0002831);; Molecular Function: protein serine/threonine kinase activity (GO:0004674);; Molecular Function: protein serine/threonine/tyrosine kinase activity (GO:0004712);; Molecular Function: binding (GO:0005488);; Cellular Component: nucleus (GO:0005634);; Cellular Component: endopla…	--	Serine/threonine-protein kinase HT1 GN=HT1 OS=Arabidopsis thaliana (Mouse-ear cress) PE=1 SV=1	PREDICTED: serine/threonine-protein kinase HT1-like [Cucumis sativus]
Cla013792	6.21541e-12	-2.36313	down	[S]	Function unknown	Biological Process: transition metal ion transport (GO:0000041);; Molecular Function: nucleotide binding (GO:0000166);; Biological Process: polysaccharide biosynthetic process (GO:0000271);; Biological Process: response to molecule of bacterial origin (GO:0002237);; Molecular Function: protein kinase activity (GO:0004672);; Molecular Function: protein serine/threonine kinase activity (GO:0004674)…	--	Probable LRR receptor-like serine/threonine-protein kinase At1g34110 (Precursor) GN=At1g34110 OS=Arabidopsis thaliana (Mouse-ear cress) PE=2 SV=2	PREDICTED: probable LRR receptor-like serine/threonine-protein kinase At1g34110-like [Cucumis sativus]
Cla012047	2.63935e-06	1.78399	up	[RTKL]	--	Biological Process: transition metal ion transport (GO:0000041);; Biological Process: MAPK cascade (GO:0000165);; Molecular Function: protein serine/threonine kinase activity (GO:0004674);; Molecular Function: ATP binding (GO:0005524);; Cellular Component: plasma membrane (GO:0005886);; Biological Process: protein phosphorylation (GO:0006468);; Biological Process: response to stress (GO:0006950);…	--	Probable LRR receptor-like serine/threonine-protein kinase At1g06840 (Precursor) GN=At1g06840 OS=Arabidopsis thaliana (Mouse-ear cress) PE=1 SV=2	PREDICTED: LOW QUALITY PROTEIN: probable LRR receptor-like serine/threonine-protein kinase At1g06840-like [Cucumis sativus]
Cla008431	4.64145e-06	1.34738	up	[RTKL]	--	Biological Process: MAPK cascade (GO:0000165);; Molecular Function: nucleotide binding (GO:0000166);; Biological Process: mitotic cell cycle (GO:0000278);; Biological Process: cell plate assembly (GO:0000919);; Molecular Function: protein kinase activity (GO:0004672);; Molecular Function: MAP kinase kinase activity (GO:0004708);; Molecular Function: protein binding (GO:0005515);; Cellular Compone…	--	Mitogen-activated protein kinase kinase kinase YODA GN=YDA OS=Arabidopsis thaliana (Mouse-ear cress) PE=1 SV=1	PREDICTED: serine/threonine-protein kinase KIC1-like [Cucumis sativus]
Cla019492	0.000712539	1.19501	up	[RTKL]	--	Molecular Function: protein serine/threonine kinase activity (GO:0004674);; Molecular Function: receptor signaling protein serine/threonine kinase activity (GO:0004702);; Molecular Function: non-membrane spanning protein tyrosine kinase activity (GO:0004715);; Molecular Function: calmodulin binding (GO:0005516);; Molecular Function: ATP binding (GO:0005524);; Cellular Component: mitochondrion (GO…	--	Probable LRR receptor-like serine/threonine-protein kinase At1g56140 (Precursor) GN=At1g56140 OS=Arabidopsis thaliana (Mouse-ear cress) PE=1 SV=2	PREDICTED: probable leucine-rich repeat receptor-like serine/threonine-protein kinase At3g14840-like [Cucumis sativus]
Cla022607	0.000679772	3.31422	up	[S]	Function unknown	Molecular Function: nucleotide binding (GO:0000166);; Biological Process: polysaccharide biosynthetic process (GO:0000271);; Biological Process: immune response-regulating signaling pathway (GO:0002764);; Molecular Function: protein kinase activity (GO:0004672);; Molecular Function: protein binding (GO:0005515);; Cellular Component: plasma membrane (GO:0005886);; Biological Process: cellular gluc…	--	Probable LRR receptor-like serine/threonine-protein kinase At3g47570 (Precursor) GN=At3g47570 OS=Arabidopsis thaliana (Mouse-ear cress) PE=1 SV=1	PREDICTED: probable LRR receptor-like serine/threonine-protein kinase At3g47570-like [Cucumis sativus]
Cla015437	3.63678e-05	1.23012	up	[RTKL]	--	--	--	G-type lectin S-receptor-like serine/threonine-protein kinase CES101 (Precursor) GN=CES101 OS=Arabidopsis thaliana (Mouse-ear cress) PE=2 SV=2	PREDICTED: LOW QUALITY PROTEIN: G-type lectin S-receptor-like serine/threonine-protein kinase CES101-like [Cucumis sativus]
Cla004534	1.15442e-05	1.26773	up	[RTKL]	--	Biological Process: MAPK cascade (GO:0000165);; Molecular Function: nucleotide binding (GO:0000166);; Biological Process: response to molecule of fungal origin (GO:0002238);; Molecular Function: protein serine/threonine kinase activity (GO:0004674);; Cellular Component: nucleus (GO:0005634);; Cellular Component: cytosol (GO:0005829);; Cellular Component: plasma membrane (GO:0005886);; Biological …	--	Receptor-like cytosolic serine/threonine-protein kinase RBK1 GN=RBK1 OS=Arabidopsis thaliana (Mouse-ear cress) PE=1 SV=1	PREDICTED: receptor-like cytosolic serine/threonine-protein kinase RBK1-like [Cucumis sativus]
Watermelon_newGene_1210	0.000268449	2.61556	up	[RTKL]	--	Biological Process: MAPK cascade (GO:0000165);; Biological Process: response to molecule of bacterial origin (GO:0002237);; Molecular Function: protein serine/threonine kinase activity (GO:0004674);; Molecular Function: calmodulin binding (GO:0005516);; Cellular Component: plasma membrane (GO:0005886);; Biological Process: regulation of transcription, DNA-templated (GO:0006355);; Biological Proce…	--	Probable receptor-like protein kinase At5g39020 (Precursor) GN=At5g39020 OS=Arabidopsis thaliana (Mouse-ear cress) PE=2 SV=1	PREDICTED: G-type lectin S-receptor-like serine/threonine-protein kinase SD2-5 [Cucumis melo]
Cla001014	0.00600174	2.66617	up	[RTKL]	--	Molecular Function: nucleotide binding (GO:0000166);; Molecular Function: nucleic acid binding (GO:0003676);; Molecular Function: protein kinase activity (GO:0004672);; Cellular Component: plasma membrane (GO:0005886);; Biological Process: DNA metabolic process (GO:0006259);; Biological Process: protein phosphorylation (GO:0006468);; Biological Process: lipid metabolic process (GO:0006629);; Biol…	--	Serine/threonine-protein kinase-like protein CCR4 (Precursor) GN=MCA23.19 OS=Arabidopsis thaliana (Mouse-ear cress) PE=1 SV=1	PREDICTED: LOW QUALITY PROTEIN: serine/threonine-protein kinase-like protein CCR4-like [Cucumis sativus]
Cla011157	1.1398e-05	2.95516	up	[RTKL]	--	Biological Process: RNA splicing, via endonucleolytic cleavage and ligation (GO:0000394);; Biological Process: respiratory burst involved in defense response (GO:0002679);; Molecular Function: protein serine/threonine kinase activity (GO:0004674);; Molecular Function: protein tyrosine kinase activity (GO:0004713);; Molecular Function: protein binding (GO:0005515);; Cellular Component: nucleolus (…	--	Serine/threonine-protein kinase At5g01020 GN=At5g01020 OS=Arabidopsis thaliana (Mouse-ear cress) PE=1 SV=1	PREDICTED: serine/threonine-protein kinase At5g01020-like [Cucumis sativus]
Cla014790	1.04496e-09	-2.02439	down	[RTKL]	--	Biological Process: activation of MAPKK activity (GO:0000186);; Biological Process: cytokinesis by cell plate formation (GO:0000911);; Molecular Function: protein serine/threonine kinase activity (GO:0004674);; Molecular Function: MAP kinase kinase kinase activity (GO:0004709);; Molecular Function: ATP binding (GO:0005524);; Cellular Component: nucleus (GO:0005634);; Cellular Component: plasma me…	--	Serine/threonine-protein kinase Nek2 GN=NEK2 OS=Oryza sativa subsp. indica (Rice) PE=2 SV=1	PREDICTED: serine/threonine-protein kinase Nek2-like [Cucumis sativus]
Cla019664	0.00274299	1.94208	up	[RTKL]	--	Molecular Function: nucleotide binding (GO:0000166);; Molecular Function: protein kinase activity (GO:0004672);; Molecular Function: protein binding (GO:0005515);; Biological Process: polysaccharide metabolic process (GO:0005976);; Biological Process: nitrogen compound metabolic process (GO:0006807);; Biological Process: response to stress (GO:0006950);; Biological Process: cell adhesion (GO:0007…	--	Probable LRR receptor-like serine/threonine-protein kinase MRH1 (Precursor) GN=MRH1 OS=Arabidopsis thaliana (Mouse-ear cress) PE=2 SV=1	PREDICTED: probable LRR receptor-like serine/threonine-protein kinase MRH1-like [Cucumis sativus]
Cla020764	1.29541e-07	1.52389	up	--	--	Molecular Function: nucleotide binding (GO:0000166);; Biological Process: response to molecule of bacterial origin (GO:0002237);; Molecular Function: protein kinase activity (GO:0004672);; Molecular Function: protein binding (GO:0005515);; Cellular Component: plasma membrane (GO:0005886);; Biological Process: protein phosphorylation (GO:0006468);; Biological Process: defense response (GO:0006952)…	--	Probable LRR receptor-like serine/threonine-protein kinase At2g16250 (Precursor) GN=At2g16250 OS=Arabidopsis thaliana (Mouse-ear cress) PE=1 SV=1	PREDICTED: probable LRR receptor-like serine/threonine-protein kinase At2g16250-like [Cucumis sativus]
Cla023284	3.74688e-06	-2.40019	down	--	--	Biological Process: polysaccharide biosynthetic process (GO:0000271);; Biological Process: regionalization (GO:0003002);; Molecular Function: protein kinase activity (GO:0004672);; Molecular Function: protein binding (GO:0005515);; Biological Process: starch metabolic process (GO:0005982);; Biological Process: defense response (GO:0006952);; Biological Process: organelle organization (GO:0006996)…	--	LRR receptor-like serine/threonine-protein kinase GSO1 (Precursor) GN=GSO1 OS=Arabidopsis thaliana (Mouse-ear cress) PE=2 SV=1	PREDICTED: LRR receptor-like serine/threonine-protein kinase GSO1-like [Cucumis sativus]
Cla010139	5.07319e-05	-1.31258	down	[RTKL]	--	Molecular Function: guanylate cyclase activity (GO:0004383);; Molecular Function: protein serine/threonine kinase activity (GO:0004674);; Molecular Function: protein tyrosine kinase activity (GO:0004713);; Molecular Function: ATP binding (GO:0005524);; Cellular Component: plasma membrane (GO:0005886);; Biological Process: cGMP biosynthetic process (GO:0006182);; Biological Process: protein phosph…	--	Probable serine/threonine-protein kinase At1g18390 (Precursor) GN=At1g18390 OS=Arabidopsis thaliana (Mouse-ear cress) PE=1 SV=2	PREDICTED: probable serine/threonine-protein kinase At1g18390-like [Cucumis sativus]
Cla005386	2.47039e-06	1.56376	up	[RTKL]	--	Molecular Function: nucleotide binding (GO:0000166);; Molecular Function: protein kinase activity (GO:0004672);; Molecular Function: protein serine/threonine kinase activity (GO:0004674);; Molecular Function: calmodulin binding (GO:0005516);; Cellular Component: nucleus (GO:0005634);; Cellular Component: plasma membrane (GO:0005886);; Biological Process: protein phosphorylation (GO:0006468);; Bio…	--	Probable LRR receptor-like serine/threonine-protein kinase At1g56140 (Precursor) GN=At1g56140 OS=Arabidopsis thaliana (Mouse-ear cress) PE=1 SV=2	PREDICTED: probable LRR receptor-like serine/threonine-protein kinase At1g56140-like [Cucumis sativus]
Cla008730	6.80829e-07	-1.4964	down	[RTKL]	--	Molecular Function: protein serine/threonine kinase activity (GO:0004674);; Molecular Function: ATP binding (GO:0005524);; Cellular Component: plasma membrane (GO:0005886);; Biological Process: polysaccharide metabolic process (GO:0005976);; Biological Process: protein phosphorylation (GO:0006468);; Biological Process: cell adhesion (GO:0007155);; Biological Process: response to nematode (GO:0009…	--	Receptor-like serine/threonine-protein kinase NCRK (Precursor) GN=NCRK OS=Arabidopsis thaliana (Mouse-ear cress) PE=1 SV=1	PREDICTED: receptor-like serine/threonine-protein kinase NCRK-like [Cucumis sativus]
Cla019852	0.000351153	-1.90394	down	[RTKL]	--	Biological Process: response to molecule of fungal origin (GO:0002238);; Molecular Function: protein serine/threonine kinase activity (GO:0004674);; Molecular Function: ATP binding (GO:0005524);; Cellular Component: nucleus (GO:0005634);; Cellular Component: cytoplasm (GO:0005737);; Cellular Component: cytosol (GO:0005829);; Cellular Component: plasma membrane (GO:0005886);; Biological Process: p…	--	Receptor-like cytosolic serine/threonine-protein kinase RBK2 GN=RBK2 OS=Arabidopsis thaliana (Mouse-ear cress) PE=1 SV=1	PREDICTED: receptor-like cytosolic serine/threonine-protein kinase RBK2-like [Cucumis sativus]
Cla012841	2.71575e-08	1.70046	up	[RTKL]	--	Biological Process: RNA splicing, via endonucleolytic cleavage and ligation (GO:0000394);; Biological Process: respiratory burst involved in defense response (GO:0002679);; Molecular Function: protein serine/threonine kinase activity (GO:0004674);; Molecular Function: non-membrane spanning protein tyrosine kinase activity (GO:0004715);; Molecular Function: protein binding (GO:0005515);; Molecular…	--	Serine/threonine-protein kinase At5g01020 GN=At5g01020 OS=Arabidopsis thaliana (Mouse-ear cress) PE=1 SV=1	PREDICTED: serine/threonine-protein kinase At5g01020-like [Cucumis sativus]
Cla007542	3.51981e-08	-2.67118	down	[RTKL]	--	Molecular Function: protein serine/threonine kinase activity (GO:0004674);; Molecular Function: protein binding (GO:0005515);; Molecular Function: ATP binding (GO:0005524);; Cellular Component: mitochondrion (GO:0005739);; Cellular Component: cytosol (GO:0005829);; Cellular Component: plasma membrane (GO:0005886);; Biological Process: protein phosphorylation (GO:0006468);; Biological Process: pro…	--	CBL-interacting serine/threonine-protein kinase 7 GN=At3g23000 OS=Arabidopsis thaliana (Mouse-ear cress) PE=1 SV=1	PREDICTED: CBL-interacting serine/threonine-protein kinase 7-like [Cucumis sativus]
Cla007714	0.00618454	2.74422	up	[RTKL]	--	Molecular Function: protein serine/threonine kinase activity (GO:0004674);; Molecular Function: binding (GO:0005488);; Molecular Function: ATP binding (GO:0005524);; Cellular Component: nucleus (GO:0005634);; Cellular Component: plasma membrane (GO:0005886);; Biological Process: protein phosphorylation (GO:0006468);; Biological Process: defense response (GO:0006952);; Biological Process: pollen-p…	--	G-type lectin S-receptor-like serine/threonine-protein kinase At2g19130 (Precursor) GN=At2g19130 OS=Arabidopsis thaliana (Mouse-ear cress) PE=2 SV=1	PREDICTED: G-type lectin S-receptor-like serine/threonine-protein kinase At2g19130-like [Cucumis sativus]
Cla019516	6.6748e-20	-2.99735	down	[S]	Function unknown	Molecular Function: phosphogluconate dehydrogenase (decarboxylating) activity (GO:0004616);; Molecular Function: protein kinase activity (GO:0004672);; Molecular Function: phosphoprotein phosphatase activity (GO:0004721);; Molecular Function: protein binding (GO:0005515);; Molecular Function: ATP binding (GO:0005524);; Cellular Component: plasma membrane (GO:0005886);; Biological Process: pentose…	--	Probable LRR receptor-like serine/threonine-protein kinase At4g20940 GN=At4g20940 OS=Arabidopsis thaliana (Mouse-ear cress) PE=1 SV=1	PREDICTED: probable LRR receptor-like serine/threonine-protein kinase At4g20940-like [Cucumis sativus]
Cla017212	3.74863e-05	1.29926	up	[RTKL]	--	Biological Process: cytokinesis by cell plate formation (GO:0000911);; Molecular Function: hydrolase activity, hydrolyzing O-glycosyl compounds (GO:0004553);; Molecular Function: protein serine/threonine kinase activity (GO:0004674);; Molecular Function: protein binding (GO:0005515);; Molecular Function: ATP binding (GO:0005524);; Cellular Component: nucleus (GO:0005634);; Cellular Component: mit…	--	CBL-interacting serine/threonine-protein kinase 25 GN=T11H3.120 OS=Arabidopsis thaliana (Mouse-ear cress) PE=2 SV=1	PREDICTED: CBL-interacting serine/threonine-protein kinase 25-like [Cucumis sativus]
Cla000971	0.000160182	-1.73478	down	[RTKL]	--	Biological Process: phosphorelay signal transduction system (GO:0000160);; Biological Process: cell morphogenesis involved in differentiation (GO:0000904);; Biological Process: defense response to oomycetes (GO:0002229);; Biological Process: response to molecule of bacterial origin (GO:0002237);; Biological Process: immune effector process (GO:0002252);; Biological Process: developmental process …	--	Serine/threonine-protein kinase HT1 GN=HT1 OS=Arabidopsis thaliana (Mouse-ear cress) PE=1 SV=1	PREDICTED: serine/threonine-protein kinase HT1-like [Cucumis sativus]
Cla022328	0.000237207	2.25393	up	[RTKL]	--	Molecular Function: protein kinase activity (GO:0004672);; Molecular Function: protein serine/threonine kinase activity (GO:0004674);; Molecular Function: ATP binding (GO:0005524);; Cellular Component: plasma membrane (GO:0005886);; Biological Process: response to stress (GO:0006950);; Biological Process: response to nitrate (GO:0010167);; Biological Process: nitrate transport (GO:0015706);; Mole…	--	G-type lectin S-receptor-like serine/threonine-protein kinase SD2-5 (Precursor) GN=SD25 OS=Arabidopsis thaliana (Mouse-ear cress) PE=1 SV=1	PREDICTED: G-type lectin S-receptor-like serine/threonine-protein kinase SD2-5-like [Cucumis sativus]
Cla017977	0.00048729	1.43483	up	--	--	Molecular Function: nucleotide binding (GO:0000166);; Biological Process: immune response-regulating signaling pathway (GO:0002764);; Molecular Function: protein kinase activity (GO:0004672);; Molecular Function: protein binding (GO:0005515);; Cellular Component: plasma membrane (GO:0005886);; Biological Process: starch metabolic process (GO:0005982);; Biological Process: pattern specification pr…	--	Putative receptor-like protein kinase At3g47110 (Precursor) GN=At3g47110 OS=Arabidopsis thaliana (Mouse-ear cress) PE=3 SV=1	PREDICTED: probable LRR receptor-like serine/threonine-protein kinase At3g47570-like [Cucumis sativus]
Cla021931	2.11763e-10	3.06581	up	[RTKL]	--	Biological Process: activation of MAPKK activity (GO:0000186);; Biological Process: RNA splicing, via endonucleolytic cleavage and ligation (GO:0000394);; Biological Process: response to molecule of bacterial origin (GO:0002237);; Biological Process: respiratory burst involved in defense response (GO:0002679);; Molecular Function: protein serine/threonine kinase activity (GO:0004674);; Molecular …	--	Probable serine/threonine-protein kinase NAK GN=NAK OS=Arabidopsis thaliana (Mouse-ear cress) PE=2 SV=2	PREDICTED: probable serine/threonine-protein kinase NAK-like [Cucumis sativus]
Cla018499	0.00574449	1.10774	up	[RTKL]	--	Biological Process: activation of MAPKK activity (GO:0000186);; Molecular Function: MAP kinase kinase kinase activity (GO:0004709);; Molecular Function: ATP binding (GO:0005524);; Cellular Component: mitochondrion (GO:0005739);;	--	G-type lectin S-receptor-like serine/threonine-protein kinase B120 (Precursor) GN=B120 OS=Arabidopsis thaliana (Mouse-ear cress) PE=1 SV=1	PREDICTED: G-type lectin S-receptor-like serine/threonine-protein kinase B120-like [Cucumis sativus]
Cla018206	8.43805e-12	2.07785	up	[RTKL]	--	Biological Process: RNA splicing, via endonucleolytic cleavage and ligation (GO:0000394);; Biological Process: respiratory burst involved in defense response (GO:0002679);; Molecular Function: protein serine/threonine kinase activity (GO:0004674);; Molecular Function: non-membrane spanning protein tyrosine kinase activity (GO:0004715);; Molecular Function: protein binding (GO:0005515);; Molecular…	--	Probable serine/threonine-protein kinase NAK GN=NAK OS=Arabidopsis thaliana (Mouse-ear cress) PE=2 SV=2	PREDICTED: probable serine/threonine-protein kinase NAK-like [Cucumis sativus]
Cla019651	6.33953e-07	-2.21896	down	--	--	Biological Process: regulation of cell growth (GO:0001558);; Molecular Function: protein kinase activity (GO:0004672);; Molecular Function: protein binding (GO:0005515);; Cellular Component: mitochondrion (GO:0005739);; Cellular Component: plasma membrane (GO:0005886);; Biological Process: cellular protein modification process (GO:0006464);; Biological Process: ion transport (GO:0006811);; Biolog…	--	Probable LRR receptor-like serine/threonine-protein kinase At4g36180 (Precursor) GN=At4g36180 OS=Arabidopsis thaliana (Mouse-ear cress) PE=1 SV=1	PREDICTED: probable LRR receptor-like serine/threonine-protein kinase At5g37450-like [Cucumis sativus]
Cla005804	0.00306071	1.78819	up	[RTKL]	--	Molecular Function: nucleotide binding (GO:0000166);; Molecular Function: protein kinase activity (GO:0004672);; Molecular Function: binding (GO:0005488);; Biological Process: cellular protein modification process (GO:0006464);; Biological Process: response to stress (GO:0006950);; Cellular Component: membrane (GO:0016020);; Biological Process: phosphorylation (GO:0016310);; Biological Process: s…	--	G-type lectin S-receptor-like serine/threonine-protein kinase At1g34300 (Precursor) GN=At1g34300 OS=Arabidopsis thaliana (Mouse-ear cress) PE=1 SV=1	PREDICTED: G-type lectin S-receptor-like serine/threonine-protein kinase At1g34300-like [Cucumis sativus]
Cla020414	0.0031023	1.03874	up	[RTKL]	--	Biological Process: transition metal ion transport (GO:0000041);; Molecular Function: nucleotide binding (GO:0000166);; Molecular Function: protein kinase activity (GO:0004672);; Molecular Function: protein serine/threonine kinase activity (GO:0004674);; Cellular Component: plasma membrane (GO:0005886);; Biological Process: nucleobase-containing compound metabolic process (GO:0006139);; Biologica…	--	Probable serine/threonine-protein kinase At1g18390 (Precursor) GN=At1g18390 OS=Arabidopsis thaliana (Mouse-ear cress) PE=1 SV=2	PREDICTED: probable serine/threonine-protein kinase At1g18390-like [Cucumis sativus]
Cla010677	7.35558e-06	1.28145	up	[RTKL]	--	Molecular Function: nucleotide binding (GO:0000166);; Biological Process: polysaccharide biosynthetic process (GO:0000271);; Biological Process: regionalization (GO:0003002);; Molecular Function: protein kinase activity (GO:0004672);; Molecular Function: protein serine/threonine kinase activity (GO:0004674);; Molecular Function: ATP binding (GO:0005524);; Cellular Component: plasma membrane (GO:0…	--	Probable LRR receptor-like serine/threonine-protein kinase At5g65240 (Precursor) GN=At5g65240 OS=Arabidopsis thaliana (Mouse-ear cress) PE=2 SV=1	PREDICTED: probable LRR receptor-like serine/threonine-protein kinase At5g10290-like [Cucumis sativus]
Cla013413	8.84546e-11	1.91277	up	[RTKL]	--	Biological Process: mRNA splicing, via spliceosome (GO:0000398);; Biological Process: nuclear-transcribed mRNA catabolic process (GO:0000956);; Molecular Function: RNA binding (GO:0003723);; Molecular Function: protein serine/threonine kinase activity (GO:0004674);; Molecular Function: calmodulin-dependent protein kinase activity (GO:0004683);; Molecular Function: calmodulin binding (GO:0005516);…	--	CBL-interacting serine/threonine-protein kinase 11 GN=At2g30360 OS=Arabidopsis thaliana (Mouse-ear cress) PE=1 SV=1	PREDICTED: CBL-interacting serine/threonine-protein kinase 11-like [Cucumis sativus]
Cla001378	0.000362242	1.6225	up	--	--	Molecular Function: protein kinase activity (GO:0004672);; Molecular Function: ATP binding (GO:0005524);; Biological Process: protein phosphorylation (GO:0006468);; Cellular Component: chloroplast (GO:0009507);;	--	--	PREDICTED: serine/threonine-protein kinase STN7, chloroplastic-like [Cucumis sativus]
Cla021834	2.00663e-13	2.17554	up	[RTKL]	--	Molecular Function: nucleotide binding (GO:0000166);; Molecular Function: protein kinase activity (GO:0004672);; Molecular Function: protein serine/threonine kinase activity (GO:0004674);; Molecular Function: protein binding (GO:0005515);; Cellular Component: nucleus (GO:0005634);; Cellular Component: cytosol (GO:0005829);; Cellular Component: plasma membrane (GO:0005886);; Biological Process: pr…	--	CBL-interacting protein kinase 1 GN=P0706B05.31 OS=Oryza sativa subsp. japonica (Rice) PE=2 SV=1	CBL-interacting serine/threonine-protein kinase [Cucumis melo subsp. melo]
Cla011803	9.89713e-12	-1.94513	down	[S]	Function unknown	Biological Process: maltose metabolic process (GO:0000023);; Biological Process: activation of MAPKK activity (GO:0000186);; Molecular Function: protein serine/threonine kinase activity (GO:0004674);; Molecular Function: MAP kinase kinase kinase activity (GO:0004709);; Molecular Function: protein tyrosine kinase activity (GO:0004713);; Molecular Function: ATP binding (GO:0005524);; Cellular Compo…	--	Leucine-rich repeat receptor-like serine/threonine-protein kinase BAM1 (Precursor) GN=BAM1 OS=Arabidopsis thaliana (Mouse-ear cress) PE=1 SV=1	PREDICTED: leucine-rich repeat receptor-like serine/threonine-protein kinase BAM1-like [Cucumis sativus]
Cla018899	0.00238567	-1.77717	down	[RTKL]	--	Molecular Function: protein kinase activity (GO:0004672);; Cellular Component: cell wall (GO:0005618);; Biological Process: polysaccharide metabolic process (GO:0005976);; Biological Process: cellular protein modification process (GO:0006464);; Biological Process: phosphorus metabolic process (GO:0006793);; Biological Process: membrane fusion (GO:0006944);; Biological Process: pattern specificati…	--	Probable LRR receptor-like serine/threonine-protein kinase RLK (Precursor) GN=RLK OS=Arabidopsis thaliana (Mouse-ear cress) PE=2 SV=1	PREDICTED: probable LRR receptor-like serine/threonine-protein kinase RLK-like [Cucumis sativus]
Cla023098	2.70247e-12	-2.16382	down	[RTKL]	--	Biological Process: microtubule cytoskeleton organization (GO:0000226);; Biological Process: mitotic cell cycle (GO:0000278);; Cellular Component: chromosome, centromeric region (GO:0000775);; Biological Process: cytokinesis by cell plate formation (GO:0000911);; Molecular Function: calcium-dependent protein kinase C activity (GO:0004698);; Molecular Function: ATP binding (GO:0005524);; Cellular …	K08850|1e-160|vvi:100268070|hypothetical protein LOC100268070	Serine/threonine-protein kinase Aurora-1 GN=AUR1 OS=Arabidopsis thaliana (Mouse-ear cress) PE=1 SV=1	PREDICTED: serine/threonine-protein kinase Aurora-1-like [Cucumis sativus]
Cla019213	8.27508e-05	-1.18745	down	[S]	Function unknown	Biological Process: transition metal ion transport (GO:0000041);; Molecular Function: nucleotide binding (GO:0000166);; Biological Process: response to molecule of bacterial origin (GO:0002237);; Molecular Function: protein kinase activity (GO:0004672);; Molecular Function: protein serine/threonine kinase activity (GO:0004674);; Molecular Function: protein binding (GO:0005515);; Molecular Functio…	--	Probable LRR receptor-like serine/threonine-protein kinase At4g26540 (Precursor) GN=At4g26540 OS=Arabidopsis thaliana (Mouse-ear cress) PE=1 SV=1	PREDICTED: probable LRR receptor-like serine/threonine-protein kinase At4g26540-like [Cucumis sativus]
Cla005418	0.00110738	1.53772	up	[RTKL]	--	Molecular Function: protein serine/threonine kinase activity (GO:0004674);; Molecular Function: non-membrane spanning protein tyrosine kinase activity (GO:0004715);; Molecular Function: calmodulin binding (GO:0005516);; Molecular Function: ATP binding (GO:0005524);; Cellular Component: plasma membrane (GO:0005886);; Biological Process: oligopeptide transport (GO:0006857);; Biological Process: tra…	--	Probable LRR receptor-like serine/threonine-protein kinase At1g56140 (Precursor) GN=At1g56140 OS=Arabidopsis thaliana (Mouse-ear cress) PE=1 SV=2	PREDICTED: probable LRR receptor-like serine/threonine-protein kinase At1g56140-like [Cucumis sativus]
Cla006586	1.95762e-05	5.09982	up	[S]	Function unknown	Biological Process: MAPK cascade (GO:0000165);; Molecular Function: nucleotide binding (GO:0000166);; Biological Process: polysaccharide catabolic process (GO:0000272);; Biological Process: immune response-regulating signaling pathway (GO:0002764);; Molecular Function: protein kinase activity (GO:0004672);; Molecular Function: protein serine/threonine kinase activity (GO:0004674);; Molecular Func…	--	Probable LRR receptor-like serine/threonine-protein kinase At3g47570 (Precursor) GN=At3g47570 OS=Arabidopsis thaliana (Mouse-ear cress) PE=1 SV=1	PREDICTED: probable LRR receptor-like serine/threonine-protein kinase At3g47570-like [Cucumis sativus]
Cla008091	2.45936e-06	2.92851	up	[RTKL]	--	Molecular Function: protein serine/threonine kinase activity (GO:0004674);; Molecular Function: ATP binding (GO:0005524);; Cellular Component: extracellular region (GO:0005576);; Cellular Component: plasma membrane (GO:0005886);; Biological Process: glycolytic process (GO:0006096);; Biological Process: protein phosphorylation (GO:0006468);; Biological Process: water transport (GO:0006833);; Biolo…	--	Probable LRR receptor-like serine/threonine-protein kinase At1g06840 (Precursor) GN=At1g06840 OS=Arabidopsis thaliana (Mouse-ear cress) PE=1 SV=2	PREDICTED: probable LRR receptor-like serine/threonine-protein kinase At1g06840-like [Cucumis sativus]
Cla007229	3.78888e-05	1.99875	up	--	--	Biological Process: cell morphogenesis (GO:0000902);; Molecular Function: protein kinase activity (GO:0004672);; Molecular Function: binding (GO:0005488);; Cellular Component: plasma membrane (GO:0005886);; Biological Process: cellular protein modification process (GO:0006464);; Biological Process: nitrogen compound metabolic process (GO:0006807);; Biological Process: cytoskeleton organization (G…	--	Probable LRR receptor-like serine/threonine-protein kinase MRH1 (Precursor) GN=MRH1 OS=Arabidopsis thaliana (Mouse-ear cress) PE=2 SV=1	PREDICTED: probable LRR receptor-like serine/threonine-protein kinase MRH1-like [Cucumis sativus]
Cla003454	0.00231546	1.67372	up	[S]	Function unknown	Molecular Function: nucleotide binding (GO:0000166);; Molecular Function: protein serine/threonine kinase activity (GO:0004674);; Cellular Component: plasma membrane (GO:0005886);; Biological Process: cellular protein modification process (GO:0006464);; Biological Process: cellular aromatic compound metabolic process (GO:0006725);; Biological Process: ion transport (GO:0006811);; Biological Proce…	--	LRR receptor-like serine/threonine-protein kinase GSO1 (Precursor) GN=GSO1 OS=Arabidopsis thaliana (Mouse-ear cress) PE=2 SV=1	PREDICTED: LOW QUALITY PROTEIN: LRR receptor-like serine/threonine-protein kinase GSO1-like [Cucumis sativus]
Cla022587	9.23886e-07	-1.44612	down	[RTKL]	--	Biological Process: activation of MAPKK activity (GO:0000186);; Molecular Function: protein serine/threonine kinase activity (GO:0004674);; Molecular Function: MAP kinase kinase kinase activity (GO:0004709);; Molecular Function: non-membrane spanning protein tyrosine kinase activity (GO:0004715);; Molecular Function: ATP binding (GO:0005524);; Cellular Component: nucleus (GO:0005634);; Cellular C…	--	Probable serine/threonine-protein kinase At1g01540 GN=At1g01540 OS=Arabidopsis thaliana (Mouse-ear cress) PE=1 SV=2	PREDICTED: probable serine/threonine-protein kinase At1g01540-like [Cucumis sativus]
Cla009454	0.00457706	-1.9016	down	[S]	Function unknown	Biological Process: polysaccharide catabolic process (GO:0000272);; Biological Process: regulation of cell growth (GO:0001558);; Biological Process: cell fate specification (GO:0001708);; Biological Process: response to molecule of bacterial origin (GO:0002237);; Molecular Function: protein serine/threonine kinase activity (GO:0004674);; Molecular Function: protein tyrosine kinase activity (GO:00…	--	LRR receptor-like serine/threonine-protein kinase ERL2 (Precursor) GN=ERL2 OS=Arabidopsis thaliana (Mouse-ear cress) PE=2 SV=1	PREDICTED: LRR receptor-like serine/threonine-protein kinase ERL1-like [Cucumis sativus]
Cla005296	1.01099e-07	-3.03277	down	[RTKL]	--	Biological Process: RNA splicing, via endonucleolytic cleavage and ligation (GO:0000394);; Biological Process: respiratory burst involved in defense response (GO:0002679);; Molecular Function: protein serine/threonine kinase activity (GO:0004674);; Molecular Function: non-membrane spanning protein tyrosine kinase activity (GO:0004715);; Molecular Function: protein binding (GO:0005515);; Molecular…	--	Serine/threonine-protein kinase PBS1 GN=PBS1 OS=Arabidopsis thaliana (Mouse-ear cress) PE=1 SV=1	PREDICTED: serine/threonine-protein kinase PBS1-like [Cucumis sativus]
Watermelon_newGene_1209	8.2048e-06	1.85918	up	[RTKL]	--	Biological Process: transition metal ion transport (GO:0000041);; Biological Process: MAPK cascade (GO:0000165);; Biological Process: response to molecule of bacterial origin (GO:0002237);; Molecular Function: protein kinase activity (GO:0004672);; Cellular Component: plasma membrane (GO:0005886);; Biological Process: regulation of transcription, DNA-templated (GO:0006355);; Biological Process: p…	--	G-type lectin S-receptor-like serine/threonine-protein kinase At1g34300 (Precursor) GN=At1g34300 OS=Arabidopsis thaliana (Mouse-ear cress) PE=2 SV=1	PREDICTED: G-type lectin S-receptor-like serine/threonine-protein kinase SD2-5 [Cucumis melo]
Cla013415	7.71981e-05	2.84489	up	[RTKL]	--	Biological Process: MAPK cascade (GO:0000165);; Molecular Function: protein serine/threonine kinase activity (GO:0004674);; Molecular Function: protein binding (GO:0005515);; Cellular Component: nucleus (GO:0005634);; Cellular Component: cytoplasm (GO:0005737);; Cellular Component: plasma membrane (GO:0005886);; Biological Process: protein phosphorylation (GO:0006468);; Biological Process: ER to …	--	Probable serine/threonine-protein kinase WNK4 GN=WNK4 OS=Arabidopsis thaliana (Mouse-ear cress) PE=1 SV=1	PREDICTED: probable serine/threonine-protein kinase WNK4-like [Cucumis sativus]
Cla021134	0.00110608	-1.08774	down	[RTKL]	--	Biological Process: activation of MAPKK activity (GO:0000186);; Molecular Function: sequence-specific DNA binding transcription factor activity (GO:0003700);; Molecular Function: protein serine/threonine kinase activity (GO:0004674);; Molecular Function: MAP kinase kinase kinase activity (GO:0004709);; Molecular Function: protein binding (GO:0005515);; Molecular Function: ATP binding (GO:0005524)…	--	Probable serine/threonine-protein kinase WNK4 OS=Oryza sativa subsp. japonica (Rice) PE=2 SV=1	PREDICTED: probable serine/threonine-protein kinase WNK4-like [Cucumis sativus]
Cla021703	2.88525e-06	-1.38699	down	[RTKL]	--	Biological Process: mitotic cell cycle (GO:0000278);; Biological Process: cytokinesis (GO:0000910);; Molecular Function: protein serine/threonine kinase activity (GO:0004674);; Molecular Function: protein binding (GO:0005515);; Molecular Function: ATP binding (GO:0005524);; Cellular Component: nucleus (GO:0005634);; Cellular Component: cytosol (GO:0005829);; Cellular Component: plasma membrane (G…	K08819|0.0|vvi:100240938|hypothetical protein LOC100240938	Probable serine/threonine-protein kinase At1g54610 GN=At1g54610 OS=Arabidopsis thaliana (Mouse-ear cress) PE=1 SV=1	PREDICTED: probable serine/threonine-protein kinase At1g54610-like [Cucumis sativus]
Cla018043	0.000392663	1.03553	up	[RTKL]	--	Biological Process: phosphorelay signal transduction system (GO:0000160);; Biological Process: defense response to oomycetes (GO:0002229);; Molecular Function: protein serine/threonine kinase activity (GO:0004674);; Molecular Function: MAP kinase kinase kinase activity (GO:0004709);; Molecular Function: protein serine/threonine/tyrosine kinase activity (GO:0004712);; Molecular Function: non-membr…	--	Serine/threonine-protein kinase HT1 GN=HT1 OS=Arabidopsis thaliana (Mouse-ear cress) PE=1 SV=1	PREDICTED: serine/threonine-protein kinase HT1-like [Cucumis sativus]
Cla019447	1.32346e-07	3.73648	up	[RTKL]	--	Biological Process: immune system process (GO:0002376);; Molecular Function: protein serine/threonine kinase activity (GO:0004674);; Cellular Component: nucleus (GO:0005634);; Cellular Component: plasma membrane (GO:0005886);; Biological Process: defense response (GO:0006952);; Biological Process: cell communication (GO:0007154);; Biological Process: response to organic substance (GO:0010033);; B…	--	G-type lectin S-receptor-like serine/threonine-protein kinase At1g11330 (Precursor) GN=At1g11330 OS=Arabidopsis thaliana (Mouse-ear cress) PE=1 SV=3	PREDICTED: G-type lectin S-receptor-like serine/threonine-protein kinase At1g11330-like [Cucumis sativus]
Cla017130	8.51847e-05	1.16725	up	[RTKL]	--	Biological Process: activation of MAPKK activity (GO:0000186);; Biological Process: regulation of response to biotic stimulus (GO:0002831);; Molecular Function: protein serine/threonine kinase activity (GO:0004674);; Molecular Function: MAP kinase kinase kinase activity (GO:0004709);; Molecular Function: protein serine/threonine/tyrosine kinase activity (GO:0004712);; Molecular Function: signal t…	--	Serine/threonine-protein kinase HT1 GN=HT1 OS=Arabidopsis thaliana (Mouse-ear cress) PE=1 SV=1	PREDICTED: serine/threonine-protein kinase HT1-like [Cucumis sativus]
Cla018069	0.000407804	-1.01737	down	--	--	Biological Process: RNA splicing, via endonucleolytic cleavage and ligation (GO:0000394);; Biological Process: respiratory burst involved in defense response (GO:0002679);; Molecular Function: protein serine/threonine kinase activity (GO:0004674);; Molecular Function: non-membrane spanning protein tyrosine kinase activity (GO:0004715);; Molecular Function: protein binding (GO:0005515);; Molecular…	--	Serine/threonine-protein kinase At5g01020 GN=At5g01020 OS=Arabidopsis thaliana (Mouse-ear cress) PE=1 SV=1	PREDICTED: LOW QUALITY PROTEIN: serine/threonine-protein kinase At5g01020-like [Cucumis sativus]
Cla013557	0.0019687	1.37392	up	[RTKL]	--	Molecular Function: nucleotide binding (GO:0000166);; Biological Process: mitotic cell cycle (GO:0000278);; Biological Process: cytokinesis (GO:0000910);; Molecular Function: protein serine/threonine kinase activity (GO:0004674);; Molecular Function: protein binding (GO:0005515);; Cellular Component: nucleus (GO:0005634);; Cellular Component: cytosol (GO:0005829);; Cellular Component: plasma memb…	--	Probable serine/threonine-protein kinase At1g09600 GN=At1g09600 OS=Arabidopsis thaliana (Mouse-ear cress) PE=2 SV=1	PREDICTED: probable serine/threonine-protein kinase At1g54610-like [Cucumis sativus]
Cla016043	0.00133583	-1.01812	down	--	--	Molecular Function: protein serine/threonine kinase activity (GO:0004674);; Molecular Function: protein binding (GO:0005515);; Cellular Component: cell wall (GO:0005618);; Cellular Component: plasma membrane (GO:0005886);; Biological Process: polysaccharide metabolic process (GO:0005976);; Biological Process: signal transduction (GO:0007165);; Biological Process: pattern specification process (GO…	--	Leucine-rich repeat receptor-like protein kinase PEPR1 (Precursor) GN=PEPR1 OS=Arabidopsis thaliana (Mouse-ear cress) PE=1 SV=1	PREDICTED: probable LRR receptor-like serine/threonine-protein kinase At4g36180-like [Cucumis sativus]
Cla018141	2.29116e-07	-2.14225	down	[RTKL]	--	Molecular Function: protein kinase activity (GO:0004672);; Molecular Function: protein binding (GO:0005515);; Molecular Function: ATP binding (GO:0005524);; Cellular Component: nucleus (GO:0005634);; Cellular Component: vacuole (GO:0005773);; Cellular Component: plasma membrane (GO:0005886);; Biological Process: protein phosphorylation (GO:0006468);; Biological Process: N-terminal protein myristo…	--	Probable serine/threonine-protein kinase At5g41260 GN=At5g41260 OS=Arabidopsis thaliana (Mouse-ear cress) PE=1 SV=1	PREDICTED: probable serine/threonine-protein kinase At5g41260-like [Cucumis sativus]
Cla021117	0.000415664	1.2783	up	[RTKL]	--	Biological Process: cytokinesis by cell plate formation (GO:0000911);; Molecular Function: hydrolase activity, hydrolyzing O-glycosyl compounds (GO:0004553);; Molecular Function: protein serine/threonine kinase activity (GO:0004674);; Molecular Function: protein binding (GO:0005515);; Molecular Function: ATP binding (GO:0005524);; Cellular Component: nucleus (GO:0005634);; Cellular Component: cyt…	--	CBL-interacting serine/threonine-protein kinase 9 OS=Arabidopsis thaliana (Mouse-ear cress) PE=1 SV=2	PREDICTED: CBL-interacting serine/threonine-protein kinase 9-like [Cucumis sativus]
Cla008489	0.00302567	1.99591	up	[RTKL]	--	Molecular Function: protein serine/threonine kinase activity (GO:0004674);; Cellular Component: nucleus (GO:0005634);; Cellular Component: plasma membrane (GO:0005886);; Biological Process: polysaccharide metabolic process (GO:0005976);; Biological Process: response to stress (GO:0006950);; Cellular Component: plasmodesma (GO:0009506);; Biological Process: response to fungus (GO:0009620);; Biolog…	--	Probable receptor-like serine/threonine-protein kinase At5g57670 GN=At5g57670 OS=Arabidopsis thaliana (Mouse-ear cress) PE=2 SV=1	PREDICTED: probable LRR receptor-like serine/threonine-protein kinase At5g59680-like [Cucumis sativus]
Cla019131	1.48843e-14	-2.43505	down	[RTKL]	--	Biological Process: activation of MAPKK activity (GO:0000186);; Biological Process: polysaccharide biosynthetic process (GO:0000271);; Biological Process: polysaccharide catabolic process (GO:0000272);; Molecular Function: protein kinase activity (GO:0004672);; Molecular Function: MAP kinase kinase kinase activity (GO:0004709);; Molecular Function: ATP binding (GO:0005524);; Cellular Component: p…	--	LRR receptor-like serine/threonine-protein kinase FEI 1 (Precursor) GN=FEI1 OS=Arabidopsis thaliana (Mouse-ear cress) PE=1 SV=1	PREDICTED: LRR receptor-like serine/threonine-protein kinase FEI 1-like [Cucumis sativus]
Cla020099	0.00026615	2.1361	up	--	--	Biological Process: defense response (GO:0006952);; Biological Process: single-organism cellular process (GO:0044763);; Biological Process: regulation of cellular process (GO:0050794);; Biological Process: response to other organism (GO:0051707);;	--	Leucine-rich repeat receptor-like serine/threonine-protein kinase At2g14510 (Precursor) GN=At2g14510 OS=Arabidopsis thaliana (Mouse-ear cress) PE=2 SV=1	PREDICTED: leucine-rich repeat receptor-like serine/threonine-protein kinase At2g14510-like [Cucumis sativus]
Cla009793	0.00521642	1.27589	up	[RTKL]	--	Biological Process: cytokinesis by cell plate formation (GO:0000911);; Molecular Function: protein serine/threonine kinase activity (GO:0004674);; Molecular Function: calmodulin-dependent protein kinase activity (GO:0004683);; Molecular Function: ATP binding (GO:0005524);; Cellular Component: nucleus (GO:0005634);; Cellular Component: mitochondrion (GO:0005739);; Cellular Component: cytosol (GO:0…	--	CBL-interacting serine/threonine-protein kinase 23 GN=At1g30270 OS=Arabidopsis thaliana (Mouse-ear cress) PE=1 SV=1	PREDICTED: CBL-interacting serine/threonine-protein kinase 23-like [Cucumis sativus]
Cla014070	1.19222e-06	-1.45056	down	[S]	Function unknown	Biological Process: maltose metabolic process (GO:0000023);; Biological Process: activation of MAPKK activity (GO:0000186);; Biological Process: polysaccharide biosynthetic process (GO:0000271);; Molecular Function: protein serine/threonine kinase activity (GO:0004674);; Molecular Function: MAP kinase kinase kinase activity (GO:0004709);; Molecular Function: protein tyrosine kinase activity (GO:0…	--	Leucine-rich repeat receptor-like serine/threonine-protein kinase BAM1 (Precursor) GN=BAM1 OS=Arabidopsis thaliana (Mouse-ear cress) PE=1 SV=1	PREDICTED: leucine-rich repeat receptor-like serine/threonine-protein kinase BAM1-like [Cucumis sativus]
Cla015928	2.66141e-07	-1.71246	down	[RTKL]	--	Molecular Function: protein serine/threonine kinase activity (GO:0004674);; Molecular Function: ATP binding (GO:0005524);; Cellular Component: nucleus (GO:0005634);; Cellular Component: plasma membrane (GO:0005886);; Biological Process: protein phosphorylation (GO:0006468);; Cellular Component: plasmodesma (GO:0009506);; Cellular Component: chloroplast (GO:0009507);; Biological Process: response …	--	Probable receptor-like serine/threonine-protein kinase At4g34500 GN=At4g34500 OS=Arabidopsis thaliana (Mouse-ear cress) PE=2 SV=1	PREDICTED: probable receptor-like serine/threonine-protein kinase At4g34500-like [Cucumis sativus]
Cla022606	7.14571e-05	5.53736	up	[S]	Function unknown	Molecular Function: nucleotide binding (GO:0000166);; Biological Process: immune response-regulating signaling pathway (GO:0002764);; Molecular Function: protein kinase activity (GO:0004672);; Molecular Function: protein binding (GO:0005515);; Cellular Component: plasma membrane (GO:0005886);; Biological Process: starch metabolic process (GO:0005982);; Biological Process: epidermis development (G…	--	Putative receptor-like protein kinase At3g47110 (Precursor) GN=At3g47110 OS=Arabidopsis thaliana (Mouse-ear cress) PE=3 SV=1	PREDICTED: probable LRR receptor-like serine/threonine-protein kinase At3g47570-like [Cucumis sativus]
Cla004388	0.000124048	1.10298	up	[R]	General function prediction only	Biological Process: activation of MAPKK activity (GO:0000186);; Biological Process: cell morphogenesis (GO:0000902);; Molecular Function: MAP kinase kinase kinase activity (GO:0004709);; Molecular Function: protein serine/threonine/tyrosine kinase activity (GO:0004712);; Molecular Function: protein tyrosine kinase activity (GO:0004713);; Molecular Function: voltage-gated potassium channel activit…	--	Potassium channel KOR1 OS=Oryza sativa subsp. japonica (Rice) PE=2 SV=1	PREDICTED: serine/threonine-protein kinase TNNI3K-like [Cucumis sativus]
Cla019439	0.00022692	4.50969	up	--	--	Molecular Function: protein serine/threonine kinase activity (GO:0004674);; Cellular Component: nucleus (GO:0005634);; Cellular Component: plasmodesma (GO:0009506);; Biological Process: pollen-pistil interaction (GO:0009875);; Cellular Component: membrane (GO:0016020);; Molecular Function: transferase activity, transferring phosphorus-containing groups (GO:0016772);; Molecular Function: ubiquitin…	--	G-type lectin S-receptor-like serine/threonine-protein kinase At4g27290 (Precursor) GN=At4g27290 OS=Arabidopsis thaliana (Mouse-ear cress) PE=3 SV=4	PREDICTED: G-type lectin S-receptor-like serine/threonine-protein kinase At4g27290-like [Cucumis sativus]
Cla011111	0.00091202	4.51377	up	[S]	Function unknown	Biological Process: MAPK cascade (GO:0000165);; Biological Process: developmental process involved in reproduction (GO:0003006);; Molecular Function: protein kinase activity (GO:0004672);; Molecular Function: binding (GO:0005488);; Cellular Component: cytoplasm (GO:0005737);; Biological Process: carbohydrate metabolic process (GO:0005975);; Biological Process: regulation of transcription, DNA-tem…	--	LRR receptor-like serine/threonine-protein kinase FLS2 (Precursor) GN=FLS2 OS=Arabidopsis thaliana (Mouse-ear cress) PE=1 SV=1	PREDICTED: LRR receptor-like serine/threonine-protein kinase GSO1-like [Cucumis sativus]
Cla005147	0.00141653	-1.24874	down	[D]	Cell cycle control, cell division, chromosome partitioning	Molecular Function: ATP binding (GO:0005524);; Cellular Component: nucleus (GO:0005634);; Cellular Component: cytoplasm (GO:0005737);; Biological Process: DNA replication initiation (GO:0006270);; Biological Process: regulation of DNA replication (GO:0006275);; Biological Process: DNA methylation (GO:0006306);; Biological Process: mitotic nuclear division (GO:0007067);; Biological Process: cell p…	--	--	PREDICTED: serine/threonine-protein kinase haspin-like [Cucumis sativus]
Cla002438	0.00691534	1.70066	up	[RTKL]	--	Biological Process: respiratory burst involved in defense response (GO:0002679);; Molecular Function: protein serine/threonine kinase activity (GO:0004674);; Molecular Function: calmodulin binding (GO:0005516);; Molecular Function: ATP binding (GO:0005524);; Cellular Component: plasma membrane (GO:0005886);; Biological Process: protein folding (GO:0006457);; Biological Process: protein phosphoryl…	--	Probable LRR receptor-like serine/threonine-protein kinase At1g53430 (Precursor) GN=At1g53430 OS=Arabidopsis thaliana (Mouse-ear cress) PE=1 SV=1	PREDICTED: probable LRR receptor-like serine/threonine-protein kinase At1g53430-like, partial [Cucumis sativus]
Cla021700	3.63316e-19	-2.77768	down	[RTKL]	--	Biological Process: microtubule cytoskeleton organization (GO:0000226);; Biological Process: phragmoplast assembly (GO:0000914);; Molecular Function: protein serine/threonine kinase activity (GO:0004674);; Molecular Function: protein binding (GO:0005515);; Molecular Function: ATP binding (GO:0005524);; Cellular Component: cytoplasm (GO:0005737);; Cellular Component: plasma membrane (GO:0005886);;…	--	Serine/threonine-protein kinase TIO GN=F14I3.15 OS=Arabidopsis thaliana (Mouse-ear cress) PE=1 SV=1	PREDICTED: serine/threonine-protein kinase ULK4-like [Cucumis sativus]
SNF1-related protein kinase
Cla016945	0.000466669	4.18629	up	[RTKL]	--	Cellular Component: nuclear ubiquitin ligase complex (GO:0000152);; Molecular Function: nucleotide binding (GO:0000166);; Biological Process: developmental process involved in reproduction (GO:0003006);; Molecular Function: protein serine/threonine kinase activity (GO:0004674);; Molecular Function: protein tyrosine kinase activity (GO:0004713);; Molecular Function: protein binding (GO:0005515);; …	--	SNF1-related protein kinase catalytic subunit alpha KIN10 GN=At3g01090 OS=Arabidopsis thaliana (Mouse-ear cress) PE=1 SV=2	PREDICTED: SNF1-related protein kinase catalytic subunit alpha KIN10-like [Cucumis sativus]
Cla016573	4.33278e-13	2.11329	up	--	--	Molecular Function: catalytic activity (GO:0003824);; Biological Process: metabolic process (GO:0008152);;	--	SNF1-related protein kinase regulatory subunit gamma-1 GN=T8P19.40 OS=Arabidopsis thaliana (Mouse-ear cress) PE=1 SV=2	PREDICTED: SNF1-related protein kinase regulatory subunit gamma-1-like [Cucumis sativus]
Cla019272	1.48955e-18	2.61986	up	[R]	General function prediction only	Cellular Component: plant-type cell wall (GO:0009505);; Molecular Function: kinase activity (GO:0016301);; Biological Process: phosphorylation (GO:0016310);; Molecular Function: adenyl nucleotide binding (GO:0030554);;	--	SNF1-related protein kinase regulatory subunit gamma-1 GN=T8P19.40 OS=Arabidopsis thaliana (Mouse-ear cress) PE=1 SV=2	PREDICTED: SNF1-related protein kinase regulatory subunit gamma-1-like [Cucumis sativus]
Protein phosphatase
Cla005537	0.000150477	-1.19412	down	[T]	Signal transduction mechanisms	Molecular Function: protein serine/threonine phosphatase activity (GO:0004722);; Molecular Function: protein binding (GO:0005515);; Cellular Component: nuclear envelope (GO:0005635);; Cellular Component: nucleolus (GO:0005730);; Cellular Component: cytosol (GO:0005829);; Biological Process: protein dephosphorylation (GO:0006470);; Biological Process: nucleocytoplasmic transport (GO:0006913);; Cel…	K04460|0.0|rcu:RCOM_1195150|protein phosphatase-5, putative (EC:3.1.3.16)	Serine/threonine-protein phosphatase 5 GN=PP5 OS=Solanum lycopersicum (Tomato) PE=1 SV=1	PREDICTED: serine/threonine-protein phosphatase 5-like [Cucumis sativus]
Cla016288	7.30373e-10	-1.75565	down	--	--	Molecular Function: phosphoprotein phosphatase activity (GO:0004721);; Cellular Component: cytoplasm (GO:0005737);; Biological Process: dephosphorylation (GO:0016311);; Biological Process: negative regulation of MAP kinase activity (GO:0043407);;	--	Probable tyrosine-protein phosphatase At1g05000 GN=At1g05000 OS=Arabidopsis thaliana (Mouse-ear cress) PE=1 SV=1	PREDICTED: probable tyrosine-protein phosphatase At1g05000-like [Cucumis sativus]
Cla022740	2.50874e-11	-3.08428	down	[T]	Signal transduction mechanisms	Molecular Function: phosphoprotein phosphatase activity (GO:0004721);; Molecular Function: protein serine/threonine phosphatase activity (GO:0004722);; Cellular Component: nucleus (GO:0005634);; Cellular Component: mitochondrion (GO:0005739);; Cellular Component: plasma membrane (GO:0005886);; Biological Process: protein dephosphorylation (GO:0006470);; Biological Process: metabolic process (GO:0…	--	Probable protein phosphatase 2C 14 GN=At1g67820 OS=Arabidopsis thaliana (Mouse-ear cress) PE=2 SV=2	PREDICTED: probable protein phosphatase 2C 14-like [Cucumis sativus]
Cla013973	0.000178215	-1.2745	down	[T]	Signal transduction mechanisms	Molecular Function: phosphoprotein phosphatase activity (GO:0004721);; Biological Process: protein dephosphorylation (GO:0006470);;	K01110|0.0|vvi:100259289|hypothetical protein LOC100259289	Formin-like protein 6 OS=Oryza sativa subsp. japonica (Rice) PE=2 SV=2	PREDICTED: putative tyrosine-protein phosphatase TPTE-like [Cucumis sativus]
Cla013604	0.0014904	-1.0181	down	[T]	Signal transduction mechanisms	Molecular Function: phosphoprotein phosphatase activity (GO:0004721);; Molecular Function: protein serine/threonine phosphatase activity (GO:0004722);; Molecular Function: binding (GO:0005488);; Cellular Component: nucleus (GO:0005634);; Cellular Component: cytosol (GO:0005829);; Cellular Component: plasma membrane (GO:0005886);; Biological Process: metabolic process (GO:0008152);; Biological Pro…	--	Probable protein phosphatase 2C 54 OS=Oryza sativa subsp. japonica (Rice) PE=2 SV=1	PREDICTED: probable protein phosphatase 2C 27-like [Cucumis sativus]
Cla014536	2.71964e-05	-1.20192	down	[T]	Signal transduction mechanisms	Cellular Component: mitochondrion (GO:0005739);; Biological Process: cellular protein modification process (GO:0006464);; Biological Process: phosphate-containing compound metabolic process (GO:0006796);; Biological Process: metabolic process (GO:0008152);; Biological Process: response to light stimulus (GO:0009416);; Cellular Component: chloroplast stroma (GO:0009570);; Molecular Function: hydro…	--	Probable protein phosphatase 2C 55 GN=At4g16580 OS=Arabidopsis thaliana (Mouse-ear cress) PE=2 SV=2	PREDICTED: probable protein phosphatase 2C 55-like [Cucumis sativus]
Cla007740	1.38674e-05	-1.28602	down	[T]	Signal transduction mechanisms	Molecular Function: protein serine/threonine phosphatase activity (GO:0004722);; Molecular Function: protein binding (GO:0005515);; Cellular Component: nucleus (GO:0005634);; Cellular Component: cytoplasm (GO:0005737);; Cellular Component: plasma membrane (GO:0005886);; Biological Process: protein dephosphorylation (GO:0006470);; Biological Process: response to water deprivation (GO:0009414);; Bi…	--	Probable protein phosphatase 2C 52 GN=At4g03415 OS=Arabidopsis thaliana (Mouse-ear cress) PE=2 SV=1	PREDICTED: probable protein phosphatase 2C 52-like [Cucumis sativus]
Cla019677	0.00078656	-1.77142	down	[T]	Signal transduction mechanisms	Biological Process: inactivation of MAPK activity (GO:0000188);; Cellular Component: nucleus (GO:0005634);; Biological Process: protein dephosphorylation (GO:0006470);; Molecular Function: protein tyrosine/serine/threonine phosphatase activity (GO:0008138);; Molecular Function: MAP kinase phosphatase activity (GO:0033549);;	K14165|3e-51|vvi:100253344|hypothetical protein LOC100253344	Probable inactive dual specificity protein phosphatase-like At4g18593 GN=At4g18593 OS=Arabidopsis thaliana (Mouse-ear cress) PE=2 SV=1	PREDICTED: dual specificity protein phosphatase 12-like [Cucumis sativus]
Cla016746	4.06819e-06	-1.39077	down	--	--	Cellular Component: protein phosphatase type 2A complex (GO:0000159);; Cellular Component: nucleolus (GO:0005730);; Cellular Component: cytosol (GO:0005829);; Biological Process: signal transduction (GO:0007165);; Molecular Function: protein phosphatase type 2A regulator activity (GO:0008601);;	--	Serine/threonine protein phosphatase 2A 57 kDa regulatory subunit B&apos; iota isoform GN=B&apos;IOTA OS=Arabidopsis thaliana (Mouse-ear cress) PE=2 SV=1	PREDICTED: serine/threonine protein phosphatase 2A 57 kDa regulatory subunit B&apos; iota isoform-like [Cucumis sativus]
Cla021679	0.0003927	-1.14921	down	[T]	Signal transduction mechanisms	Molecular Function: protein serine/threonine phosphatase activity (GO:0004722);; Cellular Component: nucleus (GO:0005634);; Cellular Component: plasma membrane (GO:0005886);; Biological Process: protein dephosphorylation (GO:0006470);; Biological Process: response to stress (GO:0006950);; Cellular Component: protein serine/threonine phosphatase complex (GO:0008287);; Biological Process: response …	--	Probable protein phosphatase 2C 35 GN=At3g06270 OS=Arabidopsis thaliana (Mouse-ear cress) PE=2 SV=1	PREDICTED: probable protein phosphatase 2C 35-like [Cucumis sativus]
Cla021036	0.000182422	1.08974	up	[T]	Signal transduction mechanisms	Molecular Function: protein serine/threonine phosphatase activity (GO:0004722);; Cellular Component: nucleus (GO:0005634);; Cellular Component: plasma membrane (GO:0005886);; Biological Process: protein dephosphorylation (GO:0006470);; Cellular Component: protein serine/threonine phosphatase complex (GO:0008287);; Biological Process: response to symbiotic fungus (GO:0009610);; Biological Process:…	K01090|1e-174|rcu:RCOM_0920800|protein phosphatase 2c, putative (EC:3.1.3.16)	Probable protein phosphatase 2C 60 GN=At4g31860 OS=Arabidopsis thaliana (Mouse-ear cress) PE=2 SV=1	PREDICTED: probable protein phosphatase 2C 60-like [Cucumis sativus]
Cla021986	0.000294391	1.05414	up	[T]	Signal transduction mechanisms	Molecular Function: protein serine/threonine phosphatase activity (GO:0004722);; Molecular Function: protein binding (GO:0005515);; Biological Process: negative regulation of protein kinase activity (GO:0006469);; Biological Process: protein dephosphorylation (GO:0006470);; Cellular Component: protein serine/threonine phosphatase complex (GO:0008287);; Biological Process: response to heat (GO:000…	K14497|0.0|vvi:100242262|hypothetical protein LOC100242262	Protein phosphatase 2C 16 (Precursor) GN=F28P22.4 OS=Arabidopsis thaliana (Mouse-ear cress) PE=1 SV=1	PREDICTED: protein phosphatase 2C 16-like [Cucumis sativus]
Cla002474	1.00192e-05	1.61798	up	[T]	Signal transduction mechanisms	Biological Process: response to molecule of bacterial origin (GO:0002237);; Molecular Function: protein serine/threonine phosphatase activity (GO:0004722);; Cellular Component: nucleus (GO:0005634);; Cellular Component: mitochondrion (GO:0005739);; Cellular Component: plasma membrane (GO:0005886);; Biological Process: protein dephosphorylation (GO:0006470);; Biological Process: membrane fusion (G…	--	Probable protein phosphatase 2C 9 GN=At1g22280 OS=Arabidopsis thaliana (Mouse-ear cress) PE=1 SV=1	PREDICTED: probable protein phosphatase 2C 10-like [Cucumis sativus]
Cla011942	4.85095e-05	3.80473	up	[T]	Signal transduction mechanisms	Biological Process: developmental process involved in reproduction (GO:0003006);; Molecular Function: phosphoprotein phosphatase activity (GO:0004721);; Molecular Function: protein serine/threonine phosphatase activity (GO:0004722);; Cellular Component: nucleus (GO:0005634);; Cellular Component: plasma membrane (GO:0005886);; Biological Process: protein dephosphorylation (GO:0006470);; Biological…	--	Probable protein phosphatase 2C 74 OS=Oryza sativa subsp. japonica (Rice) PE=2 SV=1	PREDICTED: probable protein phosphatase 2C 30-like [Cucumis sativus]
Cla011267	1.3919e-23	4.11948	up	[T]	Signal transduction mechanisms	Molecular Function: protein serine/threonine phosphatase activity (GO:0004722);; Molecular Function: protein binding (GO:0005515);; Cellular Component: nucleus (GO:0005634);; Cellular Component: Golgi apparatus (GO:0005794);; Cellular Component: cytosol (GO:0005829);; Biological Process: negative regulation of protein kinase activity (GO:0006469);; Biological Process: protein dephosphorylation (G…	K14497|1e-151|vvi:100243875|hypothetical protein LOC100243875	Probable protein phosphatase 2C 6 OS=Oryza sativa subsp. japonica (Rice) PE=2 SV=1	PREDICTED: probable protein phosphatase 2C 6-like [Cucumis sativus]
Cla012597	1.50992e-12	2.45151	up	[T]	Signal transduction mechanisms	Molecular Function: protein serine/threonine phosphatase activity (GO:0004722);; Molecular Function: protein binding (GO:0005515);; Cellular Component: nucleus (GO:0005634);; Cellular Component: Golgi apparatus (GO:0005794);; Cellular Component: cytosol (GO:0005829);; Biological Process: negative regulation of protein kinase activity (GO:0006469);; Biological Process: protein dephosphorylation (G…	K14497|0.0|vvi:100241147|hypothetical protein LOC100241147	Protein phosphatase 2C 16 (Precursor) GN=F28P22.4 OS=Arabidopsis thaliana (Mouse-ear cress) PE=1 SV=1	protein phosphatase 2c [Cucumis melo subsp. melo]
Cla009377	1.84268e-06	1.77727	up	[T]	Signal transduction mechanisms	Molecular Function: calmodulin binding (GO:0005516);; Cellular Component: nucleus (GO:0005634);; Cellular Component: plasma membrane (GO:0005886);; Biological Process: protein dephosphorylation (GO:0006470);; Biological Process: response to osmotic stress (GO:0006970);; Molecular Function: protein tyrosine/serine/threonine phosphatase activity (GO:0008138);; Biological Process: response to temper…	--	Dual specificity protein phosphatase 1 GN=DSPTP1 OS=Arabidopsis thaliana (Mouse-ear cress) PE=1 SV=1	PREDICTED: dual specificity protein phosphatase 1-like [Cucumis sativus]
Cla013306	0.000175251	1.98958	up	[T]	Signal transduction mechanisms	Biological Process: MAPK cascade (GO:0000165);; Molecular Function: protein serine/threonine phosphatase activity (GO:0004722);; Cellular Component: nucleus (GO:0005634);; Cellular Component: plasma membrane (GO:0005886);; Biological Process: N-terminal protein myristoylation (GO:0006499);; Biological Process: protein targeting to membrane (GO:0006612);; Biological Process: oligopeptide transport…	--	Probable protein phosphatase 2C 4 GN=PLL5 OS=Arabidopsis thaliana (Mouse-ear cress) PE=1 SV=1	PREDICTED: probable protein phosphatase 2C 4-like isoform 1 [Cucumis sativus]
Cla004361	1.39892e-05	3.45563	up	[T]	Signal transduction mechanisms	Molecular Function: phosphoprotein phosphatase activity (GO:0004721);; Molecular Function: protein serine/threonine phosphatase activity (GO:0004722);; Cellular Component: nucleus (GO:0005634);; Cellular Component: plasma membrane (GO:0005886);; Biological Process: protein dephosphorylation (GO:0006470);; Biological Process: response to osmotic stress (GO:0006970);; Biological Process: response t…	--	Probable protein phosphatase 2C 2 GN=At1g07160 OS=Arabidopsis thaliana (Mouse-ear cress) PE=2 SV=1	PREDICTED: probable protein phosphatase 2C 2-like [Cucumis sativus]
Cla015171	1.645e-17	2.65695	up	[T]	Signal transduction mechanisms	Molecular Function: protein serine/threonine phosphatase activity (GO:0004722);; Cellular Component: nucleus (GO:0005634);; Cellular Component: mitochondrion (GO:0005739);; Cellular Component: cytosol (GO:0005829);; Cellular Component: plasma membrane (GO:0005886);; Biological Process: protein dephosphorylation (GO:0006470);; Cellular Component: protein serine/threonine phosphatase complex (GO:00…	--	Probable protein phosphatase 2C 49 GN=At3g62260 OS=Arabidopsis thaliana (Mouse-ear cress) PE=2 SV=1	PREDICTED: probable protein phosphatase 2C 49-like [Cucumis sativus]
Cla016809	3.31075e-08	1.57517	up	[T]	Signal transduction mechanisms	Molecular Function: protein tyrosine phosphatase activity (GO:0004725);; Molecular Function: protein tyrosine/serine/threonine phosphatase activity (GO:0008138);; Biological Process: peptidyl-tyrosine dephosphorylation (GO:0035335);; Biological Process: regulation of MAP kinase activity (GO:0043405);; Biological Process: negative regulation of MAP kinase activity (GO:0043407);;	--	Putative dual specificity protein phosphatase DSP8 GN=DSP8 OS=Arabidopsis thaliana (Mouse-ear cress) PE=2 SV=2	PREDICTED: putative dual specificity protein phosphatase DSP8-like [Cucumis sativus]
Cla008212	2.53852e-41	4.33805	up	[T]	Signal transduction mechanisms	Molecular Function: phosphoprotein phosphatase activity (GO:0004721);; Molecular Function: protein serine/threonine phosphatase activity (GO:0004722);; Molecular Function: protein binding (GO:0005515);; Cellular Component: nucleus (GO:0005634);; Cellular Component: Golgi apparatus (GO:0005794);; Cellular Component: cytosol (GO:0005829);; Biological Process: negative regulation of protein kinase a…	K14497|1e-142|vvi:100255251|hypothetical protein LOC100255251	Protein phosphatase 2C 3 GN=AIP1 OS=Arabidopsis thaliana (Mouse-ear cress) PE=1 SV=1	PREDICTED: protein phosphatase 2C 3-like [Cucumis sativus]
Cla004243	6.67227e-50	5.74643	up	[T]	Signal transduction mechanisms	Molecular Function: protein serine/threonine phosphatase activity (GO:0004722);; Molecular Function: protein binding (GO:0005515);; Cellular Component: nucleus (GO:0005634);; Cellular Component: Golgi apparatus (GO:0005794);; Cellular Component: cytosol (GO:0005829);; Biological Process: negative regulation of protein kinase activity (GO:0006469);; Biological Process: protein dephosphorylation (G…	K14497|1e-102|rcu:RCOM_1579770|protein phosphatase 2c, putative (EC:3.1.3.16)	Probable protein phosphatase 2C 8 GN=OSJNBa0049H05.30 OS=Oryza sativa subsp. japonica (Rice) PE=2 SV=1	PREDICTED: probable protein phosphatase 2C 8-like [Cucumis sativus]
Cla015810	0.000965535	1.99742	up	[T]	Signal transduction mechanisms	Molecular Function: protein serine/threonine phosphatase activity (GO:0004722);; Cellular Component: nucleus (GO:0005634);; Cellular Component: mitochondrion (GO:0005739);; Cellular Component: plasma membrane (GO:0005886);; Biological Process: protein dephosphorylation (GO:0006470);; Biological Process: protein targeting to membrane (GO:0006612);; Biological Process: membrane fusion (GO:0006944);…	--	Probable protein phosphatase 2C 60 OS=Oryza sativa subsp. japonica (Rice) PE=2 SV=1	PREDICTED: probable protein phosphatase 2C 60-like [Cucumis sativus]
Cla006233	3.26526e-07	3.34771	up	[T]	Signal transduction mechanisms	Molecular Function: phosphoprotein phosphatase activity (GO:0004721);; Molecular Function: protein serine/threonine phosphatase activity (GO:0004722);; Molecular Function: protein binding (GO:0005515);; Cellular Component: nucleus (GO:0005634);; Cellular Component: Golgi apparatus (GO:0005794);; Cellular Component: cytosol (GO:0005829);; Biological Process: negative regulation of protein kinase a…	K14497|1e-144|pop:POPTR_806657|hypothetical protein	Probable protein phosphatase 2C 75 GN=AHG1 OS=Arabidopsis thaliana (Mouse-ear cress) PE=2 SV=1	PREDICTED: probable protein phosphatase 2C 75-like [Cucumis sativus]
Cla016081	0.000351662	1.88667	up	[T]	Signal transduction mechanisms	Molecular Function: protein serine/threonine phosphatase activity (GO:0004722);; Cellular Component: nucleus (GO:0005634);; Cellular Component: mitochondrion (GO:0005739);; Cellular Component: plasma membrane (GO:0005886);; Biological Process: protein dephosphorylation (GO:0006470);; Biological Process: protein targeting to membrane (GO:0006612);; Biological Process: membrane fusion (GO:0006944);…	--	Probable protein phosphatase 2C 63 GN=At4g33920 OS=Arabidopsis thaliana (Mouse-ear cress) PE=2 SV=1	PREDICTED: probable protein phosphatase 2C 63-like [Cucumis sativus]
Cla021779	1.03986e-05	1.27023	up	--	--	--	--	--	PREDICTED: serine/threonine-protein phosphatase 4 regulatory subunit 3-like [Cucumis sativus]
Cla020265	0.000364585	1.05355	up	[T]	Signal transduction mechanisms	Molecular Function: protein serine/threonine phosphatase activity (GO:0004722);; Cellular Component: nucleus (GO:0005634);; Cellular Component: mitochondrion (GO:0005739);; Cellular Component: plasma membrane (GO:0005886);; Biological Process: protein dephosphorylation (GO:0006470);; Biological Process: protein targeting to membrane (GO:0006612);; Biological Process: membrane fusion (GO:0006944);…	--	Probable protein phosphatase 2C 60 OS=Oryza sativa subsp. japonica (Rice) PE=2 SV=1	PREDICTED: probable protein phosphatase 2C 60-like [Cucumis sativus]
Cla007217	3.69094e-06	2.15451	up	[T]	Signal transduction mechanisms	Molecular Function: protein serine/threonine phosphatase activity (GO:0004722);; Molecular Function: protein binding (GO:0005515);; Cellular Component: nucleus (GO:0005634);; Cellular Component: mitochondrion (GO:0005739);; Cellular Component: plasma membrane (GO:0005886);; Biological Process: glucose catabolic process (GO:0006007);; Biological Process: protein dephosphorylation (GO:0006470);; Bi…	--	Probable protein phosphatase 2C 33 GN=PPC6-1 OS=Arabidopsis thaliana (Mouse-ear cress) PE=1 SV=1	PREDICTED: probable protein phosphatase 2C 33-like [Cucumis sativus]
Cla013515	8.40904e-05	1.13409	up	--	--	Molecular Function: phosphoprotein phosphatase activity (GO:0004721);; Molecular Function: protein tyrosine phosphatase activity (GO:0004725);; Cellular Component: cytoplasm (GO:0005737);; Biological Process: peptidyl-tyrosine dephosphorylation (GO:0035335);; Biological Process: negative regulation of MAP kinase activity (GO:0043407);; Biological Process: regulation of defense response to bacteri…	--	Probable tyrosine-protein phosphatase At1g05000 GN=At1g05000 OS=Arabidopsis thaliana (Mouse-ear cress) PE=1 SV=1	PREDICTED: probable tyrosine-protein phosphatase At1g05000-like [Cucumis sativus]
Mitogen-activated protein kinase (MAPK)
Cla005389	6.01615e-05	1.20153	up	[RTKL]	--	Biological Process: MAPK cascade (GO:0000165);; Molecular Function: MAP kinase activity (GO:0004707);; Molecular Function: protein tyrosine kinase activity (GO:0004713);; Molecular Function: protein binding (GO:0005515);; Molecular Function: ATP binding (GO:0005524);; Cellular Component: nucleus (GO:0005634);; Cellular Component: cytoplasm (GO:0005737);; Cellular Component: mitochondrion (GO:0005…	--	Mitogen-activated protein kinase 19 GN=MPK19 OS=Arabidopsis thaliana (Mouse-ear cress) PE=2 SV=2	PREDICTED: mitogen-activated protein kinase 19-like [Cucumis sativus]
Cla018932	0.000185266	1.0964	up	[RTKL]	--	Biological Process: MAPK cascade (GO:0000165);; Molecular Function: MAP kinase activity (GO:0004707);; Molecular Function: ATP binding (GO:0005524);; Cellular Component: nucleus (GO:0005634);; Cellular Component: mitochondrion (GO:0005739);; Cellular Component: vacuole (GO:0005773);; Cellular Component: cytosol (GO:0005829);; Cellular Component: plasma membrane (GO:0005886);; Biological Process: …	--	Mitogen-activated protein kinase 9 GN=MPK9 OS=Arabidopsis thaliana (Mouse-ear cress) PE=2 SV=2	PREDICTED: mitogen-activated protein kinase 9-like [Cucumis sativus]
Cla004511	0.00171233	1.33982	up	[RTKL]	--	Biological Process: MAPK cascade (GO:0000165);; Molecular Function: MAP kinase activity (GO:0004707);; Molecular Function: protein tyrosine kinase activity (GO:0004713);; Molecular Function: ATP binding (GO:0005524);; Cellular Component: nucleus (GO:0005634);; Cellular Component: mitochondrion (GO:0005739);; Cellular Component: vacuole (GO:0005773);; Cellular Component: cytosol (GO:0005829);; Cel…	--	Mitogen-activated protein kinase 9 GN=MPK9 OS=Arabidopsis thaliana (Mouse-ear cress) PE=2 SV=2	PREDICTED: mitogen-activated protein kinase 12-like [Cucumis sativus]
Cla008298	5.05914e-13	-2.39896	down	[RTKL]	--	Biological Process: MAPK cascade (GO:0000165);; Biological Process: activation of MAPK activity involved in osmosensory signaling pathway (GO:0000169);; Biological Process: response to superoxide (GO:0000303);; Biological Process: conjugation (GO:0000746);; Biological Process: response to hypoxia (GO:0001666);; Molecular Function: MAP kinase activity (GO:0004707);; Molecular Function: protein tyr…	K04371|0.0|rcu:RCOM_0327510|big map kinase/bmk, putative (EC:2.7.11.24)	Mitogen-activated protein kinase homolog NTF6 GN=NTF6 OS=Nicotiana tabacum (Common tobacco) PE=2 SV=1	PREDICTED: mitogen-activated protein kinase homolog NTF6-like [Cucumis sativus]
Mitogen-activated protein kinase kinase (MAPKK)
Cla016802	7.32916e-19	-2.82779	down	[RTKL]	--	Biological Process: activation of MAPK activity (GO:0000187);; Biological Process: cell plate assembly (GO:0000919);; Biological Process: respiratory burst involved in defense response (GO:0002679);; Molecular Function: protein serine/threonine kinase activity (GO:0004674);; Molecular Function: MAP kinase kinase activity (GO:0004708);; Molecular Function: protein binding (GO:0005515);; Molecular …	K04368|1e-180|pop:POPTR_745168|hypothetical protein	Mitogen-activated protein kinase kinase 6 GN=MIK19.2 OS=Arabidopsis thaliana (Mouse-ear cress) PE=1 SV=1	PREDICTED: mitogen-activated protein kinase kinase 6-like [Cucumis sativus]
Mitogen-activated protein kinase kinase kinase (MAPKKK)
Cla007657	1.40319e-06	3.62993	up	[RTKL]	--	Biological Process: cell morphogenesis involved in differentiation (GO:0000904);; Biological Process: cell plate assembly (GO:0000919);; Molecular Function: protein kinase activity (GO:0004672);; Molecular Function: protein serine/threonine kinase activity (GO:0004674);; Molecular Function: protein binding (GO:0005515);; Molecular Function: phospholipid binding (GO:0005543);; Cellular Component: …	--	Mitogen-activated protein kinase kinase kinase NPK1 GN=NPK1 OS=Nicotiana tabacum (Common tobacco) PE=1 SV=1	PREDICTED: mitogen-activated protein kinase kinase kinase A-like [Cucumis sativus]
Cla009387	7.81197e-17	-2.55342	down	[RTKL]	--	Biological Process: MAPK cascade (GO:0000165);; Molecular Function: nucleotide binding (GO:0000166);; Biological Process: cell plate assembly (GO:0000919);; Molecular Function: protein serine/threonine kinase activity (GO:0004674);; Molecular Function: protein binding (GO:0005515);; Cellular Component: nucleus (GO:0005634);; Biological Process: DNA replication (GO:0006260);; Biological Process: D…	--	Mitogen-activated protein kinase kinase kinase NPK1 GN=NPK1 OS=Nicotiana tabacum (Common tobacco) PE=1 SV=1	PREDICTED: mitogen-activated protein kinase kinase kinase 3-like [Cucumis sativus]
Cla000707	7.76939e-08	2.25468	up	[RTKL]	--	Biological Process: microtubule cytoskeleton organization (GO:0000226);; Biological Process: cytokinesis by cell plate formation (GO:0000911);; Molecular Function: protein kinase activity (GO:0004672);; Molecular Function: protein binding (GO:0005515);; Cellular Component: extracellular region (GO:0005576);; Cellular Component: plasma membrane (GO:0005886);; Biological Process: DNA replication (G…	--	Mitogen-activated protein kinase kinase kinase 2 GN=ANP2 OS=Arabidopsis thaliana (Mouse-ear cress) PE=2 SV=1	PREDICTED: mitogen-activated protein kinase kinase kinase 1-like [Cucumis sativus]
Cla008152	0.000397354	3.23189	up	[RTKL]	--	Molecular Function: nucleotide binding (GO:0000166);; Biological Process: cell plate assembly (GO:0000919);; Molecular Function: protein serine/threonine kinase activity (GO:0004674);; Molecular Function: protein binding (GO:0005515);; Cellular Component: nucleus (GO:0005634);; Biological Process: DNA-dependent DNA replication (GO:0006261);; Biological Process: regulation of transcription, DNA-te…	--	Mitogen-activated protein kinase kinase kinase 3 GN=ANP3 OS=Arabidopsis thaliana (Mouse-ear cress) PE=1 SV=1	PREDICTED: mitogen-activated protein kinase kinase kinase A-like [Cucumis sativus]
Cla002784	1.22432e-06	1.8134	up	[RTKL]	--	Biological Process: MAPK cascade (GO:0000165);; Molecular Function: nucleotide binding (GO:0000166);; Biological Process: cell plate assembly (GO:0000919);; Molecular Function: protein serine/threonine kinase activity (GO:0004674);; Molecular Function: protein binding (GO:0005515);; Cellular Component: nucleus (GO:0005634);; Biological Process: DNA replication (GO:0006260);; Biological Process: p…	K13414|0.0|pop:POPTR_1078383|hypothetical protein	Mitogen-activated protein kinase kinase kinase 1 GN=MEKK1 OS=Arabidopsis thaliana (Mouse-ear cress) PE=1 SV=2	PREDICTED: mitogen-activated protein kinase kinase kinase 1-like [Cucumis sativus]
Cla010453	7.8848e-05	2.12208	up	[RTKL]	--	Molecular Function: nucleotide binding (GO:0000166);; Biological Process: cell plate assembly (GO:0000919);; Molecular Function: protein serine/threonine kinase activity (GO:0004674);; Molecular Function: protein binding (GO:0005515);; Cellular Component: nucleus (GO:0005634);; Biological Process: DNA replication (GO:0006260);; Biological Process: protein phosphorylation (GO:0006468);; Biological…	--	Mitogen-activated protein kinase kinase kinase NPK1 GN=NPK1 OS=Nicotiana tabacum (Common tobacco) PE=1 SV=1	PREDICTED: mitogen-activated protein kinase kinase kinase A-like [Cucumis sativus]
Cla012220	8.88375e-07	3.68445	up	[RTKL]	--	Biological Process: microtubule cytoskeleton organization (GO:0000226);; Biological Process: cytokinesis by cell plate formation (GO:0000911);; Molecular Function: protein serine/threonine kinase activity (GO:0004674);; Molecular Function: binding (GO:0005488);; Biological Process: DNA replication (GO:0006260);; Biological Process: regulation of transcription, DNA-templated (GO:0006355);; Biologi…	--	Mitogen-activated protein kinase kinase kinase YODA GN=YDA OS=Arabidopsis thaliana (Mouse-ear cress) PE=1 SV=1	PREDICTED: mitogen-activated protein kinase kinase kinase A-like [Cucumis sativus]
Cla019888	9.90949e-12	-2.03027	down	[RTKL]	--	Biological Process: MAPK cascade (GO:0000165);; Biological Process: cell plate assembly (GO:0000919);; Molecular Function: protein serine/threonine kinase activity (GO:0004674);; Molecular Function: MAP kinase kinase activity (GO:0004708);; Molecular Function: protein binding (GO:0005515);; Molecular Function: ATP binding (GO:0005524);; Cellular Component: nucleus (GO:0005634);; Biological Proces…	--	Mitogen-activated protein kinase kinase kinase NPK1 GN=NPK1 OS=Nicotiana tabacum (Common tobacco) PE=1 SV=1	PREDICTED: mitogen-activated protein kinase kinase kinase ANP1-like [Cucumis sativus]
Phospholipase
Cla016268	0.00407911	1.83864	up	[I]	Lipid transport and metabolism	Molecular Function: triglyceride lipase activity (GO:0004806);; Cellular Component: mitochondrion (GO:0005739);; Cellular Component: lipid particle (GO:0005811);; Biological Process: lipid metabolic process (GO:0006629);; Biological Process: lipid biosynthetic process (GO:0008610);; Molecular Function: phosphatidylcholine 1-acylhydrolase activity (GO:0008970);; Cellular Component: chloroplast (GO…	--	Phospholipase A1-IIgamma GN=DSEL OS=Arabidopsis thaliana (Mouse-ear cress) PE=1 SV=1	PREDICTED: phospholipase A1-IIgamma-like [Cucumis sativus]
Cla018886	6.31891e-05	-1.24775	down	--	--	Molecular Function: phospholipase A2 activity (GO:0004623);; Molecular Function: calcium ion binding (GO:0005509);; Cellular Component: extracellular region (GO:0005576);; Cellular Component: mitochondrion (GO:0005739);; Cellular Component: vacuole (GO:0005773);; Cellular Component: endoplasmic reticulum (GO:0005783);; Cellular Component: Golgi apparatus (GO:0005794);; Biological Process: lipid m…	K01047|4e-63|vvi:100243777|hypothetical protein LOC100243777	Phospholipase A2-alpha (Precursor) GN=PLA2-ALPHA OS=Arabidopsis thaliana (Mouse-ear cress) PE=1 SV=1	PREDICTED: phospholipase A2-alpha-like [Cucumis sativus]
Cla002824	0.00461277	1.97998	up	[I]	Lipid transport and metabolism	Molecular Function: triglyceride lipase activity (GO:0004806);; Biological Process: lipid metabolic process (GO:0006629);; Biological Process: response to stress (GO:0006950);; Biological Process: multicellular organismal development (GO:0007275);; Molecular Function: phosphatidylcholine 1-acylhydrolase activity (GO:0008970);; Cellular Component: chloroplast (GO:0009507);; Biological Process: cel…	--	Phospholipase A1-Ibeta2, chloroplastic (Precursor) GN=At4g16820 OS=Arabidopsis thaliana (Mouse-ear cress) PE=1 SV=2	PREDICTED: phospholipase A1-Ibeta2, chloroplastic-like [Cucumis sativus]
Cla019547	0.00106122	1.8897	up	[I]	Lipid transport and metabolism	Molecular Function: triglyceride lipase activity (GO:0004806);; Cellular Component: mitochondrion (GO:0005739);; Biological Process: lipid metabolic process (GO:0006629);; Molecular Function: phosphatidylcholine 1-acylhydrolase activity (GO:0008970);; Cellular Component: chloroplast (GO:0009507);; Biological Process: seed coat development (GO:0010214);; Biological Process: single-organism process…	--	Phospholipase A1-Igamma2, chloroplastic (Precursor) GN=At2g30550 OS=Arabidopsis thaliana (Mouse-ear cress) PE=1 SV=2	PREDICTED: phospholipase A1-Igamma2, chloroplastic-like [Cucumis sativus]
Cla019282	0.000286513	-1.05892	down	[M]	Cell wall/membrane/envelope biogenesis	Cellular Component: plasma membrane (GO:0005886);; Biological Process: metabolic process (GO:0008152);; Molecular Function: phosphatidylcholine phospholipase C activity (GO:0034480);;	K01114|0.0|rcu:RCOM_1505800|Phospholipase C 4 precursor, putative (EC:3.1.4.3)	--	PREDICTED: phospholipase C 3-like [Cucumis sativus]
Cla009281	0.000345965	1.2835	up	[I]	Lipid transport and metabolism	Biological Process: MAPK cascade (GO:0000165);; Molecular Function: phospholipase D activity (GO:0004630);; Molecular Function: binding (GO:0005488);; Cellular Component: cytoplasm (GO:0005737);; Biological Process: protein targeting to membrane (GO:0006612);; Biological Process: response to cold (GO:0009409);; Biological Process: abscisic acid-activated signaling pathway (GO:0009738);; Biologica…	K01115|0.0|vvi:100261987|similar to PLDP1 (PHOSPHOLIPASE D ZETA1)	Phospholipase D p1 OS=Arabidopsis thaliana (Mouse-ear cress) PE=2 SV=1	PREDICTED: phospholipase D p1-like [Cucumis sativus]
Cla019943	0.000134644	-1.49145	down	[I]	Lipid transport and metabolism	Molecular Function: catalytic activity (GO:0003824);; Molecular Function: phospholipase activity (GO:0004620);; Biological Process: membrane lipid metabolic process (GO:0006643);; Biological Process: glycerophospholipid metabolic process (GO:0006650);; Biological Process: response to stress (GO:0006950);; Molecular Function: phosphoric diester hydrolase activity (GO:0008081);; Biological Process:…	--	Phospholipase D p2 GN=PLDP2 OS=Arabidopsis thaliana (Mouse-ear cress) PE=2 SV=2	PREDICTED: phospholipase D p2-like [Cucumis sativus]
Calmodulins (CaMs)/CaM-like protein (CMLs)
Cla007536	0.00141166	1.115	up	[TZDR]	--	Molecular Function: signal transducer activity (GO:0004871);; Molecular Function: calcium ion binding (GO:0005509);; Biological Process: detection of calcium ion (GO:0005513);; Cellular Component: nucleus (GO:0005634);; Cellular Component: cytosol (GO:0005829);; Cellular Component: plasma membrane (GO:0005886);; Biological Process: response to mechanical stimulus (GO:0009612);; Biological Process…	K13448|4e-48|rcu:RCOM_0910780|calmodulin, putative (EC:1.3.1.74)	Calmodulin-like protein 8 OS=Arabidopsis thaliana (Mouse-ear cress) PE=2 SV=1	PREDICTED: calmodulin-like protein 8-like [Cucumis sativus]
Cla021803	2.45539e-05	3.21393	up	[TZDR]	--	Molecular Function: binding (GO:0005488);; Molecular Function: calcium ion binding (GO:0005509);; Cellular Component: extracellular region (GO:0005576);; Cellular Component: cell wall (GO:0005618);; Cellular Component: cytosol (GO:0005829);; Biological Process: proteolysis (GO:0006508);; Molecular Function: cysteine-type peptidase activity (GO:0008234);; Biological Process: gibberellin biosynthet…	--	Calmodulin GN=cam OS=Saccharina japonica (Sweet kelp) PE=2 SV=1	PREDICTED: calmodulin-1-like [Cucumis sativus]
Cla006030	0.00963192	1.86628	up	[TZDR]	--	Molecular Function: calcium ion binding (GO:0005509);; Biological Process: detection of calcium ion (GO:0005513);; Molecular Function: protein binding (GO:0005515);; Cellular Component: nucleus (GO:0005634);; Cellular Component: vacuole (GO:0005773);; Cellular Component: plasma membrane (GO:0005886);; Biological Process: response to mechanical stimulus (GO:0009612);; Biological Process: pollen ge…	--	Calmodulin GN=CALM1 OS=Solanum lycopersicum (Tomato) PE=2 SV=2	PREDICTED: uncharacterized protein LOC101218153 [Cucumis sativus]
Cla012165	5.49945e-07	-1.42944	down	[TZDR]	--	Molecular Function: calcium ion binding (GO:0005509);; Biological Process: detection of calcium ion (GO:0005513);; Molecular Function: protein binding (GO:0005515);; Cellular Component: nucleus (GO:0005634);; Cellular Component: vacuole (GO:0005773);; Cellular Component: vacuolar membrane (GO:0005774);; Cellular Component: cytosol (GO:0005829);; Cellular Component: plasma membrane (GO:0005886);; …	K02183|5e-80|vvi:100261610|hypothetical protein LOC100261610	Calmodulin GN=CCM1 OS=Capsicum annuum (Bell pepper) PE=2 SV=3	PREDICTED: calmodulin-like isoform 1 [Cucumis sativus]
Cla020184	1.3685e-07	-1.9065	down	[TZDR]	--	Cellular Component: nucleus (GO:0005634);; Cellular Component: mitochondrion (GO:0005739);; Cellular Component: vacuole (GO:0005773);; Cellular Component: plasma membrane (GO:0005886);; Biological Process: signal transduction (GO:0007165);; Biological Process: response to cold (GO:0009409);; Biological Process: response to hormone (GO:0009725);; Biological Process: regulation of flower developmen…	--	Calmodulin-like protein 1 GN=CML1 OS=Arabidopsis thaliana (Mouse-ear cress) PE=2 SV=1	PREDICTED: calmodulin-like protein 1-like [Cucumis sativus]
Calcineurin B-like proteins (CBL)
Cla021155	0.0030122	1.95283	up	--	--	Biological Process: polysaccharide biosynthetic process (GO:0000271);; Molecular Function: calcium-dependent protein serine/threonine phosphatase activity (GO:0004723);; Molecular Function: calcium ion binding (GO:0005509);; Biological Process: detection of calcium ion (GO:0005513);; Molecular Function: protein binding (GO:0005515);; Cellular Component: cytoplasm (GO:0005737);; Cellular Component…	K06268|4e-74|rcu:RCOM_0718370|calcineurin B, putative	Calcineurin B-like protein 7 GN=OJ1086_G08.10 OS=Oryza sativa subsp. japonica (Rice) PE=2 SV=1	PREDICTED: calcineurin B-like protein 7-like [Cucumis sativus]
CBL-interacting protein kinases (CIPK)
Cla013613	2.27549e-12	2.1776	up	[RTKL]	--	Molecular Function: hydrolase activity, hydrolyzing O-glycosyl compounds (GO:0004553);; Molecular Function: protein serine/threonine kinase activity (GO:0004674);; Molecular Function: calmodulin-dependent protein kinase activity (GO:0004683);; Molecular Function: protein binding (GO:0005515);; Molecular Function: ATP binding (GO:0005524);; Cellular Component: mitochondrion (GO:0005739);; Cellular…	--	CBL-interacting serine/threonine-protein kinase 6 GN=At4g30960 OS=Arabidopsis thaliana (Mouse-ear cress) PE=1 SV=1	PREDICTED: CBL-interacting serine/threonine-protein kinase 6-like [Cucumis sativus]
Cla013412	0.00458562	1.22324	up	[RTKL]	--	Biological Process: cytokinesis by cell plate formation (GO:0000911);; Molecular Function: hydrolase activity, hydrolyzing O-glycosyl compounds (GO:0004553);; Molecular Function: protein serine/threonine kinase activity (GO:0004674);; Molecular Function: calmodulin-dependent protein kinase activity (GO:0004683);; Molecular Function: protein binding (GO:0005515);; Molecular Function: ATP binding (…	--	CBL-interacting serine/threonine-protein kinase 10 GN=At5g58380 OS=Arabidopsis thaliana (Mouse-ear cress) PE=1 SV=1	PREDICTED: CBL-interacting serine/threonine-protein kinase 10-like [Cucumis sativus]
Cla012025	0.000103395	1.989	up	[RTKL]	--	Biological Process: mRNA splicing, via spliceosome (GO:0000398);; Biological Process: nuclear-transcribed mRNA catabolic process (GO:0000956);; Molecular Function: RNA binding (GO:0003723);; Molecular Function: protein serine/threonine kinase activity (GO:0004674);; Molecular Function: calmodulin-dependent protein kinase activity (GO:0004683);; Molecular Function: calmodulin binding (GO:0005516);…	--	CBL-interacting serine/threonine-protein kinase 14 GN=At5g01820 OS=Arabidopsis thaliana (Mouse-ear cress) PE=1 SV=1	PREDICTED: CBL-interacting serine/threonine-protein kinase 14-like [Cucumis sativus]
Cla006737	0.000118938	1.18282	up	[RTKL]	--	Molecular Function: nucleotide binding (GO:0000166);; Molecular Function: protein kinase activity (GO:0004672);; Molecular Function: calmodulin binding (GO:0005516);; Cellular Component: vacuole (GO:0005773);; Biological Process: protein phosphorylation (GO:0006468);; Biological Process: response to pH (GO:0009268);; Biological Process: response to cold (GO:0009409);; Biological Process: response…	K08269|0.0|rcu:RCOM_1340560|serine/threonine-protein kinase, putative (EC:2.7.11.17)	CBL-interacting protein kinase 21 GN=OJ1136_D11.123 OS=Oryza sativa subsp. japonica (Rice) PE=2 SV=2	PREDICTED: serine/threonine-protein kinase atg1-like [Cucumis sativus]
Cla021020	0.000282367	1.06399	up	[RTKL]	--	Biological Process: cytokinesis by cell plate formation (GO:0000911);; Molecular Function: hydrolase activity, hydrolyzing O-glycosyl compounds (GO:0004553);; Molecular Function: protein serine/threonine kinase activity (GO:0004674);; Molecular Function: calmodulin-dependent protein kinase activity (GO:0004683);; Molecular Function: protein binding (GO:0005515);; Molecular Function: ATP binding (…	--	CBL-interacting serine/threonine-protein kinase 5 GN=T30N20.200 OS=Arabidopsis thaliana (Mouse-ear cress) PE=2 SV=1	PREDICTED: CBL-interacting serine/threonine-protein kinase 5-like [Cucumis sativus]
Cla002231	5.78215e-11	-2.67819	down	[RTKL]	--	Molecular Function: protein kinase activity (GO:0004672);; Molecular Function: protein serine/threonine kinase activity (GO:0004674);; Molecular Function: ATP binding (GO:0005524);; Cellular Component: nucleus (GO:0005634);; Biological Process: protein phosphorylation (GO:0006468);; Biological Process: response to organic substance (GO:0010033);; Biological Process: histone modification (GO:00165…	--	CBL-interacting protein kinase 33 GN=CIPK33 OS=Oryza sativa subsp. japonica (Rice) PE=2 SV=1	PREDICTED: mitotic checkpoint serine/threonine-protein kinase BUB1-like [Cucumis sativus]
Cla007542	3.51981e-08	-2.67118	down	[RTKL]	--	Molecular Function: protein serine/threonine kinase activity (GO:0004674);; Molecular Function: protein binding (GO:0005515);; Molecular Function: ATP binding (GO:0005524);; Cellular Component: mitochondrion (GO:0005739);; Cellular Component: cytosol (GO:0005829);; Cellular Component: plasma membrane (GO:0005886);; Biological Process: protein phosphorylation (GO:0006468);; Biological Process: pro…	--	CBL-interacting serine/threonine-protein kinase 7 GN=At3g23000 OS=Arabidopsis thaliana (Mouse-ear cress) PE=1 SV=1	PREDICTED: CBL-interacting serine/threonine-protein kinase 7-like [Cucumis sativus]
Cla017212	3.74863e-05	1.29926	up	[RTKL]	--	Biological Process: cytokinesis by cell plate formation (GO:0000911);; Molecular Function: hydrolase activity, hydrolyzing O-glycosyl compounds (GO:0004553);; Molecular Function: protein serine/threonine kinase activity (GO:0004674);; Molecular Function: protein binding (GO:0005515);; Molecular Function: ATP binding (GO:0005524);; Cellular Component: nucleus (GO:0005634);; Cellular Component: mit…	--	CBL-interacting serine/threonine-protein kinase 25 GN=T11H3.120 OS=Arabidopsis thaliana (Mouse-ear cress) PE=2 SV=1	PREDICTED: CBL-interacting serine/threonine-protein kinase 25-like [Cucumis sativus]
Cla013413	8.84546e-11	1.91277	up	[RTKL]	--	Biological Process: mRNA splicing, via spliceosome (GO:0000398);; Biological Process: nuclear-transcribed mRNA catabolic process (GO:0000956);; Molecular Function: RNA binding (GO:0003723);; Molecular Function: protein serine/threonine kinase activity (GO:0004674);; Molecular Function: calmodulin-dependent protein kinase activity (GO:0004683);; Molecular Function: calmodulin binding (GO:0005516);…	--	CBL-interacting serine/threonine-protein kinase 11 GN=At2g30360 OS=Arabidopsis thaliana (Mouse-ear cress) PE=1 SV=1	PREDICTED: CBL-interacting serine/threonine-protein kinase 11-like [Cucumis sativus]
Cla021834	2.00663e-13	2.17554	up	[RTKL]	--	Molecular Function: nucleotide binding (GO:0000166);; Molecular Function: protein kinase activity (GO:0004672);; Molecular Function: protein serine/threonine kinase activity (GO:0004674);; Molecular Function: protein binding (GO:0005515);; Cellular Component: nucleus (GO:0005634);; Cellular Component: cytosol (GO:0005829);; Cellular Component: plasma membrane (GO:0005886);; Biological Process: pr…	--	CBL-interacting protein kinase 1 GN=P0706B05.31 OS=Oryza sativa subsp. japonica (Rice) PE=2 SV=1	CBL-interacting serine/threonine-protein kinase [Cucumis melo subsp. melo]
Cla021117	0.000415664	1.2783	up	[RTKL]	--	Biological Process: cytokinesis by cell plate formation (GO:0000911);; Molecular Function: hydrolase activity, hydrolyzing O-glycosyl compounds (GO:0004553);; Molecular Function: protein serine/threonine kinase activity (GO:0004674);; Molecular Function: protein binding (GO:0005515);; Molecular Function: ATP binding (GO:0005524);; Cellular Component: nucleus (GO:0005634);; Cellular Component: cyt…	--	CBL-interacting serine/threonine-protein kinase 9 OS=Arabidopsis thaliana (Mouse-ear cress) PE=1 SV=2	PREDICTED: CBL-interacting serine/threonine-protein kinase 9-like [Cucumis sativus]
Cla009793	0.00521642	1.27589	up	[RTKL]	--	Biological Process: cytokinesis by cell plate formation (GO:0000911);; Molecular Function: protein serine/threonine kinase activity (GO:0004674);; Molecular Function: calmodulin-dependent protein kinase activity (GO:0004683);; Molecular Function: ATP binding (GO:0005524);; Cellular Component: nucleus (GO:0005634);; Cellular Component: mitochondrion (GO:0005739);; Cellular Component: cytosol (GO:0…	--	CBL-interacting serine/threonine-protein kinase 23 GN=At1g30270 OS=Arabidopsis thaliana (Mouse-ear cress) PE=1 SV=1	PREDICTED: CBL-interacting serine/threonine-protein kinase 23-like [Cucumis sativus]
Ca2+ dependent protein kinases (CDPK)
Cla008332	4.19413e-05	1.27062	up	[RTKL]	--	Biological Process: MAPK cascade (GO:0000165);; Molecular Function: calmodulin-dependent protein kinase activity (GO:0004683);; Molecular Function: calcium-dependent protein kinase C activity (GO:0004698);; Molecular Function: calcium ion binding (GO:0005509);; Molecular Function: protein binding (GO:0005515);; Molecular Function: ATP binding (GO:0005524);; Cellular Component: nucleus (GO:0005634…	K13412|0.0|rcu:RCOM_1513350|calcium-dependent protein kinase, putative (EC:2.7.11.17)	Calcium-dependent protein kinase 10 GN=F6A14.1 OS=Arabidopsis thaliana (Mouse-ear cress) PE=1 SV=1	PREDICTED: calcium-dependent protein kinase 10-like [Cucumis sativus]
Cla017994	1.36595e-11	-1.99949	down	[RTKL]	--	Biological Process: MAPK cascade (GO:0000165);; Molecular Function: calmodulin-dependent protein kinase activity (GO:0004683);; Molecular Function: calcium-dependent protein kinase C activity (GO:0004698);; Molecular Function: calcium ion binding (GO:0005509);; Molecular Function: ATP binding (GO:0005524);; Cellular Component: nucleus (GO:0005634);; Cellular Component: vacuole (GO:0005773);; Cell…	K13412|0.0|rcu:RCOM_0218300|calcium-dependent protein kinase, putative (EC:2.7.11.17)	Calcium-dependent protein kinase 13 GN=CPK13 OS=Arabidopsis thaliana (Mouse-ear cress) PE=1 SV=2	calcium-dependent protein kinase [Cucumis melo subsp. melo]
Cla017599	0.000253065	5.41648	up	[RTKL]	--	Biological Process: MAPK cascade (GO:0000165);; Molecular Function: calmodulin-dependent protein kinase activity (GO:0004683);; Molecular Function: calcium ion binding (GO:0005509);; Molecular Function: ATP binding (GO:0005524);; Cellular Component: nucleus (GO:0005634);; Cellular Component: vacuole (GO:0005773);; Cellular Component: peroxisome (GO:0005777);; Cellular Component: endoplasmic retic…	K13412|0.0|rcu:RCOM_0422070|calcium-dependent protein kinase, putative (EC:2.7.11.17)	Calcium-dependent protein kinase 2 GN=CPK2 OS=Arabidopsis thaliana (Mouse-ear cress) PE=1 SV=1	PREDICTED: calcium-dependent protein kinase 2-like [Cucumis sativus]
Cla017591	0.00238696	-2.03638	down	[RTKL]	--	Biological Process: MAPK cascade (GO:0000165);; Molecular Function: calmodulin-dependent protein kinase activity (GO:0004683);; Molecular Function: calcium ion binding (GO:0005509);; Molecular Function: ATP binding (GO:0005524);; Cellular Component: nucleus (GO:0005634);; Cellular Component: vacuole (GO:0005773);; Cellular Component: peroxisome (GO:0005777);; Cellular Component: endoplasmic retic…	K13412|0.0|vvi:100246254|hypothetical protein LOC100246254	Calcium-dependent protein kinase 20 GN=CPK20 OS=Arabidopsis thaliana (Mouse-ear cress) PE=2 SV=1	PREDICTED: calcium-dependent protein kinase 20-like [Cucumis sativus]
Cla014285	0.000150163	1.10341	up	[RTKL]	--	Molecular Function: actin binding (GO:0003779);; Molecular Function: calmodulin-dependent protein kinase activity (GO:0004683);; Molecular Function: calcium ion binding (GO:0005509);; Molecular Function: calmodulin binding (GO:0005516);; Molecular Function: ATP binding (GO:0005524);; Cellular Component: nucleus (GO:0005634);; Cellular Component: vacuole (GO:0005773);; Cellular Component: peroxiso…	--	Calcium-dependent protein kinase 28 GN=CPK28 OS=Arabidopsis thaliana (Mouse-ear cress) PE=1 SV=1	PREDICTED: calcium-dependent protein kinase 28-like [Cucumis sativus]
Cla015735	0.00101929	1.12048	up	[RTKL]	--	Biological Process: MAPK cascade (GO:0000165);; Molecular Function: calmodulin-dependent protein kinase activity (GO:0004683);; Molecular Function: calcium ion binding (GO:0005509);; Molecular Function: ATP binding (GO:0005524);; Cellular Component: nucleus (GO:0005634);; Cellular Component: vacuole (GO:0005773);; Cellular Component: peroxisome (GO:0005777);; Cellular Component: endoplasmic retic…	K13412|0.0|vvi:100253693|hypothetical protein LOC100253693	Calcium-dependent protein kinase 4 GN=CPK4 OS=Solanum tuberosum (Potato) PE=2 SV=1	PREDICTED: calcium-dependent protein kinase 4-like [Cucumis sativus]
Transcription factors
AP2
Cla015308	1.36097e-17	3.50192	up	--	--	Molecular Function: sequence-specific DNA binding RNA polymerase II transcription factor activity (GO:0000981);; Molecular Function: DNA binding (GO:0003677);; Cellular Component: nucleolus (GO:0005730);; Biological Process: regulation of glycolytic process (GO:0006110);; Biological Process: transcription, DNA-templated (GO:0006351);; Biological Process: regulation of transcription, DNA-templated…	--	AP2-like ethylene-responsive transcription factor At1g16060 GN=At1g16060 OS=Arabidopsis thaliana (Mouse-ear cress) PE=2 SV=1	PREDICTED: AP2-like ethylene-responsive transcription factor At1g16060-like [Cucumis sativus]
Cla000929	7.53827e-14	-2.31721	down	--	--	Molecular Function: sequence-specific DNA binding RNA polymerase II transcription factor activity (GO:0000981);; Molecular Function: DNA binding (GO:0003677);; Molecular Function: protein binding (GO:0005515);; Cellular Component: nucleolus (GO:0005730);; Biological Process: regulation of glycolytic process (GO:0006110);; Biological Process: regulation of transcription, DNA-templated (GO:0006355)…	K09285|0.0|vvi:100241060|hypothetical protein LOC100241060	AP2-like ethylene-responsive transcription factor BBM GN=T10B6.90 OS=Arabidopsis thaliana (Mouse-ear cress) PE=2 SV=2	PREDICTED: AP2-like ethylene-responsive transcription factor BBM2-like [Cucumis sativus]
Cla014051	5.84739e-08	-1.62944	down	--	--	Molecular Function: sequence-specific DNA binding RNA polymerase II transcription factor activity (GO:0000981);; Molecular Function: binding (GO:0005488);; Cellular Component: nucleus (GO:0005634);; Biological Process: regulation of carbohydrate metabolic process (GO:0006109);; Biological Process: transcription, DNA-templated (GO:0006351);; Biological Process: response to water deprivation (GO:00…	--	AP2-like ethylene-responsive transcription factor ANT GN=T28I19.30 OS=Arabidopsis thaliana (Mouse-ear cress) PE=1 SV=2	PREDICTED: AP2-like ethylene-responsive transcription factor ANT-like [Cucumis sativus]
Cla022648	1.80207e-05	-1.39101	down	--	--	Molecular Function: sequence-specific DNA binding RNA polymerase II transcription factor activity (GO:0000981);; Molecular Function: DNA binding (GO:0003677);; Molecular Function: protein binding (GO:0005515);; Cellular Component: nucleolus (GO:0005730);; Biological Process: regulation of glycolytic process (GO:0006110);; Biological Process: transcription, DNA-templated (GO:0006351);; Biological …	K09285|0.0|vvi:100252316|hypothetical protein LOC100252316	AP2-like ethylene-responsive transcription factor ANT GN=T28I19.30 OS=Arabidopsis thaliana (Mouse-ear cress) PE=1 SV=2	PREDICTED: AP2-like ethylene-responsive transcription factor ANT-like [Cucumis sativus]
Cla008534	0.0015173	-1.4654	down	--	--	Molecular Function: sequence-specific DNA binding RNA polymerase II transcription factor activity (GO:0000981);; Molecular Function: DNA binding (GO:0003677);; Molecular Function: sequence-specific DNA binding transcription factor activity (GO:0003700);; Molecular Function: protein binding (GO:0005515);; Cellular Component: nucleus (GO:0005634);; Cellular Component: nucleolus (GO:0005730);; Biolo…	K09285|0.0|pop:POPTR_758079|RAP23	AP2-like ethylene-responsive transcription factor PLT2 GN=F11M15.6 OS=Arabidopsis thaliana (Mouse-ear cress) PE=2 SV=1	PREDICTED: AP2-like ethylene-responsive transcription factor PLT2-like [Cucumis sativus]
Cla017025	0.000292102	2.35096	up	--	--	Molecular Function: sequence-specific DNA binding RNA polymerase II transcription factor activity (GO:0000981);; Molecular Function: DNA binding (GO:0003677);; Cellular Component: nucleolus (GO:0005730);; Biological Process: regulation of glycolytic process (GO:0006110);; Biological Process: transcription, DNA-templated (GO:0006351);; Biological Process: regulation of transcription, DNA-templated…	--	Ethylene-responsive transcription factor WRI1 OS=Arabidopsis thaliana (Mouse-ear cress) PE=2 SV=1	PREDICTED: AP2-like ethylene-responsive transcription factor BBM2-like [Cucumis sativus]
DREB
Cla022212	0.000301666	-2.1534	down	--	--	Molecular Function: sequence-specific DNA binding transcription factor activity (GO:0003700);; Cellular Component: nucleus (GO:0005634);; Biological Process: response to salicylic acid (GO:0009751);; Biological Process: response to jasmonic acid (GO:0009753);; Biological Process: embryo development ending in seed dormancy (GO:0009793);; Biological Process: multidimensional cell growth (GO:0009825…	--	Dehydration-responsive element-binding protein 3 GN=F15N18.180 OS=Arabidopsis thaliana (Mouse-ear cress) PE=2 SV=1	DREB-like protein [Cucumis melo]
Cla006605	0.00185964	4.04725	up	--	--	Biological Process: respiratory burst involved in defense response (GO:0002679);; Molecular Function: sequence-specific DNA binding transcription factor activity (GO:0003700);; Molecular Function: protein binding (GO:0005515);; Cellular Component: nucleolus (GO:0005730);; Biological Process: response to cold (GO:0009409);; Biological Process: response to water deprivation (GO:0009414);; Biologica…	--	Dehydration-responsive element-binding protein 2C OS=Arabidopsis thaliana (Mouse-ear cress) PE=2 SV=2	PREDICTED: dehydration-responsive element-binding protein 2C-like [Cucumis sativus]
Cla015467	0.00367881	-2.07826	down	--	--	Molecular Function: sequence-specific DNA binding transcription factor activity (GO:0003700);; Cellular Component: nucleus (GO:0005634);; Biological Process: transcription, DNA-templated (GO:0006351);; Biological Process: response to cold (GO:0009409);; Biological Process: response to water deprivation (GO:0009414);; Biological Process: response to abscisic acid (GO:0009737);; Biological Process:…	--	Dehydration-responsive element-binding protein 3 GN=F15N18.180 OS=Arabidopsis thaliana (Mouse-ear cress) PE=2 SV=1	PREDICTED: dehydration-responsive element-binding protein 3-like [Cucumis sativus]
ERF
Cla020244	2.67403e-07	2.70677	up	--	--	Biological Process: defense response to insect (GO:0002213);; Biological Process: respiratory burst involved in defense response (GO:0002679);; Molecular Function: DNA binding (GO:0003677);; Molecular Function: sequence-specific DNA binding transcription factor activity (GO:0003700);; Cellular Component: nucleus (GO:0005634);; Biological Process: regulation of transcription, DNA-templated (GO:000…	--	Ethylene-responsive transcription factor ERF008 GN=ERF008 OS=Arabidopsis thaliana (Mouse-ear cress) PE=2 SV=1	PREDICTED: ethylene-responsive transcription factor ERF008-like isoform 1 [Cucumis sativus]
Cla009662	5.69906e-13	4.50819	up	--	--	Biological Process: respiratory burst involved in defense response (GO:0002679);; Molecular Function: DNA binding (GO:0003677);; Molecular Function: sequence-specific DNA binding transcription factor activity (GO:0003700);; Molecular Function: protein binding (GO:0005515);; Cellular Component: nucleus (GO:0005634);; Biological Process: transcription, DNA-templated (GO:0006351);; Biological Proces…	--	Ethylene-responsive transcription factor ERF091 GN=ERF091 OS=Arabidopsis thaliana (Mouse-ear cress) PE=1 SV=1	PREDICTED: ethylene-responsive transcription factor ERF091-like [Cucumis sativus]
Cla008002	0.00938913	-1.92375	down	--	--	Molecular Function: DNA binding (GO:0003677);; Molecular Function: sequence-specific DNA binding transcription factor activity (GO:0003700);; Molecular Function: protein binding (GO:0005515);; Cellular Component: nucleus (GO:0005634);; Biological Process: protein import into nucleus (GO:0006606);; Biological Process: oligopeptide transport (GO:0006857);; Biological Process: response to osmotic st…	--	Ethylene-responsive transcription factor ERF118 GN=ERF118 OS=Arabidopsis thaliana (Mouse-ear cress) PE=2 SV=1	PREDICTED: ethylene-responsive transcription factor ERF118-like [Cucumis sativus]
Cla006719	0.00147261	-1.87102	down	--	--	Molecular Function: sequence-specific DNA binding transcription factor activity (GO:0003700);; Cellular Component: nucleus (GO:0005634);; Biological Process: response to cold (GO:0009409);; Biological Process: response to hormone (GO:0009725);; Biological Process: embryo development ending in seed dormancy (GO:0009793);; Biological Process: multidimensional cell growth (GO:0009825);; Biological P…	--	Ethylene-responsive transcription factor ERF039 GN=ERF039 OS=Arabidopsis thaliana (Mouse-ear cress) PE=2 SV=1	PREDICTED: ethylene-responsive transcription factor ERF039-like [Cucumis sativus]
Cla021006	0.000290786	-2.62088	down	--	--	Molecular Function: DNA binding (GO:0003677);; Molecular Function: sequence-specific DNA binding transcription factor activity (GO:0003700);; Molecular Function: protein binding (GO:0005515);; Cellular Component: nucleus (GO:0005634);; Cellular Component: plasma membrane (GO:0005886);; Biological Process: regulation of transcription, DNA-templated (GO:0006355);; Biological Process: response to wa…	--	Ethylene-responsive transcription factor ERF003 GN=ERF003 OS=Arabidopsis thaliana (Mouse-ear cress) PE=2 SV=1	PREDICTED: ethylene-responsive transcription factor ERF003-like [Cucumis sativus]
Cla020392	0.000876527	-2.19057	down	--	--	Molecular Function: protein binding (GO:0005515);; Cellular Component: nucleus (GO:0005634);; Biological Process: transcription, DNA-templated (GO:0006351);; Biological Process: protein import into nucleus (GO:0006606);; Biological Process: defense response (GO:0006952);; Biological Process: response to abscisic acid (GO:0009737);; Biological Process: response to carbohydrate (GO:0009743);; Biolo…	--	Ethylene-responsive transcription factor ERF118 GN=ERF118 OS=Arabidopsis thaliana (Mouse-ear cress) PE=2 SV=1	PREDICTED: ethylene-responsive transcription factor ERF118-like isoform 1 [Cucumis sativus]
Cla014156	5.90597e-06	1.67788	up	--	--	Molecular Function: sequence-specific DNA binding transcription factor activity (GO:0003700);; Molecular Function: protein binding (GO:0005515);; Cellular Component: nucleolus (GO:0005730);; Cellular Component: cytoplasm (GO:0005737);; Biological Process: regulation of transcription, DNA-templated (GO:0006355);; Biological Process: defense response (GO:0006952);; Biological Process: response to c…	--	Ethylene-responsive transcription factor RAP2-4 OS=Arabidopsis thaliana (Mouse-ear cress) PE=1 SV=1	PREDICTED: ethylene-responsive transcription factor ERF060-like [Cucumis sativus]
Cla021720	2.35791e-10	-3.88234	down	--	--	Biological Process: MAPK cascade (GO:0000165);; Biological Process: respiratory burst involved in defense response (GO:0002679);; Molecular Function: DNA binding (GO:0003677);; Molecular Function: sequence-specific DNA binding transcription factor activity (GO:0003700);; Molecular Function: protein binding (GO:0005515);; Cellular Component: nucleus (GO:0005634);; Cellular Component: cytoplasm (GO…	--	Ethylene-responsive transcription factor ERF086 GN=ERF086 OS=Arabidopsis thaliana (Mouse-ear cress) PE=2 SV=2	PREDICTED: ethylene-responsive transcription factor ERF086-like [Cucumis sativus]
Cla010713	0.000934564	2.0101	up	--	--	Biological Process: respiratory burst involved in defense response (GO:0002679);; Molecular Function: DNA binding (GO:0003677);; Molecular Function: sequence-specific DNA binding transcription factor activity (GO:0003700);; Molecular Function: protein binding (GO:0005515);; Cellular Component: nucleus (GO:0005634);; Cellular Component: plasma membrane (GO:0005886);; Biological Process: response t…	--	Ethylene-responsive transcription factor ERF106 GN=ERF106 OS=Arabidopsis thaliana (Mouse-ear cress) PE=2 SV=1	PREDICTED: ethylene-responsive transcription factor ERF104-like [Cucumis sativus]
Cla021101	1.28754e-07	-2.85151	down	--	--	Molecular Function: sequence-specific DNA binding transcription factor activity (GO:0003700);; Cellular Component: nucleus (GO:0005634);; Biological Process: response to cold (GO:0009409);; Biological Process: response to water deprivation (GO:0009414);; Biological Process: response to abscisic acid (GO:0009737);; Biological Process: embryo development ending in seed dormancy (GO:0009793);; Biolo…	--	Ethylene-responsive transcription factor ERF034 OS=Arabidopsis thaliana (Mouse-ear cress) PE=2 SV=2	PREDICTED: ethylene-responsive transcription factor ERF034-like [Cucumis sativus]
Cla022353	0.00353765	-1.89364	down	--	--	Molecular Function: DNA binding (GO:0003677);; Molecular Function: sequence-specific DNA binding transcription factor activity (GO:0003700);; Molecular Function: protein binding (GO:0005515);; Cellular Component: nucleus (GO:0005634);; Biological Process: regulation of transcription, DNA-templated (GO:0006355);; Biological Process: protein folding (GO:0006457);; Biological Process: response to co…	--	Ethylene-responsive transcription factor ERF003 GN=ERF003 OS=Arabidopsis thaliana (Mouse-ear cress) PE=2 SV=1	PREDICTED: ethylene-responsive transcription factor ERF003-like [Cucumis sativus]
Cla003619	3.55379e-05	1.47525	up	--	--	Biological Process: respiratory burst involved in defense response (GO:0002679);; Molecular Function: DNA binding (GO:0003677);; Molecular Function: sequence-specific DNA binding transcription factor activity (GO:0003700);; Molecular Function: protein binding (GO:0005515);; Cellular Component: nucleus (GO:0005634);; Cellular Component: nucleolus (GO:0005730);; Biological Process: regulation of tr…	--	Ethylene-responsive transcription factor ERF107 GN=ERF107 OS=Arabidopsis thaliana (Mouse-ear cress) PE=2 SV=1	ERF-like protein [Cucumis melo]
Cla020648	4.04018e-06	2.99264	up	--	--	Biological Process: defense response to insect (GO:0002213);; Biological Process: respiratory burst involved in defense response (GO:0002679);; Molecular Function: DNA binding (GO:0003677);; Molecular Function: sequence-specific DNA binding transcription factor activity (GO:0003700);; Cellular Component: nucleus (GO:0005634);; Biological Process: regulation of transcription, DNA-templated (GO:000…	--	Ethylene-responsive transcription factor ERF011 GN=ERF011 OS=Arabidopsis thaliana (Mouse-ear cress) PE=2 SV=1	PREDICTED: ethylene-responsive transcription factor ERF011-like [Cucumis sativus]
Cla006211	1.12832e-11	-3.22072	down	--	--	Molecular Function: sequence-specific DNA binding transcription factor activity (GO:0003700);; Cellular Component: nucleus (GO:0005634);; Biological Process: regulation of transcription, DNA-templated (GO:0006355);; Biological Process: response to cold (GO:0009409);; Biological Process: multidimensional cell growth (GO:0009825);; Molecular Function: sequence-specific DNA binding (GO:0043565);; Bi…	--	Ethylene-responsive transcription factor ERF026 OS=Arabidopsis thaliana (Mouse-ear cress) PE=2 SV=1	PREDICTED: ethylene-responsive transcription factor ERF025-like [Cucumis sativus]
Cla012123	2.47321e-05	4.87881	up	--	--	Biological Process: MAPK cascade (GO:0000165);; Biological Process: response to reactive oxygen species (GO:0000302);; Molecular Function: sequence-specific DNA binding transcription factor activity (GO:0003700);; Cellular Component: nucleolus (GO:0005730);; Cellular Component: plasma membrane (GO:0005886);; Biological Process: mRNA export from nucleus (GO:0006406);; Biological Process: protein t…	--	Ethylene-responsive transcription factor RAP2-11 GN=T29J13.210 OS=Arabidopsis thaliana (Mouse-ear cress) PE=2 SV=1	PREDICTED: ethylene-responsive transcription factor RAP2-11-like [Cucumis sativus]
Cla022083	0.000189143	1.1696	up	--	--	Biological Process: respiratory burst involved in defense response (GO:0002679);; Molecular Function: sequence-specific DNA binding transcription factor activity (GO:0003700);; Molecular Function: protein binding (GO:0005515);; Cellular Component: nucleolus (GO:0005730);; Cellular Component: cytoplasm (GO:0005737);; Biological Process: regulation of transcription, DNA-templated (GO:0006355);; Bio…	K09286|1e-105|vvi:100245515|hypothetical protein LOC100245515	Ethylene-responsive transcription factor RAP2-4 OS=Arabidopsis thaliana (Mouse-ear cress) PE=1 SV=1	PREDICTED: ethylene-responsive transcription factor RAP2-4-like [Cucumis sativus]
Cla018268	7.66152e-05	-1.40797	down	--	--	Molecular Function: sequence-specific DNA binding RNA polymerase II transcription factor activity (GO:0000981);; Molecular Function: DNA binding (GO:0003677);; Cellular Component: nucleolus (GO:0005730);; Biological Process: regulation of glycolytic process (GO:0006110);; Biological Process: regulation of transcription, DNA-templated (GO:0006355);; Biological Process: response to heat (GO:0009408…	--	Floral homeotic protein APETALA 2 GN=AP2 OS=Arabidopsis thaliana (Mouse-ear cress) PE=1 SV=1	PREDICTED: ethylene-responsive transcription factor RAP2-7-like [Cucumis sativus]
Cla009283	7.81416e-11	2.02059	up	--	--	Biological Process: respiratory burst involved in defense response (GO:0002679);; Molecular Function: DNA binding (GO:0003677);; Molecular Function: sequence-specific DNA binding transcription factor activity (GO:0003700);; Cellular Component: nucleolus (GO:0005730);; Biological Process: transcription, DNA-templated (GO:0006351);; Biological Process: mRNA export from nucleus (GO:0006406);; Biolog…	--	Ethylene-responsive transcription factor RAP2-3 OS=Arabidopsis thaliana (Mouse-ear cress) PE=1 SV=2	PREDICTED: ethylene-responsive transcription factor RAP2-3-like [Cucumis sativus]
Cla013252	3.41496e-06	1.46904	up	--	--	Molecular Function: sequence-specific DNA binding RNA polymerase II transcription factor activity (GO:0000981);; Molecular Function: DNA binding (GO:0003677);; Molecular Function: protein binding (GO:0005515);; Cellular Component: nucleolus (GO:0005730);; Biological Process: regulation of carbohydrate metabolic process (GO:0006109);; Biological Process: transcription, DNA-templated (GO:0006351);;…	K09284|1e-167|vvi:100246815|hypothetical protein LOC100246815	Ethylene-responsive transcription factor RAP2-7 GN=T17D12.11 OS=Arabidopsis thaliana (Mouse-ear cress) PE=2 SV=2	PREDICTED: ethylene-responsive transcription factor RAP2-7-like [Cucumis sativus]
Cla020081	3.22921e-06	3.59927	up	--	--	Molecular Function: sequence-specific DNA binding RNA polymerase II transcription factor activity (GO:0000981);; Molecular Function: DNA binding (GO:0003677);; Molecular Function: protein binding (GO:0005515);; Cellular Component: nucleolus (GO:0005730);; Biological Process: regulation of glycolytic process (GO:0006110);; Biological Process: regulation of transcription, DNA-templated (GO:0006355)…	--	Ethylene-responsive transcription factor RAP2-7 GN=T17D12.11 OS=Arabidopsis thaliana (Mouse-ear cress) PE=2 SV=2	PREDICTED: ethylene-responsive transcription factor RAP2-7-like [Cucumis sativus]
RAV
Cla000855	3.81591e-05	1.44721	up	--	--	Molecular Function: DNA binding (GO:0003677);; Molecular Function: sequence-specific DNA binding transcription factor activity (GO:0003700);; Cellular Component: nucleus (GO:0005634);; Biological Process: transcription, DNA-templated (GO:0006351);; Biological Process: protein targeting to membrane (GO:0006612);; Biological Process: fatty acid catabolic process (GO:0009062);; Cellular Component: p…	K09287|1e-108|vvi:100262843|hypothetical protein LOC100262843	AP2/ERF and B3 domain-containing transcription factor RAV1 GN=RAV1 OS=Arabidopsis thaliana (Mouse-ear cress) PE=1 SV=1	PREDICTED: AP2/ERF and B3 domain-containing transcription factor RAV1-like [Cucumis sativus]
bZIP
Cla016491	0.00988416	1.63248	up	--	--	Molecular Function: DNA binding (GO:0003677);; Molecular Function: sequence-specific DNA binding transcription factor activity (GO:0003700);; Cellular Component: nucleus (GO:0005634);; Biological Process: regulation of transcription, DNA-templated (GO:0006355);; Biological Process: response to water deprivation (GO:0009414);; Biological Process: response to bacterium (GO:0009617);; Biological Pro…	--	Basic leucine zipper 63 GN=T32B20.4 OS=Arabidopsis thaliana (Mouse-ear cress) PE=1 SV=1	bZIP transcription factor [Cucumis melo subsp. melo]
Cla023348	0.000460739	-2.27529	down	--	--	Molecular Function: sequence-specific DNA binding transcription factor activity (GO:0003700);; Cellular Component: nucleus (GO:0005634);; Biological Process: regulation of transcription, DNA-templated (GO:0006355);; Biological Process: signal transduction (GO:0007165);; Biological Process: sulfate transport (GO:0008272);; Biological Process: DNA mediated transformation (GO:0009294);; Biological P…	--	Transcription factor RF2b GN=RF2b OS=Oryza sativa subsp. japonica (Rice) PE=1 SV=1	bZIP transcription factor [Cucumis melo subsp. melo]
Cla021184	5.01828e-07	1.54446	up	--	--	Molecular Function: sequence-specific DNA binding transcription factor activity (GO:0003700);; Molecular Function: protein binding (GO:0005515);; Cellular Component: nucleus (GO:0005634);; Cellular Component: cytoplasm (GO:0005737);; Biological Process: regulation of transcription, DNA-templated (GO:0006355);; Biological Process: response to stress (GO:0006950);; Biological Process: response to b…	K09060|1e-153|vvi:100248302|hypothetical protein LOC100248302	Common plant regulatory factor 1 GN=CPRF1 OS=Petroselinum crispum (Parsley) PE=2 SV=1	bzip transcription factor [Cucumis melo subsp. melo]
Cla000383	7.76627e-05	1.22085	up	--	--	Biological Process: response to superoxide (GO:0000303);; Molecular Function: sequence-specific DNA binding transcription factor activity (GO:0003700);; Molecular Function: protein binding (GO:0005515);; Cellular Component: nucleus (GO:0005634);; Biological Process: circadian rhythm (GO:0007623);; Biological Process: cell death (GO:0008219);; Biological Process: response to xenobiotic stimulus (G…	K14432|9e-69|vvi:100250466|hypothetical protein LOC100250466	G-box-binding factor 4 GN=F21M11.10 OS=Arabidopsis thaliana (Mouse-ear cress) PE=1 SV=1	PREDICTED: ABSCISIC ACID-INSENSITIVE 5-like protein 4-like isoform 2 [Cucumis sativus]
Cla022580	4.41928e-07	1.47974	up	--	--	Molecular Function: DNA binding (GO:0003677);; Molecular Function: sequence-specific DNA binding transcription factor activity (GO:0003700);; Cellular Component: nucleus (GO:0005634);; Biological Process: response to water deprivation (GO:0009414);; Biological Process: photoperiodism (GO:0009648);; Biological Process: response to salt stress (GO:0009651);; Biological Process: abscisic acid-activa…	K14432|1e-144|vvi:100232889|GRIP55	ABSCISIC ACID-INSENSITIVE 5-like protein 5 GN=T2P3 OS=Arabidopsis thaliana (Mouse-ear cress) PE=1 SV=1	PREDICTED: ABSCISIC ACID-INSENSITIVE 5-like protein 5-like [Cucumis sativus]
Cla016019	9.50435e-26	3.15402	up	--	--	Molecular Function: protein binding (GO:0005515);; Cellular Component: nucleus (GO:0005634);; Biological Process: response to water deprivation (GO:0009414);; Biological Process: response to light stimulus (GO:0009416);; Biological Process: response to salt stress (GO:0009651);; Biological Process: abscisic acid-activated signaling pathway (GO:0009738);; Biological Process: glucose mediated signa…	K14432|1e-125|vvi:100243434|hypothetical protein LOC100243434	ABSCISIC ACID-INSENSITIVE 5-like protein 6 OS=Arabidopsis thaliana (Mouse-ear cress) PE=1 SV=1	PREDICTED: ABSCISIC ACID-INSENSITIVE 5-like protein 6-like [Cucumis sativus]
WRKY
Watermelon_newGene_136	1.28894e-11	4.16273	up	--	--	Molecular Function: sequence-specific DNA binding transcription factor activity (GO:0003700);; Cellular Component: nucleus (GO:0005634);; Biological Process: amino acid transport (GO:0006865);; Biological Process: toxin catabolic process (GO:0009407);; Biological Process: response to nematode (GO:0009624);; Biological Process: response to salt stress (GO:0009651);; Biological Process: response to…	--	Probable WRKY transcription factor 51 GN=WRKY51 OS=Arabidopsis thaliana (Mouse-ear cress) PE=2 SV=1	PREDICTED: probable WRKY transcription factor 51 [Cucumis melo]
Cla019646	0.00318893	3.49988	up	--	--	Biological Process: respiratory burst involved in defense response (GO:0002679);; Molecular Function: DNA binding (GO:0003677);; Molecular Function: sequence-specific DNA binding transcription factor activity (GO:0003700);; Molecular Function: calmodulin binding (GO:0005516);; Cellular Component: nucleus (GO:0005634);; Cellular Component: vacuolar membrane (GO:0005774);; Biological Process: regul…	--	Probable WRKY transcription factor 65 GN=WRKY65 OS=Arabidopsis thaliana (Mouse-ear cress) PE=2 SV=1	probable WRKY transcription factor 65-like [Cucumis sativus]
Cla018197	0.00173694	2.13205	up	[K]	Transcription	Molecular Function: sequence-specific DNA binding transcription factor activity (GO:0003700);; Molecular Function: protein binding (GO:0005515);; Cellular Component: nucleus (GO:0005634);; Biological Process: amino acid transport (GO:0006865);; Biological Process: response to osmotic stress (GO:0006970);; Biological Process: nitric oxide mediated signal transduction (GO:0007263);; Molecular Funct…	--	Probable WRKY transcription factor 49 GN=WRKY49 OS=Arabidopsis thaliana (Mouse-ear cress) PE=2 SV=1	PREDICTED: probable WRKY transcription factor 49-like [Cucumis sativus]
Cla017345	0.00026025	1.85872	up	--	--	Molecular Function: sequence-specific DNA binding transcription factor activity (GO:0003700);; Cellular Component: nucleus (GO:0005634);; Biological Process: regulation of transcription, DNA-templated (GO:0006355);; Biological Process: amino acid transport (GO:0006865);; Biological Process: signal transduction (GO:0007165);; Biological Process: toxin catabolic process (GO:0009407);; Biological Pr…	--	Probable WRKY transcription factor 23 GN=WRKY23 OS=Arabidopsis thaliana (Mouse-ear cress) PE=2 SV=1	PREDICTED: LOW QUALITY PROTEIN: probable WRKY transcription factor 23-like [Cucumis sativus]
Cla004233	0.00873273	1.94565	up	--	--	Biological Process: immune effector process (GO:0002252);; Molecular Function: DNA binding (GO:0003677);; Molecular Function: sequence-specific DNA binding transcription factor activity (GO:0003700);; Molecular Function: protein binding (GO:0005515);; Cellular Component: nucleus (GO:0005634);; Biological Process: iron ion transport (GO:0006826);; Cellular Component: chloroplast (GO:0009507);; Bio…	--	Probable WRKY transcription factor 53 GN=WRKY53 OS=Arabidopsis thaliana (Mouse-ear cress) PE=1 SV=1	PREDICTED: probable WRKY transcription factor 53-like [Cucumis sativus]
Cla017851	3.62236e-05	-1.99476	down	--	--	Biological Process: cell fate specification (GO:0001708);; Biological Process: immune effector process (GO:0002252);; Biological Process: developmental process involved in reproduction (GO:0003006);; Molecular Function: sequence-specific DNA binding transcription factor activity (GO:0003700);; Cellular Component: nucleus (GO:0005634);; Cellular Component: cytoplasm (GO:0005737);; Biological Proce…	--	WRKY transcription factor 44 GN=F3G5.5 OS=Arabidopsis thaliana (Mouse-ear cress) PE=1 SV=2	WRKY transcription factor 44-like [Cucumis sativus]
Cla002243	1.72176e-09	2.78473	up	--	--	Molecular Function: sequence-specific DNA binding transcription factor activity (GO:0003700);; Molecular Function: calmodulin binding (GO:0005516);; Cellular Component: nucleus (GO:0005634);; Cellular Component: vacuolar membrane (GO:0005774);; Biological Process: regulation of transcription, DNA-templated (GO:0006355);; Biological Process: protein folding (GO:0006457);; Biological Process: ion t…	--	Probable WRKY transcription factor 69 GN=WRKY69 OS=Arabidopsis thaliana (Mouse-ear cress) PE=2 SV=1	probable WRKY transcription factor 69-like [Cucumis sativus]
Cla018026	1.54674e-06	2.45041	up	--	--	Molecular Function: sequence-specific DNA binding transcription factor activity (GO:0003700);; Molecular Function: protein binding (GO:0005515);; Cellular Component: nucleus (GO:0005634);; Cellular Component: cytoplasm (GO:0005737);; Biological Process: regulation of transcription, DNA-templated (GO:0006355);; Biological Process: amino acid transport (GO:0006865);; Biological Process: defense res…	K13424|1e-125|pop:POPTR_577093|hypothetical protein	Probable WRKY transcription factor 33 GN=WRKY33 OS=Arabidopsis thaliana (Mouse-ear cress) PE=1 SV=2	PREDICTED: probable WRKY transcription factor 33-like [Cucumis sativus]
Cla010216	0.000486116	1.42721	up	--	--	Biological Process: immune effector process (GO:0002252);; Molecular Function: DNA binding (GO:0003677);; Molecular Function: sequence-specific DNA binding transcription factor activity (GO:0003700);; Molecular Function: protein binding (GO:0005515);; Cellular Component: nucleus (GO:0005634);; Biological Process: amino acid transport (GO:0006865);; Molecular Function: zinc ion binding (GO:0008270…	--	Probable WRKY transcription factor 3 GN=WRKY3 OS=Arabidopsis thaliana (Mouse-ear cress) PE=2 SV=1	PREDICTED: probable WRKY transcription factor 3-like [Cucumis sativus]
Cla018059	5.12401e-21	2.80238	up	--	--	Biological Process: MAPK cascade (GO:0000165);; Biological Process: response to reactive oxygen species (GO:0000302);; Biological Process: response to hypoxia (GO:0001666);; Biological Process: respiratory burst involved in defense response (GO:0002679);; Molecular Function: sequence-specific DNA binding transcription factor activity (GO:0003700);; Molecular Function: protein binding (GO:0005515)…	--	Probable WRKY transcription factor 70 GN=WRKY70 OS=Arabidopsis thaliana (Mouse-ear cress) PE=2 SV=1	probable WRKY transcription factor 70-like [Cucumis sativus]
Cla020642	1.02406e-08	-1.69903	down	--	--	Molecular Function: sequence-specific DNA binding transcription factor activity (GO:0003700);; Molecular Function: calmodulin binding (GO:0005516);; Cellular Component: nucleus (GO:0005634);; Cellular Component: vacuolar membrane (GO:0005774);; Biological Process: regulation of transcription, DNA-templated (GO:0006355);; Biological Process: protein folding (GO:0006457);; Biological Process: iron …	--	Probable WRKY transcription factor 7 GN=WRKY7 OS=Arabidopsis thaliana (Mouse-ear cress) PE=1 SV=1	PREDICTED: probable WRKY transcription factor 7-like [Cucumis sativus]
Cla014433	0.000339974	4.08822	up	--	--	Biological Process: regulation of immune system process (GO:0002682);; Molecular Function: sequence-specific DNA binding transcription factor activity (GO:0003700);; Molecular Function: protein binding (GO:0005515);; Biological Process: iron ion transport (GO:0006826);; Biological Process: amino acid transport (GO:0006865);; Molecular Function: zinc ion binding (GO:0008270);; Biological Process: …	--	Probable WRKY transcription factor 31 GN=WRKY31 OS=Arabidopsis thaliana (Mouse-ear cress) PE=2 SV=1	PREDICTED: probable WRKY transcription factor 42-like [Cucumis sativus]
Cla015003	9.56139e-07	1.87006	up	--	--	Biological Process: transition metal ion transport (GO:0000041);; Biological Process: MAPK cascade (GO:0000165);; Biological Process: response to hypoxia (GO:0001666);; Biological Process: respiratory burst involved in defense response (GO:0002679);; Molecular Function: sequence-specific DNA binding transcription factor activity (GO:0003700);; Molecular Function: protein binding (GO:0005515);; Ce…	--	Probable WRKY transcription factor 53 GN=WRKY53 OS=Arabidopsis thaliana (Mouse-ear cress) PE=1 SV=1	probable WRKY transcription factor 46-like [Cucumis sativus]
Cla016540	2.41576e-06	1.80623	up	--	--	Biological Process: response to molecule of bacterial origin (GO:0002237);; Biological Process: immune effector process (GO:0002252);; Molecular Function: sequence-specific DNA binding transcription factor activity (GO:0003700);; Molecular Function: protein binding (GO:0005515);; Cellular Component: nucleus (GO:0005634);; Biological Process: regulation of transcription, DNA-templated (GO:0006355)…	--	Probable WRKY transcription factor 3 GN=WRKY3 OS=Arabidopsis thaliana (Mouse-ear cress) PE=2 SV=1	probable WRKY transcription factor 3-like [Cucumis sativus]
Cla021170	0.000294391	1.40375	up	--	--	Biological Process: response to reactive oxygen species (GO:0000302);; Biological Process: immune effector process (GO:0002252);; Molecular Function: sequence-specific DNA binding transcription factor activity (GO:0003700);; Molecular Function: binding (GO:0005488);; Cellular Component: nucleus (GO:0005634);; Cellular Component: cytoplasm (GO:0005737);; Biological Process: regulation of transcrip…	--	Probable WRKY transcription factor 41 GN=WRKY41 OS=Arabidopsis thaliana (Mouse-ear cress) PE=2 SV=2	putative WRKY transcription factor 30 [Cucumis sativus]
Cla019127	0.00680622	2.79053	up	--	--	Biological Process: MAPK cascade (GO:0000165);; Biological Process: response to molecule of bacterial origin (GO:0002237);; Biological Process: respiratory burst involved in defense response (GO:0002679);; Molecular Function: DNA binding (GO:0003677);; Molecular Function: sequence-specific DNA binding transcription factor activity (GO:0003700);; Molecular Function: protein binding (GO:0005515);; …	--	Probable WRKY transcription factor 72 GN=WRKY72 OS=Arabidopsis thaliana (Mouse-ear cress) PE=2 SV=1	PREDICTED: probable WRKY transcription factor 72-like [Cucumis sativus]
Cla007656	2.1783e-08	4.68521	up	--	--	Biological Process: respiratory burst involved in defense response (GO:0002679);; Biological Process: regulation of immune system process (GO:0002682);; Molecular Function: sequence-specific DNA binding transcription factor activity (GO:0003700);; Molecular Function: protein binding (GO:0005515);; Biological Process: cation transport (GO:0006812);; Molecular Function: zinc ion binding (GO:0008270…	--	Probable WRKY transcription factor 31 GN=WRKY31 OS=Arabidopsis thaliana (Mouse-ear cress) PE=2 SV=1	PREDICTED: probable WRKY transcription factor 42-like [Cucumis sativus]
Cla013402	0.000456257	4.5319	up	--	--	Molecular Function: DNA binding (GO:0003677);; Molecular Function: sequence-specific DNA binding transcription factor activity (GO:0003700);; Molecular Function: protein binding (GO:0005515);; Cellular Component: nucleus (GO:0005634);; Cellular Component: cytoplasm (GO:0005737);; Biological Process: multicellular organismal development (GO:0007275);; Molecular Function: zinc ion binding (GO:00082…	K13424|1e-108|rcu:RCOM_0664190|WRKY transcription factor, putative	Probable WRKY transcription factor 33 GN=WRKY33 OS=Arabidopsis thaliana (Mouse-ear cress) PE=1 SV=2	PREDICTED: probable WRKY transcription factor 33-like [Fragaria vesca subsp. vesca]
Cla007307	9.75072e-23	3.243	up	--	--	Biological Process: MAPK cascade (GO:0000165);; Biological Process: immune effector process (GO:0002252);; Molecular Function: DNA binding (GO:0003677);; Molecular Function: sequence-specific DNA binding transcription factor activity (GO:0003700);; Molecular Function: protein binding (GO:0005515);; Cellular Component: nucleus (GO:0005634);; Biological Process: regulation of transcription, DNA-tem…	--	Probable WRKY transcription factor 54 GN=WRKY54 OS=Arabidopsis thaliana (Mouse-ear cress) PE=2 SV=2	WRKY70 [Citrullus lanatus]
Cla003370	2.37351e-11	5.22569	up	--	--	Biological Process: response to molecule of bacterial origin (GO:0002237);; Biological Process: respiratory burst involved in defense response (GO:0002679);; Molecular Function: sequence-specific DNA binding transcription factor activity (GO:0003700);; Molecular Function: protein binding (GO:0005515);; Cellular Component: nucleus (GO:0005634);; Biological Process: regulation of transcription, DNA…	--	Probable WRKY transcription factor 75 GN=WRKY75 OS=Arabidopsis thaliana (Mouse-ear cress) PE=2 SV=1	PREDICTED: probable WRKY transcription factor 45-like [Cucumis sativus]
Cla009235	3.45343e-07	2.47195	up	[M]	Cell wall/membrane/envelope biogenesis	Molecular Function: sequence-specific DNA binding transcription factor activity (GO:0003700);; Cellular Component: nucleus (GO:0005634);; Biological Process: amino acid transport (GO:0006865);; Biological Process: toxin catabolic process (GO:0009407);; Biological Process: response to wounding (GO:0009611);; Biological Process: virus induced gene silencing (GO:0009616);; Biological Process: respon…	--	Probable WRKY transcription factor 48 GN=WRKY48 OS=Arabidopsis thaliana (Mouse-ear cress) PE=2 SV=1	WRKY transcription factor 23 [Jatropha curcas]
Cla008346	0.000634468	4.84522	up	--	--	Biological Process: MAPK cascade (GO:0000165);; Biological Process: response to molecule of bacterial origin (GO:0002237);; Molecular Function: sequence-specific DNA binding transcription factor activity (GO:0003700);; Molecular Function: protein binding (GO:0005515);; Cellular Component: nucleus (GO:0005634);; Biological Process: regulation of transcription, DNA-templated (GO:0006355);; Biologic…	--	Probable WRKY transcription factor 72 GN=WRKY72 OS=Arabidopsis thaliana (Mouse-ear cress) PE=2 SV=1	PREDICTED: probable WRKY transcription factor 72-like [Cucumis sativus]
Cla002084	1.76761e-05	3.71013	up	--	--	Biological Process: response to molecule of bacterial origin (GO:0002237);; Biological Process: respiratory burst involved in defense response (GO:0002679);; Molecular Function: sequence-specific DNA binding transcription factor activity (GO:0003700);; Molecular Function: protein binding (GO:0005515);; Cellular Component: nucleus (GO:0005634);; Biological Process: regulation of transcription, DNA…	--	Probable WRKY transcription factor 75 GN=WRKY75 OS=Arabidopsis thaliana (Mouse-ear cress) PE=2 SV=1	PREDICTED: probable WRKY transcription factor 75-like [Cucumis sativus]
Cla005515	0.000199866	3.34344	up	--	--	Biological Process: respiratory burst involved in defense response (GO:0002679);; Molecular Function: sequence-specific DNA binding transcription factor activity (GO:0003700);; Molecular Function: protein binding (GO:0005515);; Cellular Component: nucleus (GO:0005634);; Biological Process: toxin catabolic process (GO:0009407);; Biological Process: response to cold (GO:0009409);; Biological Proces…	--	Probable WRKY transcription factor 71 GN=WRKY71 OS=Arabidopsis thaliana (Mouse-ear cress) PE=2 SV=1	PREDICTED: probable WRKY transcription factor 71-like [Cucumis sativus]
Cla014665	4.36454e-14	7.73542	up	--	--	Biological Process: respiratory burst involved in defense response (GO:0002679);; Molecular Function: sequence-specific DNA binding transcription factor activity (GO:0003700);; Cellular Component: nucleus (GO:0005634);; Biological Process: regulation of transcription, DNA-templated (GO:0006355);; Biological Process: toxin catabolic process (GO:0009407);; Biological Process: response to wounding (…	--	Probable WRKY transcription factor 56 GN=WRKY56 OS=Arabidopsis thaliana (Mouse-ear cress) PE=2 SV=1	PREDICTED: probable WRKY transcription factor 24-like [Cucumis sativus]
Cla022362	2.09869e-06	6.23853	up	--	--	Biological Process: transition metal ion transport (GO:0000041);; Biological Process: response to molecule of bacterial origin (GO:0002237);; Biological Process: immune system process (GO:0002376);; Molecular Function: sequence-specific DNA binding transcription factor activity (GO:0003700);; Molecular Function: calmodulin binding (GO:0005516);; Cellular Component: nucleus (GO:0005634);; Biologic…	--	Probable WRKY transcription factor 40 GN=WRKY40 OS=Arabidopsis thaliana (Mouse-ear cress) PE=1 SV=1	probable WRKY transcription factor 40-like [Cucumis sativus]
Cla010867	0.000240504	4.64523	up	--	--	Biological Process: respiratory burst involved in defense response (GO:0002679);; Molecular Function: DNA binding (GO:0003677);; Molecular Function: sequence-specific DNA binding transcription factor activity (GO:0003700);; Molecular Function: protein binding (GO:0005515);; Cellular Component: nucleus (GO:0005634);; Biological Process: regulation of transcription, DNA-templated (GO:0006355);; Bio…	--	Probable WRKY transcription factor 45 GN=WRKY45 OS=Arabidopsis thaliana (Mouse-ear cress) PE=2 SV=1	PREDICTED: probable WRKY transcription factor 75-like [Cucumis sativus]
Cla010918	0.00450628	1.45398	up	--	--	Biological Process: MAPK cascade (GO:0000165);; Molecular Function: DNA binding (GO:0003677);; Molecular Function: sequence-specific DNA binding transcription factor activity (GO:0003700);; Molecular Function: protein binding (GO:0005515);; Cellular Component: nucleus (GO:0005634);; Biological Process: protein targeting to membrane (GO:0006612);; Biological Process: nitric oxide mediated signal t…	--	Probable WRKY transcription factor 41 GN=WRKY41 OS=Arabidopsis thaliana (Mouse-ear cress) PE=2 SV=2	PREDICTED: probable WRKY transcription factor 41-like [Cucumis sativus]
NAC
Cla010201	1.49031e-17	5.39278	up	--	--	Biological Process: MAPK cascade (GO:0000165);; Biological Process: response to hypoxia (GO:0001666);; Molecular Function: sequence-specific DNA binding transcription factor activity (GO:0003700);; Cellular Component: nucleus (GO:0005634);; Biological Process: protein targeting to membrane (GO:0006612);; Biological Process: response to cold (GO:0009409);; Biological Process: response to water dep…	--	NAC transcription factor 29 GN=At1g69490 OS=Arabidopsis thaliana (Mouse-ear cress) PE=2 SV=1	PREDICTED: NAC transcription factor 29-like [Cucumis sativus]
Cla010881	9.9847e-27	3.75886	up	--	--	Biological Process: MAPK cascade (GO:0000165);; Molecular Function: sequence-specific DNA binding transcription factor activity (GO:0003700);; Molecular Function: protein binding (GO:0005515);; Cellular Component: nucleus (GO:0005634);; Biological Process: protein targeting to membrane (GO:0006612);; Biological Process: response to cold (GO:0009409);; Biological Process: response to water depriva…	--	NAC transcription factor 25 GN=At1g61110 OS=Arabidopsis thaliana (Mouse-ear cress) PE=2 SV=1	PREDICTED: NAC transcription factor NAM-2-like [Cucumis sativus]
Cla001495	4.91046e-05	2.12489	up	--	--	Molecular Function: DNA binding (GO:0003677);; Molecular Function: sequence-specific DNA binding transcription factor activity (GO:0003700);; Molecular Function: protein binding (GO:0005515);; Cellular Component: nucleus (GO:0005634);; Biological Process: protein targeting to membrane (GO:0006612);; Biological Process: response to cold (GO:0009409);; Biological Process: response to water deprivat…	--	NAC transcription factor NAM-B2 GN=NAM-B2 OS=Triticum durum (Durum wheat) PE=2 SV=1	PREDICTED: NAC transcription factor ONAC010-like [Cucumis sativus]
Cla023408	0.000209836	1.45416	up	--	--	Biological Process: response to hypoxia (GO:0001666);; Molecular Function: DNA binding (GO:0003677);; Molecular Function: sequence-specific DNA binding transcription factor activity (GO:0003700);; Cellular Component: nucleus (GO:0005634);; Biological Process: regulation of transcription, DNA-templated (GO:0006355);; Biological Process: protein targeting to membrane (GO:0006612);; Biological Proce…	--	NAC domain-containing protein 18 GN=F14G24.15 OS=Arabidopsis thaliana (Mouse-ear cress) PE=2 SV=1	PREDICTED: NAC transcription factor ONAC010-like [Cucumis sativus]
Cla019304	0.000279339	-1.72868	down	--	--	Molecular Function: binding (GO:0005488);; Biological Process: signal transduction (GO:0007165);; Biological Process: response to abiotic stimulus (GO:0009628);; Biological Process: response to hormone (GO:0009725);; Biological Process: post-embryonic development (GO:0009791);; Biological Process: cellular process (GO:0009987);; Biological Process: meristem initiation (GO:0010014);; Biological Pr…	--	NAC transcription factor NAM-B2 GN=NAM-B2 OS=Triticum durum (Durum wheat) PE=2 SV=1	PREDICTED: NAC transcription factor ONAC010-like [Cucumis sativus]
MYB
Cla008279	3.90226e-11	1.93098	up	[KAD]	--	Molecular Function: DNA binding (GO:0003677);; Molecular Function: sequence-specific DNA binding transcription factor activity (GO:0003700);; Molecular Function: protein binding (GO:0005515);; Cellular Component: nucleus (GO:0005634);; Biological Process: regulation of transcription, DNA-templated (GO:0006355);; Biological Process: response to salt stress (GO:0009651);; Biological Process: respon…	K09422|4e-80|vvi:100260318|similar to MYB transcription factor MYB139	Transcription factor MYB59 GN=MYB59 OS=Arabidopsis thaliana (Mouse-ear cress) PE=2 SV=2	PREDICTED: transcription factor MYB59-like [Cucumis sativus]
Cla005622	1.10864e-12	2.30438	up	--	--	Molecular Function: DNA binding (GO:0003677);; Molecular Function: chromatin binding (GO:0003682);; Molecular Function: sequence-specific DNA binding transcription factor activity (GO:0003700);; Cellular Component: nucleus (GO:0005634);; Biological Process: regulation of transcription, DNA-templated (GO:0006355);; Molecular Function: zinc ion binding (GO:0008270);; Biological Process: response to…	--	Transcription factor MYB1R1 OS=Solanum tuberosum (Potato) PE=2 SV=1	PREDICTED: transcription factor MYB1R1-like [Cucumis sativus]
Cla009903	8.91668e-06	3.28106	up	[KAD]	--	Molecular Function: DNA binding (GO:0003677);; Molecular Function: chromatin binding (GO:0003682);; Molecular Function: sequence-specific DNA binding transcription factor activity (GO:0003700);; Cellular Component: nucleus (GO:0005634);; Biological Process: regulation of transcription, DNA-templated (GO:0006355);; Biological Process: purine nucleobase transport (GO:0006863);; Biological Process: …	K09422|2e-55|ath:AT3G12720|ATMYB67 (MYB DOMAIN PROTEIN 67)	Myb-related protein Hv33 GN=MYB2 OS=Hordeum vulgare (Barley) PE=2 SV=3	PREDICTED: transcription factor MYB86-like [Solanum lycopersicum]
Cla014140	4.97671e-35	5.18323	up	[KAD]	--	Molecular Function: DNA binding (GO:0003677);; Molecular Function: chromatin binding (GO:0003682);; Molecular Function: sequence-specific DNA binding transcription factor activity (GO:0003700);; Cellular Component: nucleus (GO:0005634);; Biological Process: polyamine catabolic process (GO:0006598);; Biological Process: oligopeptide transport (GO:0006857);; Biological Process: purine nucleobase tr…	K09422|1e-115|pop:POPTR_562588|MYB032	Transcription factor MYB39 GN=dl4925c OS=Arabidopsis thaliana (Mouse-ear cress) PE=2 SV=1	PREDICTED: transcription factor MYB39-like [Cucumis sativus]
Cla006761	1.36214e-06	1.5697	up	[KAD]	--	Molecular Function: DNA binding (GO:0003677);; Molecular Function: sequence-specific DNA binding transcription factor activity (GO:0003700);; Molecular Function: transcription coactivator activity (GO:0003713);; Molecular Function: protein binding (GO:0005515);; Cellular Component: nucleus (GO:0005634);; Biological Process: carbohydrate metabolic process (GO:0005975);; Biological Process: regulat…	K09422|1e-101|vvi:100233128|SREBP	Transcription factor MYB44 GN=K8K14.2 OS=Arabidopsis thaliana (Mouse-ear cress) PE=2 SV=1	PREDICTED: transcription factor MYB44-like [Cucumis sativus]
Cla016504	1.2027e-13	8.26637	up	[KAD]	--	Biological Process: cell fate specification (GO:0001708);; Molecular Function: DNA binding (GO:0003677);; Molecular Function: chromatin binding (GO:0003682);; Molecular Function: sequence-specific DNA binding transcription factor activity (GO:0003700);; Molecular Function: protein binding (GO:0005515);; Cellular Component: nucleus (GO:0005634);; Biological Process: polyamine catabolic process (GO…	K09422|8e-56|vvi:100248088|hypothetical protein LOC100248088	Transcription factor MYB59 GN=MYB59 OS=Arabidopsis thaliana (Mouse-ear cress) PE=2 SV=2	PREDICTED: LOW QUALITY PROTEIN: transcription factor MYB59-like [Cucumis sativus]
Cla021474	2.71251e-11	4.85235	up	[KAD]	--	Biological Process: cell fate specification (GO:0001708);; Molecular Function: DNA binding (GO:0003677);; Molecular Function: chromatin binding (GO:0003682);; Molecular Function: sequence-specific DNA binding transcription factor activity (GO:0003700);; Molecular Function: protein binding (GO:0005515);; Cellular Component: nucleus (GO:0005634);; Biological Process: purine nucleobase transport (GO…	K09422|8e-75|vvi:100263072|hypothetical protein LOC100263072	Transcription factor MYB48 GN=MYB48 OS=Arabidopsis thaliana (Mouse-ear cress) PE=2 SV=1	PREDICTED: transcription factor MYB21-like [Cucumis sativus]
Cla015165	2.9002e-09	Inf	up	[KAD]	--	Biological Process: cell fate specification (GO:0001708);; Molecular Function: DNA binding (GO:0003677);; Molecular Function: chromatin binding (GO:0003682);; Molecular Function: sequence-specific DNA binding transcription factor activity (GO:0003700);; Molecular Function: protein binding (GO:0005515);; Cellular Component: nucleus (GO:0005634);; Biological Process: response to stress (GO:0006950)…	K09422|3e-81|vvi:100260647|R2R3 transcription factor MYB108-like protein 2	Myb-related protein 305 GN=MYB305 OS=Antirrhinum majus (Garden snapdragon) PE=2 SV=1	PREDICTED: transcription factor MYB75-like [Cucumis sativus]
Cla010722	7.35292e-05	1.96299	up	[KAD]	--	Molecular Function: DNA binding (GO:0003677);; Molecular Function: sequence-specific DNA binding transcription factor activity (GO:0003700);; Cellular Component: nucleus (GO:0005634);; Biological Process: purine nucleobase transport (GO:0006863);; Biological Process: response to water deprivation (GO:0009414);; Biological Process: response to wounding (GO:0009611);; Biological Process: response t…	K09422|1e-65|vvi:100256500|hypothetical protein LOC100256500	Transcription factor GAMYB OS=Oryza sativa subsp. japonica (Rice) PE=2 SV=1	PREDICTED: transcription factor MYB29-like [Cucumis sativus]
Cla013009	5.25139e-07	2.67257	up	[KAD]	--	Molecular Function: DNA binding (GO:0003677);; Molecular Function: chromatin binding (GO:0003682);; Molecular Function: sequence-specific DNA binding transcription factor activity (GO:0003700);; Molecular Function: binding (GO:0005488);; Cellular Component: nucleus (GO:0005634);; Biological Process: polyamine catabolic process (GO:0006598);; Biological Process: oligopeptide transport (GO:0006857)…	K09422|3e-80|pop:POPTR_248514|MYB059	Transcription factor MYB39 GN=dl4925c OS=Arabidopsis thaliana (Mouse-ear cress) PE=2 SV=1	PREDICTED: transcription factor MYB39-like [Cucumis sativus]
Cla008320	0.000137053	1.13512	up	--	--	Molecular Function: binding (GO:0005488);; Biological Process: flower development (GO:0009908);; Biological Process: determination of dorsal/ventral asymmetry (GO:0048262);;	--	Transcription factor MYB1R1 OS=Solanum tuberosum (Potato) PE=2 SV=1	PREDICTED: transcription factor MYB1R1-like [Cucumis sativus]
Cla014058	3.50151e-18	3.98333	up	[KAD]	--	Molecular Function: DNA binding (GO:0003677);; Molecular Function: chromatin binding (GO:0003682);; Molecular Function: sequence-specific DNA binding transcription factor activity (GO:0003700);; Molecular Function: protein binding (GO:0005515);; Cellular Component: nucleus (GO:0005634);; Biological Process: polyamine catabolic process (GO:0006598);; Biological Process: oligopeptide transport (GO:…	K09422|9e-78|pop:POPTR_563328|MYB184	Transcription factor RAX3 GN=T16K5.40 OS=Arabidopsis thaliana (Mouse-ear cress) PE=2 SV=1	PREDICTED: transcription factor MYB28-like [Cucumis sativus]
Cla018657	0.00198429	2.05006	up	[KAD]	--	Biological Process: cytokinesis by cell plate formation (GO:0000911);; Biological Process: cell fate specification (GO:0001708);; Molecular Function: DNA binding (GO:0003677);; Molecular Function: sequence-specific DNA binding transcription factor activity (GO:0003700);; Molecular Function: transcription coactivator activity (GO:0003713);; Molecular Function: protein binding (GO:0005515);; Cellul…	K09422|6e-69|pop:POPTR_569401|MYB167	Transcription factor MYB44 GN=K8K14.2 OS=Arabidopsis thaliana (Mouse-ear cress) PE=2 SV=1	PREDICTED: transcription factor MYB44-like [Cucumis sativus]
Cla018501	1.15541e-26	3.61513	up	[KAD]	--	Biological Process: cell fate specification (GO:0001708);; Molecular Function: DNA binding (GO:0003677);; Molecular Function: chromatin binding (GO:0003682);; Molecular Function: sequence-specific DNA binding transcription factor activity (GO:0003700);; Molecular Function: protein binding (GO:0005515);; Cellular Component: nucleus (GO:0005634);; Biological Process: fatty acid biosynthetic process…	K09422|2e-83|vvi:100242243|hypothetical protein LOC100242243	Transcription factor MYB21 GN=MGF10.23 OS=Arabidopsis thaliana (Mouse-ear cress) PE=1 SV=1	PREDICTED: transcription factor MYB3-like [Cucumis sativus]
Cla016229	8.25424e-20	3.55181	up	[KAD]	--	Molecular Function: DNA binding (GO:0003677);; Molecular Function: chromatin binding (GO:0003682);; Molecular Function: sequence-specific DNA binding transcription factor activity (GO:0003700);; Cellular Component: nucleus (GO:0005634);; Biological Process: polyamine catabolic process (GO:0006598);; Biological Process: oligopeptide transport (GO:0006857);; Biological Process: purine nucleobase tr…	K09422|9e-83|vvi:100243804|hypothetical protein LOC100243804	Transcription factor MYB39 GN=dl4925c OS=Arabidopsis thaliana (Mouse-ear cress) PE=2 SV=1	PREDICTED: transcription factor MYB39-like [Cucumis sativus]
Cla007715	2.65893e-11	6.2638	up	[KAD]	--	Molecular Function: DNA binding (GO:0003677);; Molecular Function: chromatin binding (GO:0003682);; Molecular Function: sequence-specific DNA binding transcription factor activity (GO:0003700);; Molecular Function: binding (GO:0005488);; Molecular Function: protein binding (GO:0005515);; Cellular Component: nucleus (GO:0005634);; Biological Process: polyamine catabolic process (GO:0006598);; Biol…	K09422|1e-50|pop:POPTR_665990|MYB063	Myb-related protein Zm1 OS=Zea mays (Maize) PE=2 SV=1	PREDICTED: transcription factor MYB86-like [Cucumis sativus]
Cla019199	0.00245458	1.49147	up	[KAD]	--	Biological Process: cytokinesis by cell plate formation (GO:0000911);; Molecular Function: DNA binding (GO:0003677);; Molecular Function: sequence-specific DNA binding transcription factor activity (GO:0003700);; Molecular Function: transcription coactivator activity (GO:0003713);; Molecular Function: binding (GO:0005488);; Cellular Component: nucleus (GO:0005634);; Biological Process: polyamine …	K09422|1e-101|vvi:100243240|hypothetical protein LOC100243240	Transcription factor MYB98 GN=MYB98 OS=Arabidopsis thaliana (Mouse-ear cress) PE=2 SV=1	PREDICTED: transcription factor MYB98-like [Cucumis sativus]
Cla017337	1.71171e-19	3.03666	up	[KAD]	--	Biological Process: cell fate specification (GO:0001708);; Molecular Function: DNA binding (GO:0003677);; Molecular Function: chromatin binding (GO:0003682);; Molecular Function: sequence-specific DNA binding transcription factor activity (GO:0003700);; Molecular Function: binding (GO:0005488);; Molecular Function: protein binding (GO:0005515);; Cellular Component: nucleus (GO:0005634);; Biologic…	K09422|3e-71|rcu:RCOM_1345780|r2r3-myb transcription factor, putative	Myb-related protein 305 GN=MYB305 OS=Antirrhinum majus (Garden snapdragon) PE=2 SV=1	PREDICTED: transcription factor MYB21-like [Cucumis sativus]
Cla022852	9.39359e-06	1.98058	up	[KAD]	--	Molecular Function: DNA binding (GO:0003677);; Molecular Function: chromatin binding (GO:0003682);; Molecular Function: sequence-specific DNA binding transcription factor activity (GO:0003700);; Molecular Function: protein binding (GO:0005515);; Cellular Component: nucleus (GO:0005634);; Biological Process: polyamine catabolic process (GO:0006598);; Biological Process: oligopeptide transport (GO:…	K09422|6e-76|pop:POPTR_578627|MYB088	Transcription factor RAX3 GN=T16K5.40 OS=Arabidopsis thaliana (Mouse-ear cress) PE=2 SV=1	PREDICTED: transcription factor MYB32-like [Cucumis sativus]
Cla004941	1.1407e-05	1.37106	up	--	--	Molecular Function: DNA binding (GO:0003677);; Molecular Function: chromatin binding (GO:0003682);; Molecular Function: protein binding (GO:0005515);; Biological Process: regulation of transcription, DNA-templated (GO:0006355);; Biological Process: response to light stimulus (GO:0009416);; Biological Process: response to salt stress (GO:0009651);; Biological Process: response to hormone (GO:00097…	--	Transcription factor ASG4 GN=F22L4.18 OS=Arabidopsis thaliana (Mouse-ear cress) PE=2 SV=1	MYB transcription factor [Cucumis melo subsp. melo]
MYC
Cla008805	0.000352778	1.76839	up	--	--	Cellular Component: nucleus (GO:0005634);; Biological Process: defense response (GO:0006952);; Biological Process: response to salt stress (GO:0009651);; Biological Process: anthocyanin-containing compound biosynthetic process (GO:0009718);; Biological Process: response to jasmonic acid (GO:0009753);; Biological Process: epidermal cell differentiation (GO:0009913);; Molecular Function: oxidoreduc…	K13422|0.0|vvi:100250607|similar to MYC transcription factor	Transcription factor MYC2 GN=At1g32640 OS=Arabidopsis thaliana (Mouse-ear cress) PE=1 SV=2	PREDICTED: transcription factor MYC2-like [Cucumis sativus]
