# Supplementary material for: Transcriptome Profiling of Watermelon Root in Response to Short-Term Osmotic Stress
Source: PLoS One. 2016 Nov 18;11(11):e0166314. doi: 10.1371/journal.pone.0166314 (PMC5115733; doi:10.1371/journal.pone.0166314)
Supplement: S7 Table — (XLSX) [file pone.0166314.s007.xlsx]

## Sheet: Sheet1
S7 Table. DEGs involved in plant hormones
ID	FDR	log2FC	regulated	COG_class	COG_class_annotation	GO_annotation	KEGG_annotation	Swissprot_annotation	nr_annotation
Ethylene
ACO
Cla021539	0.00598778	1.62505	up	[R]	General function prediction only	Biological Process: transition metal ion transport (GO:0000041);; Cellular Component: cytosol (GO:0005829);; Biological Process: toxin catabolic process (GO:0009407);; Biological Process: response to water deprivation (GO:0009414);; Cellular Component: plasmodesma (GO:0009506);; Biological Process: response to wounding (GO:0009611);; Biological Process: post-embryonic development (GO:0009791);; M…	--	1-aminocyclopropane-1-carboxylate oxidase homolog 1 GN=At1g06620 OS=Arabidopsis thaliana (Mouse-ear cress) PE=2 SV=1	PREDICTED: 1-aminocyclopropane-1-carboxylate oxidase homolog 1-like [Cucumis sativus]
Cla003403	8.78941e-06	6.70588	up	[R]	General function prediction only	Biological Process: transition metal ion transport (GO:0000041);; Cellular Component: cytosol (GO:0005829);; Biological Process: toxin catabolic process (GO:0009407);; Biological Process: response to water deprivation (GO:0009414);; Cellular Component: plasmodesma (GO:0009506);; Biological Process: response to wounding (GO:0009611);; Biological Process: coumarin biosynthetic process (GO:0009805);…	--	1-aminocyclopropane-1-carboxylate oxidase homolog 3 GN=At1g06650 OS=Arabidopsis thaliana (Mouse-ear cress) PE=2 SV=1	PREDICTED: 1-aminocyclopropane-1-carboxylate oxidase homolog 6-like [Cucumis sativus]
Cla007573	1.7888e-05	2.85714	up	[R]	General function prediction only	Biological Process: transition metal ion transport (GO:0000041);; Cellular Component: cytosol (GO:0005829);; Biological Process: toxin catabolic process (GO:0009407);; Biological Process: response to water deprivation (GO:0009414);; Cellular Component: plasmodesma (GO:0009506);; Biological Process: response to wounding (GO:0009611);; Biological Process: jasmonic acid mediated signaling pathway (G…	--	1-aminocyclopropane-1-carboxylate oxidase homolog 9 GN=At5g43440 OS=Arabidopsis thaliana (Mouse-ear cress) PE=2 SV=1	PREDICTED: 1-aminocyclopropane-1-carboxylate oxidase homolog 6-like isoform 2 [Cucumis sativus]
Cla021534	0.000145507	6.35836	up	--	--	Biological Process: transition metal ion transport (GO:0000041);; Molecular Function: iron ion binding (GO:0005506);; Cellular Component: cytosol (GO:0005829);; Biological Process: toxin catabolic process (GO:0009407);; Biological Process: response to water deprivation (GO:0009414);; Cellular Component: plasmodesma (GO:0009506);; Biological Process: response to wounding (GO:0009611);; Molecular F…	--	1-aminocyclopropane-1-carboxylate oxidase homolog 12 GN=At5g59540 OS=Arabidopsis thaliana (Mouse-ear cress) PE=2 SV=1	CmE8 [Cucumis melo]
Cla016287	0.00118168	3.51193	up	[R]	General function prediction only	Cellular Component: cytoplasm (GO:0005737);; Biological Process: defense response (GO:0006952);; Biological Process: ethylene biosynthetic process (GO:0009693);; Molecular Function: 1-aminocyclopropane-1-carboxylate oxidase activity (GO:0009815);; Biological Process: fruit ripening (GO:0009835);; Molecular Function: oxidoreductase activity, acting on paired donors, with incorporation or reduction…	K05933|1e-145|pop:POPTR_573016|ACO3	1-aminocyclopropane-1-carboxylate oxidase 1 GN=ACO1 OS=Cucumis melo (Muskmelon) PE=2 SV=1	RecName: Full=1-aminocyclopropane-1-carboxylate oxidase 1; Short=ACC oxidase 1; AltName: Full=Ethylene-forming enzyme; Short=EFE; AltName: Full=PMEL1
Cla014823	1.05854e-19	3.32151	up	--	--	Cellular Component: cytoplasm (GO:0005737);; Biological Process: response to stress (GO:0006950);; Cellular Component: plasmodesma (GO:0009506);; Biological Process: response to abiotic stimulus (GO:0009628);; Biological Process: response to organic substance (GO:0010033);; Biological Process: response to inorganic substance (GO:0010035);; Biological Process: regulation of glucosinolate biosynthe…	--	1-aminocyclopropane-1-carboxylate oxidase homolog 1 GN=At1g06620 OS=Arabidopsis thaliana (Mouse-ear cress) PE=2 SV=1	PREDICTED: 1-aminocyclopropane-1-carboxylate oxidase homolog 1-like [Cicer arietinum]
Cla013516	0.000820526	1.70127	up	[R]	General function prediction only	Cellular Component: cytoplasm (GO:0005737);; Biological Process: defense response (GO:0006952);; Biological Process: ethylene biosynthetic process (GO:0009693);; Molecular Function: 1-aminocyclopropane-1-carboxylate oxidase activity (GO:0009815);; Biological Process: fruit ripening (GO:0009835);; Molecular Function: oxidoreductase activity, acting on paired donors, with incorporation or reduction…	K05933|1e-149|pop:POPTR_573016|ACO3	1-aminocyclopropane-1-carboxylate oxidase GN=ACO OS=Actinidia deliciosa (Kiwi) PE=2 SV=1	PREDICTED: 1-aminocyclopropane-1-carboxylate oxidase-like [Cucumis sativus]
Cla016825	1.3422e-11	2.99487	up	[R]	General function prediction only	Molecular Function: aconitate hydratase activity (GO:0003994);; Molecular Function: copper ion binding (GO:0005507);; Cellular Component: mitochondrion (GO:0005739);; Cellular Component: vacuole (GO:0005773);; Cellular Component: cytosol (GO:0005829);; Cellular Component: plasma membrane (GO:0005886);; Biological Process: glycolytic process (GO:0006096);; Biological Process: citrate metabolic pro…	K05933|1e-119|vvi:100257676|hypothetical protein LOC100257676	1-aminocyclopropane-1-carboxylate oxidase 1 GN=ACO1 OS=Arabidopsis thaliana (Mouse-ear cress) PE=2 SV=1	ACC oxidase [Cucumis melo]
Cla023189	9.63492e-07	-2.0722	down	[R]	General function prediction only	Cellular Component: cytoplasm (GO:0005737);; Biological Process: iron ion transport (GO:0006826);; Biological Process: ethylene biosynthetic process (GO:0009693);; Molecular Function: 1-aminocyclopropane-1-carboxylate oxidase activity (GO:0009815);; Biological Process: fruit ripening (GO:0009835);; Biological Process: cellular response to iron ion starvation (GO:0010106);; Biological Process: res…	K05933|1e-149|vvi:100252394|hypothetical protein LOC100252394	1-aminocyclopropane-1-carboxylate oxidase 5 GN=At1g77330 OS=Arabidopsis thaliana (Mouse-ear cress) PE=2 SV=1	PREDICTED: 1-aminocyclopropane-1-carboxylate oxidase 5-like [Cucumis sativus]
ACS
Cla006634	3.83229e-14	3.91035	up	[E]	Amino acid transport and metabolism	Cellular Component: cytoplasm (GO:0005737);; Biological Process: regulation of translation (GO:0006417);; Biological Process: amino acid transport (GO:0006865);; Biological Process: ethylene biosynthetic process (GO:0009693);; Biological Process: fruit ripening (GO:0009835);; Biological Process: response to chitin (GO:0010200);; Molecular Function: 1-aminocyclopropane-1-carboxylate synthase activ…	K01762|0.0|pop:POPTR_830388|ACS2	1-aminocyclopropane-1-carboxylate synthase 2 GN=ACS2 OS=Cucurbita pepo (Vegetable marrow) PE=2 SV=1	1-aminocyclopropane-1-carboxylate synthase [Citrullus colocynthis x Citrullus lanatus var. lanatus]
ETR1
Cla005764	0.000149891	1.24689	up	[T]	Signal transduction mechanisms	Molecular Function: phosphorelay sensor kinase activity (GO:0000155);; Molecular Function: phosphorelay response regulator activity (GO:0000156);; Biological Process: response to molecule of bacterial origin (GO:0002237);; Molecular Function: transmembrane signaling receptor activity (GO:0004888);; Molecular Function: ATP binding (GO:0005524);; Cellular Component: endoplasmic reticulum membrane (…	K14509|0.0|rcu:RCOM_0333030|ethylene receptor, putative (EC:2.7.13.3)	Ethylene receptor 1 GN=ETR1 OS=Cucumis melo var. cantalupensis (Netted muskmelon) PE=2 SV=1	RecName: Full=Ethylene receptor 1; AltName: Full=Cm-ETR1; AltName: Full=MEETR1
EIN3
Cla013662	1.09642e-11	Inf	up	--	--	Biological Process: MAPK cascade (GO:0000165);; Biological Process: response to superoxide (GO:0000303);; Molecular Function: DNA binding (GO:0003677);; Molecular Function: sequence-specific DNA binding transcription factor activity (GO:0003700);; Molecular Function: protein binding (GO:0005515);; Cellular Component: nucleus (GO:0005634);; Biological Process: regulation of transcription, DNA-temp…	K14514|1e-88|vvi:100250496|hypothetical protein LOC100250496	Protein ETHYLENE INSENSITIVE 3 GN=EIN3 OS=Arabidopsis thaliana (Mouse-ear cress) PE=1 SV=1	PREDICTED: protein ETHYLENE INSENSITIVE 3-like isoform 1 [Cucumis sativus]
Cla011068	6.1479e-08	1.82837	up	--	--	Biological Process: MAPK cascade (GO:0000165);; Biological Process: response to superoxide (GO:0000303);; Molecular Function: DNA binding (GO:0003677);; Molecular Function: sequence-specific DNA binding transcription factor activity (GO:0003700);; Molecular Function: protein binding (GO:0005515);; Cellular Component: nucleus (GO:0005634);; Biological Process: regulation of transcription, DNA-temp…	K14514|1e-112|rcu:RCOM_0656830|ETHYLENE-INSENSITIVE3 protein, putative	Protein ETHYLENE INSENSITIVE 3 GN=EIN3 OS=Arabidopsis thaliana (Mouse-ear cress) PE=1 SV=1	PREDICTED: protein ETHYLENE INSENSITIVE 3-like [Cucumis sativus]
EBF1
Cla016702	2.90905e-12	2.25726	up	--	--	Molecular Function: ubiquitin-protein transferase activity (GO:0004842);; Molecular Function: protein binding (GO:0005515);; Cellular Component: nucleus (GO:0005634);; Biological Process: ubiquitin-dependent protein catabolic process (GO:0006511);; Biological Process: response to ethylene (GO:0009723);; Biological Process: response to auxin (GO:0009733);; Biological Process: negative regulation o…	--	EIN3-binding F-box protein 1 GN=F13B15.15 OS=Arabidopsis thaliana (Mouse-ear cress) PE=1 SV=1	PREDICTED: EIN3-binding F-box protein 1-like [Cucumis sativus]
Cla012231	0.000820526	2.10042	up	--	--	Molecular Function: protein binding (GO:0005515);; Cellular Component: nucleus (GO:0005634);; Biological Process: ubiquitin-dependent protein catabolic process (GO:0006511);; Biological Process: response to ethylene (GO:0009723);; Biological Process: response to auxin (GO:0009733);; Biological Process: negative regulation of ethylene-activated signaling pathway (GO:0010105);; Biological Process: …	--	EIN3-binding F-box protein 1 GN=F13B15.15 OS=Arabidopsis thaliana (Mouse-ear cress) PE=1 SV=1	PREDICTED: EIN3-binding F-box protein 1-like [Cucumis sativus]
Cla020970	0.00207712	1.024	up	--	--	Molecular Function: ubiquitin-protein transferase activity (GO:0004842);; Molecular Function: protein binding (GO:0005515);; Cellular Component: nucleus (GO:0005634);; Biological Process: ubiquitin-dependent protein catabolic process (GO:0006511);; Biological Process: defense response (GO:0006952);; Biological Process: response to abiotic stimulus (GO:0009628);; Biological Process: response to et…	K14515|0.0|pop:POPTR_561896|EBF3	EIN3-binding F-box protein 1 GN=F13B15.15 OS=Arabidopsis thaliana (Mouse-ear cress) PE=1 SV=1	PREDICTED: EIN3-binding F-box protein 1-like [Cucumis sativus]
Cla022326	1.78817e-05	Inf	up	--	--	Molecular Function: ubiquitin-protein transferase activity (GO:0004842);; Molecular Function: protein binding (GO:0005515);; Cellular Component: nucleus (GO:0005634);; Cellular Component: cytoplasm (GO:0005737);; Biological Process: response to ethylene (GO:0009723);; Biological Process: negative regulation of ethylene-activated signaling pathway (GO:0010105);; Biological Process: lateral root fo…	K14515|0.0|rcu:RCOM_0924020|grr1, plant, putative	EIN3-binding F-box protein 1 GN=F13B15.15 OS=Arabidopsis thaliana (Mouse-ear cress) PE=1 SV=1	PREDICTED: EIN3-binding F-box protein 1-like [Cucumis sativus]
Abscisic acid
NECD
Cla009779	2.91876e-40	6.01911	up	[Q]	Secondary metabolites biosynthesis, transport and catabolism	Molecular Function: protein binding (GO:0005515);; Biological Process: response to cold (GO:0009409);; Biological Process: response to water deprivation (GO:0009414);; Cellular Component: chloroplast thylakoid membrane (GO:0009535);; Biological Process: abscisic acid biosynthetic process (GO:0009688);; Biological Process: response to abscisic acid (GO:0009737);; Biological Process: response to re…	K09840|0.0|rcu:RCOM_0632160|9-cis-epoxycarotenoid dioxygenase, putative	9-cis-epoxycarotenoid dioxygenase NCED3, chloroplastic (Precursor) GN=MOA2.4 OS=Arabidopsis thaliana (Mouse-ear cress) PE=2 SV=1	PREDICTED: 9-cis-epoxycarotenoid dioxygenase NCED1, chloroplastic-like [Cucumis sativus]
Cla005404	1.0838e-15	5.4306	up	[Q]	Secondary metabolites biosynthesis, transport and catabolism	Molecular Function: beta-carotene 15,15'-monooxygenase activity (GO:0003834);; Molecular Function: protein binding (GO:0005515);; Biological Process: response to cold (GO:0009409);; Biological Process: response to water deprivation (GO:0009414);; Cellular Component: chloroplast thylakoid membrane (GO:0009535);; Cellular Component: chloroplast stroma (GO:0009570);; Biological Process: abscisic aci…	K09840|0.0|vvi:100267016|hypothetical protein LOC100267016	9-cis-epoxycarotenoid dioxygenase NCED3, chloroplastic (Precursor) GN=MOA2.4 OS=Arabidopsis thaliana (Mouse-ear cress) PE=2 SV=1	PREDICTED: 9-cis-epoxycarotenoid dioxygenase NCED1, chloroplastic-like [Cucumis sativus]
Abscisic acid receptor
Cla016195	1.58292e-05	-1.58755	down	--	--	Molecular Function: protein phosphatase inhibitor activity (GO:0004864);; Molecular Function: receptor activity (GO:0004872);; Cellular Component: nucleus (GO:0005634);; Cellular Component: mitochondrion (GO:0005739);; Biological Process: tryptophan catabolic process (GO:0006569);; Biological Process: fatty acid catabolic process (GO:0009062);; Cellular Component: chloroplast (GO:0009507);; Biolo…	K14496|1e-84|pop:POPTR_590008|hypothetical protein	Abscisic acid receptor PYL1 GN=MZA15.21 OS=Arabidopsis thaliana (Mouse-ear cress) PE=1 SV=1	PREDICTED: abscisic acid receptor PYR1-like [Cucumis sativus]
Cla015009	5.54292e-12	2.12314	up	--	--	Molecular Function: protein phosphatase inhibitor activity (GO:0004864);; Molecular Function: receptor activity (GO:0004872);; Cellular Component: nucleus (GO:0005634);; Cellular Component: mitochondrion (GO:0005739);; Biological Process: tryptophan catabolic process (GO:0006569);; Biological Process: fatty acid catabolic process (GO:0009062);; Biological Process: indoleacetic acid biosynthetic p…	K14496|3e-81|rcu:RCOM_0719410|hypothetical protein	Abscisic acid receptor PYL9 GN=F6F3.16 OS=Arabidopsis thaliana (Mouse-ear cress) PE=1 SV=1	PREDICTED: abscisic acid receptor PYL8-like [Cucumis sativus]
Cla005457	0.000671713	-1.04281	down	[Q]	Secondary metabolites biosynthesis, transport and catabolism	Biological Process: microtubule bundle formation (GO:0001578);; Molecular Function: iron ion binding (GO:0005506);; Cellular Component: extracellular region (GO:0005576);; Cellular Component: endoplasmic reticulum membrane (GO:0005789);; Molecular Function: electron carrier activity (GO:0009055);; Biological Process: response to water deprivation (GO:0009414);; Cellular Component: chloroplast (GO…	K09843|0.0|pop:POPTR_783291|hypothetical protein	Abscisic acid 8&apos;-hydroxylase 1 GN=CYP707A1 OS=Arabidopsis thaliana (Mouse-ear cress) PE=2 SV=1	PREDICTED: abscisic acid 8&apos;-hydroxylase 1-like [Cucumis sativus]
Cla004904	0.000153981	1.11345	up	--	--	Molecular Function: protein phosphatase inhibitor activity (GO:0004864);; Molecular Function: receptor activity (GO:0004872);; Cellular Component: nucleus (GO:0005634);; Cellular Component: mitochondrion (GO:0005739);; Biological Process: tryptophan catabolic process (GO:0006569);; Biological Process: response to stress (GO:0006950);; Biological Process: fatty acid catabolic process (GO:0009062);…	K14496|4e-90|vvi:100251890|hypothetical protein LOC100251890	Abscisic acid receptor PYL8 GN=MFH8.10 OS=Arabidopsis thaliana (Mouse-ear cress) PE=1 SV=1	PREDICTED: abscisic acid receptor PYL8-like [Cucumis sativus]
Cla007250	0.00284532	-1.09282	down	--	--	Molecular Function: protein phosphatase inhibitor activity (GO:0004864);; Molecular Function: receptor activity (GO:0004872);; Cellular Component: nucleus (GO:0005634);; Cellular Component: mitochondrion (GO:0005739);; Biological Process: tryptophan catabolic process (GO:0006569);; Biological Process: fatty acid catabolic process (GO:0009062);; Cellular Component: chloroplast (GO:0009507);; Biolo…	K14496|3e-72|vvi:100267073|hypothetical protein LOC100267073	Abscisic acid receptor PYL4 GN=T19C21.20 OS=Arabidopsis thaliana (Mouse-ear cress) PE=1 SV=1	PREDICTED: abscisic acid receptor PYL4-like [Cucumis sativus]
Gibberellic acid
Ent-kaurenoic acid oxidase
Cla021351	0.00124195	-1.79327	down	[Q]	Secondary metabolites biosynthesis, transport and catabolism	Molecular Function: iron ion binding (GO:0005506);; Cellular Component: endoplasmic reticulum (GO:0005783);; Biological Process: steroid biosynthetic process (GO:0006694);; Biological Process: response to stress (GO:0006950);; Molecular Function: electron carrier activity (GO:0009055);; Biological Process: response to UV (GO:0009411);; Biological Process: response to red or far red light (GO:0009…	--	Ent-kaurenoic acid oxidase 1 GN=YUP8H12.23 OS=Arabidopsis thaliana (Mouse-ear cress) PE=2 SV=1	PREDICTED: ent-kaurenoic acid oxidase 1-like [Cucumis sativus]
Gibberellin 2-beta-dioxygenase
Cla015162	0.00572889	2.06265	up	[R]	General function prediction only	Molecular Function: iron ion binding (GO:0005506);; Biological Process: gibberellin metabolic process (GO:0009685);; Biological Process: jasmonic acid metabolic process (GO:0009694);; Biological Process: response to jasmonic acid (GO:0009753);; Biological Process: response to red light (GO:0010114);; Biological Process: heat acclimation (GO:0010286);; Cellular Component: membrane (GO:0016020);; B…	--	Gibberellin 2-beta-dioxygenase 2 GN=GA2OX2 OS=Pisum sativum (Garden pea) PE=2 SV=1	GA 2-oxidase [Cucumis sativus]
Cla019586	6.58744e-09	4.33706	up	[R]	General function prediction only	Molecular Function: iron ion binding (GO:0005506);; Cellular Component: cytoplasm (GO:0005737);; Biological Process: ion transport (GO:0006811);; Biological Process: response to external stimulus (GO:0009605);; Biological Process: gibberellin biosynthetic process (GO:0009686);; Biological Process: jasmonic acid metabolic process (GO:0009694);; Biological Process: response to jasmonic acid (GO:000…	K04125|1e-139|rcu:RCOM_0632660|gibberellin 2-oxidase, putative (EC:1.14.11.15)	Gibberellin 2-beta-dioxygenase GN=GA2OX1 OS=Phaseolus coccineus (Scarlet runner bean) PE=2 SV=1	PREDICTED: gibberellin 2-beta-dioxygenase-like [Cucumis sativus]
Cla009774	2.07732e-05	4.7126	up	[R]	General function prediction only	Molecular Function: iron ion binding (GO:0005506);; Cellular Component: cytoplasm (GO:0005737);; Biological Process: ion transport (GO:0006811);; Biological Process: lipid biosynthetic process (GO:0008610);; Biological Process: response to external stimulus (GO:0009605);; Biological Process: jasmonic acid metabolic process (GO:0009694);; Biological Process: response to jasmonic acid (GO:0009753);…	K04125|1e-123|pop:POPTR_758699|GA2ox3	Gibberellin 2-beta-dioxygenase GN=GA2OX1 OS=Phaseolus coccineus (Scarlet runner bean) PE=2 SV=1	PREDICTED: gibberellin 2-beta-dioxygenase-like [Cucumis sativus]
Cla005397	2.31957e-12	2.94203	up	[R]	General function prediction only	Molecular Function: iron ion binding (GO:0005506);; Cellular Component: cytoplasm (GO:0005737);; Biological Process: gibberellin biosynthetic process (GO:0009686);; Biological Process: jasmonic acid metabolic process (GO:0009694);; Biological Process: response to jasmonic acid (GO:0009753);; Biological Process: post-embryonic development (GO:0009791);; Biological Process: response to red light (G…	--	Gibberellin 2-beta-dioxygenase 1 GN=GA2OX1 OS=Pisum sativum (Garden pea) PE=1 SV=1	PREDICTED: gibberellin 2-beta-dioxygenase 1-like [Cucumis sativus]
DELLA
Cla019248	6.67662e-06	-1.77832	down	--	--	Molecular Function: binding (GO:0005488);; Biological Process: regulation of transcription, DNA-templated (GO:0006355);; Biological Process: hyperosmotic response (GO:0006972);; Biological Process: response to salt stress (GO:0009651);; Biological Process: gibberellic acid mediated signaling pathway (GO:0009740);; Biological Process: response to jasmonic acid (GO:0009753);; Biological Process: re…	--	DELLA protein GAI GN=F10B6.34 OS=Arabidopsis thaliana (Mouse-ear cress) PE=1 SV=1	PREDICTED: DELLA protein GAI1-like [Cucumis sativus]
Jasmonic acid
Lipoxygenase (LOX)
Cla019899	5.89875e-05	Inf	up	--	--	Molecular Function: iron ion binding (GO:0005506);; Biological Process: fatty acid biosynthetic process (GO:0006633);; Cellular Component: plastid (GO:0009536);; Biological Process: response to wounding (GO:0009611);; Biological Process: jasmonic acid biosynthetic process (GO:0009695);; Biological Process: response to abscisic acid (GO:0009737);; Biological Process: response to jasmonic acid (GO:…	--	Probable linoleate 9S-lipoxygenase 5 GN=LOX1.5 OS=Solanum tuberosum (Potato) PE=2 SV=1	PREDICTED: LOW QUALITY PROTEIN: probable linoleate 9S-lipoxygenase 5-like [Cucumis sativus]
Cla003210	0.00215954	3.48122	up	--	--	Biological Process: maltose metabolic process (GO:0000023);; Biological Process: sulfur amino acid metabolic process (GO:0000096);; Molecular Function: iron ion binding (GO:0005506);; Molecular Function: protein binding (GO:0005515);; Cellular Component: plasma membrane (GO:0005886);; Biological Process: glycine catabolic process (GO:0006546);; Biological Process: fatty acid biosynthetic process …	--	Linoleate 13S-lipoxygenase 2-1, chloroplastic (Precursor) GN=LOX2.1 OS=Solanum tuberosum (Potato) PE=1 SV=1	PREDICTED: linoleate 13S-lipoxygenase 2-1, chloroplastic-like [Cucumis sativus]
Cla019897	0.000443099	5.51424	up	--	--	Molecular Function: iron ion binding (GO:0005506);; Cellular Component: plastid (GO:0009536);; Biological Process: response to wounding (GO:0009611);; Biological Process: jasmonic acid biosynthetic process (GO:0009695);; Biological Process: response to abscisic acid (GO:0009737);; Biological Process: response to jasmonic acid (GO:0009753);; Biological Process: defense response to bacterium, incom…	--	Probable linoleate 9S-lipoxygenase 5 GN=LOX1.5 OS=Solanum tuberosum (Potato) PE=2 SV=1	PREDICTED: probable linoleate 9S-lipoxygenase 5-like [Cucumis sativus]
Cla008516	0.00052183	6.14029	up	--	--	Biological Process: maltose metabolic process (GO:0000023);; Biological Process: sulfur amino acid metabolic process (GO:0000096);; Molecular Function: iron ion binding (GO:0005506);; Molecular Function: protein binding (GO:0005515);; Cellular Component: plasma membrane (GO:0005886);; Biological Process: glycine catabolic process (GO:0006546);; Biological Process: unsaturated fatty acid biosynthe…	--	Lipoxygenase 2, chloroplastic (Precursor) GN=LOX2 OS=Arabidopsis thaliana (Mouse-ear cress) PE=1 SV=1	PREDICTED: lipoxygenase 2, chloroplastic-like [Cucumis sativus]
Cla019896	0.00012651	1.21532	up	--	--	Molecular Function: iron ion binding (GO:0005506);; Cellular Component: plastid (GO:0009536);; Biological Process: response to wounding (GO:0009611);; Biological Process: jasmonic acid biosynthetic process (GO:0009695);; Biological Process: response to abscisic acid (GO:0009737);; Biological Process: response to jasmonic acid (GO:0009753);; Biological Process: defense response to bacterium, incom…	--	Probable linoleate 9S-lipoxygenase 5 GN=LOX1.5 OS=Solanum tuberosum (Potato) PE=2 SV=1	PREDICTED: probable linoleate 9S-lipoxygenase 5-like [Cucumis sativus]
Cla022987	0.000113935	1.22578	up	--	--	Biological Process: maltose metabolic process (GO:0000023);; Biological Process: sulfur amino acid metabolic process (GO:0000096);; Molecular Function: iron ion binding (GO:0005506);; Molecular Function: protein binding (GO:0005515);; Cellular Component: plasma membrane (GO:0005886);; Biological Process: glycine catabolic process (GO:0006546);; Biological Process: unsaturated fatty acid biosynthe…	--	Lipoxygenase 6, chloroplastic (Precursor) GN=LOX6 OS=Arabidopsis thaliana (Mouse-ear cress) PE=1 SV=1	PREDICTED: lipoxygenase 6, choloroplastic-like [Cucumis sativus]
Allene oxide synthase (AOS)
Cla022526	0.00659487	2.01541	up	--	--	Biological Process: sulfur amino acid metabolic process (GO:0000096);; Biological Process: MAPK cascade (GO:0000165);; Molecular Function: monooxygenase activity (GO:0004497);; Molecular Function: iron ion binding (GO:0005506);; Cellular Component: mitochondrion (GO:0005739);; Biological Process: glycine catabolic process (GO:0006546);; Biological Process: tryptophan catabolic process (GO:0006569…	K01723|0.0|pop:POPTR_644172|CYP74A1	Allene oxide synthase, chloroplastic (Precursor) GN=CYP74A OS=Linum usitatissimum (Flax) PE=1 SV=1	PREDICTED: allene oxide synthase, chloroplastic-like isoform 1 [Cucumis sativus]
Cla015969	7.32414e-10	2.14641	up	--	--	Molecular Function: monooxygenase activity (GO:0004497);; Molecular Function: binding (GO:0005488);; Molecular Function: iron ion binding (GO:0005506);; Biological Process: fatty acid metabolic process (GO:0006631);; Biological Process: terpenoid metabolic process (GO:0006721);; Biological Process: lipid biosynthetic process (GO:0008610);; Molecular Function: electron carrier activity (GO:0009055…	--	Allene oxide synthase GN=CYP74A2 OS=Parthenium argentatum (Guayule rubber plant) PE=1 SV=2	PREDICTED: allene oxide synthase, chloroplastic-like [Cucumis sativus]
Jasmonate O-methyltransferase (JMT)
Cla020785	2.94161e-20	-5.83682	down	--	--	Biological Process: fatty acid metabolic process (GO:0006631);; Biological Process: response to stress (GO:0006950);; Biological Process: defense response (GO:0006952);; Molecular Function: methyltransferase activity (GO:0008168);; Molecular Function: S-adenosylmethionine-dependent methyltransferase activity (GO:0008757);; Biological Process: response to wounding (GO:0009611);; Biological Process…	--	Jasmonate O-methyltransferase GN=JMT OS=Brassica rapa subsp. pekinensis (Chinese cabbage) PE=1 SV=1	PREDICTED: jasmonate O-methyltransferase-like [Cucumis sativus]
Auxin
YUC
Cla022226	1.1425e-08	-2.01167	down	[P]	Inorganic ion transport and metabolism	Cellular Component: Golgi membrane (GO:0000139);; Molecular Function: monooxygenase activity (GO:0004497);; Molecular Function: N,N-dimethylaniline monooxygenase activity (GO:0004499);; Cellular Component: extracellular region (GO:0005576);; Cellular Component: nucleoplasm (GO:0005654);; Cellular Component: endoplasmic reticulum membrane (GO:0005789);; Cellular Component: cytosol (GO:0005829);; B…	K11816|0.0|rcu:RCOM_0803140|monooxygenase, putative (EC:1.14.13.8)	Indole-3-pyruvate monooxygenase YUCCA6 GN=T14C9.160 OS=Arabidopsis thaliana (Mouse-ear cress) PE=1 SV=1	PREDICTED: flavin-containing monooxygenase YUCCA6-like [Cucumis sativus]
Cla002753	7.86864e-05	-1.46952	down	[P]	Inorganic ion transport and metabolism	Cellular Component: Golgi membrane (GO:0000139);; Molecular Function: monooxygenase activity (GO:0004497);; Molecular Function: N,N-dimethylaniline monooxygenase activity (GO:0004499);; Cellular Component: nucleoplasm (GO:0005654);; Cellular Component: endoplasmic reticulum membrane (GO:0005789);; Cellular Component: cytosol (GO:0005829);; Biological Process: response to water deprivation (GO:000…	--	Probable indole-3-pyruvate monooxygenase YUCCA8 GN=F16A16.170 OS=Arabidopsis thaliana (Mouse-ear cress) PE=2 SV=1	PREDICTED: flavin-containing monooxygenase YUCCA8-like [Cucumis sativus]
TAA
Cla019218	4.9153e-05	-1.43533	down	[E]	Amino acid transport and metabolism	Molecular Function: L-alanine:2-oxoglutarate aminotransferase activity (GO:0004021);; Molecular Function: L-tyrosine:2-oxoglutarate aminotransferase activity (GO:0004838);; Cellular Component: cytoplasm (GO:0005737);; Biological Process: shade avoidance (GO:0009641);; Biological Process: indoleacetic acid biosynthetic process (GO:0009684);; Biological Process: response to ethylene (GO:0009723);; …	--	Tryptophan aminotransferase-related protein 2 GN=TAR2 OS=Arabidopsis thaliana (Mouse-ear cress) PE=2 SV=1	PREDICTED: tryptophan aminotransferase-related protein 2-like [Cucumis sativus]
LAX
Cla006581	0.00277937	-1.63808	down	--	--	Biological Process: polysaccharide biosynthetic process (GO:0000271);; Biological Process: establishment of planar polarity (GO:0001736);; Biological Process: amino acid transmembrane transport (GO:0003333);; Cellular Component: endosome (GO:0005768);; Cellular Component: Golgi apparatus (GO:0005794);; Cellular Component: plasma membrane (GO:0005886);; Biological Process: acetyl-CoA metabolic pro…	K13946|0.0|vvi:100267240|hypothetical protein LOC100267240	Auxin transporter-like protein 1 GN=LAX1 OS=Medicago truncatula (Barrel medic) PE=2 SV=1	PREDICTED: auxin transporter-like protein 1-like [Cucumis sativus]
Cla018110	7.59665e-31	-3.43976	down	--	--	Biological Process: polysaccharide biosynthetic process (GO:0000271);; Biological Process: establishment of planar polarity (GO:0001736);; Biological Process: amino acid transmembrane transport (GO:0003333);; Cellular Component: endosome (GO:0005768);; Cellular Component: Golgi apparatus (GO:0005794);; Cellular Component: plasma membrane (GO:0005886);; Biological Process: acetyl-CoA metabolic pro…	K13946|0.0|rcu:RCOM_1151110|amino acid transporter, putative	Auxin transporter-like protein 2 GN=LAX2 OS=Medicago truncatula (Barrel medic) PE=2 SV=1	PREDICTED: auxin transporter-like protein 4-like [Cucumis sativus]
Cla017975	4.5699e-05	-1.21201	down	--	--	Biological Process: polysaccharide biosynthetic process (GO:0000271);; Biological Process: establishment of planar polarity (GO:0001736);; Biological Process: amino acid transmembrane transport (GO:0003333);; Cellular Component: endosome (GO:0005768);; Cellular Component: Golgi apparatus (GO:0005794);; Cellular Component: plasma membrane (GO:0005886);; Biological Process: acetyl-CoA metabolic pro…	K13946|0.0|vvi:100233126|LAX1	Auxin transporter-like protein 2 GN=LAX2 OS=Medicago truncatula (Barrel medic) PE=2 SV=1	PREDICTED: auxin transporter-like protein 2-like [Cucumis sativus]
Cla006581	0.00277937	-1.63808	down	--	--	Biological Process: polysaccharide biosynthetic process (GO:0000271);; Biological Process: establishment of planar polarity (GO:0001736);; Biological Process: amino acid transmembrane transport (GO:0003333);; Cellular Component: endosome (GO:0005768);; Cellular Component: Golgi apparatus (GO:0005794);; Cellular Component: plasma membrane (GO:0005886);; Biological Process: acetyl-CoA metabolic pro…	K13946|0.0|vvi:100267240|hypothetical protein LOC100267240	Auxin transporter-like protein 1 GN=LAX1 OS=Medicago truncatula (Barrel medic) PE=2 SV=1	PREDICTED: auxin transporter-like protein 1-like [Cucumis sativus]
Cla015837	5.02864e-22	-2.88089	down	--	--	Biological Process: polysaccharide biosynthetic process (GO:0000271);; Biological Process: establishment of planar polarity (GO:0001736);; Biological Process: amino acid transmembrane transport (GO:0003333);; Cellular Component: endosome (GO:0005768);; Cellular Component: Golgi apparatus (GO:0005794);; Cellular Component: plasma membrane (GO:0005886);; Biological Process: acetyl-CoA metabolic pro…	K13946|0.0|rcu:RCOM_0714960|amino acid transporter, putative	Auxin transporter-like protein 5 GN=LAX5 OS=Medicago truncatula (Barrel medic) PE=2 SV=1	auxin influx carrier protein [Mangifera indica]
PIN
Cla018924	3.32982e-06	-1.91774	down	[R]	General function prediction only	Biological Process: polysaccharide biosynthetic process (GO:0000271);; Cellular Component: lytic vacuole (GO:0000323);; Molecular Function: protein binding (GO:0005515);; Cellular Component: cytoplasm (GO:0005737);; Cellular Component: mitochondrion (GO:0005739);; Cellular Component: endoplasmic reticulum (GO:0005783);; Biological Process: asymmetric cell division (GO:0008356);; Biological Proces…	K13947|0.0|pop:POPTR_728847|PIN7	Auxin efflux carrier component 1 GN=PIN1 OS=Arabidopsis thaliana (Mouse-ear cress) PE=1 SV=1	PREDICTED: auxin efflux carrier component 1-like [Cucumis sativus]
Cla017028	0.00891777	-1.27325	down	[R]	General function prediction only	Biological Process: polysaccharide biosynthetic process (GO:0000271);; Molecular Function: protein binding (GO:0005515);; Cellular Component: endoplasmic reticulum (GO:0005783);; Biological Process: asymmetric cell division (GO:0008356);; Biological Process: regulation of cell size (GO:0008361);; Biological Process: nucleotide biosynthetic process (GO:0009165);; Cellular Component: plant-type cel…	K13947|1e-129|vvi:100259491|hypothetical protein LOC100259491	Putative auxin efflux carrier component 5 GN=PIN5 OS=Arabidopsis thaliana (Mouse-ear cress) PE=3 SV=1	PREDICTED: probable auxin efflux carrier component 1b-like [Cucumis sativus]
Cla018455	2.83165e-07	-1.56006	down	[R]	General function prediction only	Biological Process: polysaccharide biosynthetic process (GO:0000271);; Cellular Component: lytic vacuole (GO:0000323);; Molecular Function: protein binding (GO:0005515);; Cellular Component: cytoplasm (GO:0005737);; Cellular Component: mitochondrion (GO:0005739);; Cellular Component: endoplasmic reticulum (GO:0005783);; Biological Process: asymmetric cell division (GO:0008356);; Biological Proces…	K13947|0.0|vvi:100249181|hypothetical protein LOC100249181	Auxin efflux carrier component 1 GN=PIN1 OS=Arabidopsis thaliana (Mouse-ear cress) PE=1 SV=1	PREDICTED: auxin efflux carrier component 1-like [Cucumis sativus]
Cla017028	0.00891777	-1.27325	down	[R]	General function prediction only	Biological Process: polysaccharide biosynthetic process (GO:0000271);; Molecular Function: protein binding (GO:0005515);; Cellular Component: endoplasmic reticulum (GO:0005783);; Biological Process: asymmetric cell division (GO:0008356);; Biological Process: regulation of cell size (GO:0008361);; Biological Process: nucleotide biosynthetic process (GO:0009165);; Cellular Component: plant-type cel…	K13947|1e-129|vvi:100259491|hypothetical protein LOC100259491	Putative auxin efflux carrier component 5 GN=PIN5 OS=Arabidopsis thaliana (Mouse-ear cress) PE=3 SV=1	PREDICTED: probable auxin efflux carrier component 1b-like [Cucumis sativus]
Auxin response factor
Cla001900	3.48017e-05	1.35075	up	--	--	Molecular Function: DNA binding (GO:0003677);; Molecular Function: sequence-specific DNA binding transcription factor activity (GO:0003700);; Molecular Function: protein binding (GO:0005515);; Cellular Component: nucleus (GO:0005634);; Biological Process: DNA methylation (GO:0006306);; Biological Process: methylation-dependent chromatin silencing (GO:0006346);; Biological Process: regulation of t…	K14486|0.0|rcu:RCOM_0496620|Auxin response factor, putative	Auxin response factor 1 GN=ARF1 OS=Arabidopsis thaliana (Mouse-ear cress) PE=1 SV=2	PREDICTED: auxin response factor 1-like [Cucumis sativus]
Cla019548	2.54451e-07	-1.52414	down	--	--	Molecular Function: DNA binding (GO:0003677);; Molecular Function: sequence-specific DNA binding transcription factor activity (GO:0003700);; Molecular Function: protein binding (GO:0005515);; Cellular Component: nucleus (GO:0005634);; Biological Process: chromatin silencing (GO:0006342);; Biological Process: regulation of transcription, DNA-templated (GO:0006355);; Biological Process: regulation…	--	Auxin response factor 6 GN=ARF6 OS=Arabidopsis thaliana (Mouse-ear cress) PE=1 SV=2	PREDICTED: auxin response factor 6-like [Cucumis sativus]
Cla009104	8.59772e-05	-1.13761	down	--	--	Molecular Function: DNA binding (GO:0003677);; Molecular Function: sequence-specific DNA binding transcription factor activity (GO:0003700);; Cellular Component: nucleus (GO:0005634);; Biological Process: regulation of transcription, DNA-templated (GO:0006355);; Biological Process: pattern specification process (GO:0007389);; Biological Process: anatomical structure morphogenesis (GO:0009653);; B…	--	Auxin response factor 8 GN=K15O15.5 OS=Arabidopsis thaliana (Mouse-ear cress) PE=2 SV=2	PREDICTED: auxin response factor 8-like [Cucumis sativus]
Cla000557	2.28594e-06	-1.34963	down	--	--	Molecular Function: DNA binding (GO:0003677);; Molecular Function: sequence-specific DNA binding transcription factor activity (GO:0003700);; Molecular Function: protein binding (GO:0005515);; Cellular Component: nucleus (GO:0005634);; Biological Process: regulation of transcription, DNA-templated (GO:0006355);; Biological Process: response to hormone (GO:0009725);; Biological Process: auxin-acti…	--	Auxin response factor 4 GN=ARF4 OS=Arabidopsis thaliana (Mouse-ear cress) PE=1 SV=1	PREDICTED: auxin response factor 4-like isoform 1 [Cucumis sativus]
Cla009652	0.000229668	-1.06539	down	--	--	Molecular Function: DNA binding (GO:0003677);; Molecular Function: sequence-specific DNA binding transcription factor activity (GO:0003700);; Molecular Function: protein binding (GO:0005515);; Cellular Component: nucleus (GO:0005634);; Biological Process: transcription, DNA-templated (GO:0006351);; Biological Process: regulation of transcription, DNA-templated (GO:0006355);; Biological Process: s…	K14486|0.0|vvi:100245251|hypothetical protein LOC100245251	Auxin response factor 3 GN=T1B8.30 OS=Arabidopsis thaliana (Mouse-ear cress) PE=1 SV=2	PREDICTED: auxin response factor 3-like [Cucumis sativus]
Watermelon_newGene_864	4.63148e-05	1.38059	up	--	--	Molecular Function: DNA binding (GO:0003677);; Molecular Function: sequence-specific DNA binding transcription factor activity (GO:0003700);; Cellular Component: nucleus (GO:0005634);; Biological Process: regulation of transcription, DNA-templated (GO:0006355);; Cellular Component: plastid (GO:0009536);; Biological Process: response to blue light (GO:0009637);; Biological Process: auxin-activated…	--	Auxin response factor 8 GN=K15O15.5 OS=Arabidopsis thaliana (Mouse-ear cress) PE=2 SV=2	PREDICTED: auxin response factor 8-like [Malus domestica]
Cytokinin
Adenylate isopentenyltransferase
Cla009373	6.08395e-26	-5.97468	down	[J]	Translation, ribosomal structure and biogenesis	Molecular Function: nucleotide binding (GO:0000166);; Molecular Function: ATP binding (GO:0005524);; Cellular Component: nucleus (GO:0005634);; Cellular Component: mitochondrion (GO:0005739);; Cellular Component: cytosol (GO:0005829);; Biological Process: purine nucleotide biosynthetic process (GO:0006164);; Biological Process: reciprocal meiotic recombination (GO:0007131);; Biological Process: t…	K10760|1e-106|rcu:RCOM_0912370|ATP binding protein, putative (EC:2.5.1.8)	Adenylate isopentenyltransferase 5, chloroplastic (Precursor) GN=IPT5 OS=Arabidopsis thaliana (Mouse-ear cress) PE=1 SV=2	PREDICTED: adenylate isopentenyltransferase 5, chloroplastic-like [Cucumis sativus]
Cla021668	1.22907e-46	-5.12854	down	--	--	Molecular Function: nucleotide binding (GO:0000166);; Molecular Function: ATP binding (GO:0005524);; Cellular Component: nucleus (GO:0005634);; Cellular Component: mitochondrion (GO:0005739);; Cellular Component: cytosol (GO:0005829);; Biological Process: purine nucleotide biosynthetic process (GO:0006164);; Biological Process: reciprocal meiotic recombination (GO:0007131);; Biological Process: t…	K10760|1e-107|pop:POPTR_768739|cytokinin biosynthetic isopentenyltransferase	Adenylate isopentenyltransferase 5, chloroplastic (Precursor) GN=IPT5 OS=Arabidopsis thaliana (Mouse-ear cress) PE=1 SV=2	PREDICTED: adenylate isopentenyltransferase 5, chloroplastic-like [Cucumis sativus]
Cla014749	3.99927e-10	-3.94261	down	[J]	Translation, ribosomal structure and biogenesis	Molecular Function: ATP binding (GO:0005524);; Cellular Component: nucleus (GO:0005634);; Cellular Component: cytosol (GO:0005829);; Biological Process: purine nucleotide biosynthetic process (GO:0006164);; Biological Process: reciprocal meiotic recombination (GO:0007131);; Biological Process: tRNA processing (GO:0008033);; Cellular Component: chloroplast (GO:0009507);; Molecular Function: AMP di…	K10760|3e-99|vvi:100245931|hypothetical protein LOC100245931	Adenylate isopentenyltransferase 3, chloroplastic (Precursor) GN=IPT3 OS=Arabidopsis thaliana (Mouse-ear cress) PE=1 SV=1	PREDICTED: adenylate isopentenyltransferase 3, chloroplastic-like [Cucumis sativus]
Cytokinin dehydrogenase
Cla011205	0.00887855	-1.41901	down	[C]	Energy production and conversion	Cellular Component: extracellular region (GO:0005576);; Cellular Component: vacuole (GO:0005773);; Molecular Function: primary amine oxidase activity (GO:0008131);; Molecular Function: UDP-N-acetylmuramate dehydrogenase activity (GO:0008762);; Biological Process: cytokinin metabolic process (GO:0009690);; Biological Process: jasmonic acid metabolic process (GO:0009694);; Biological Process: respo…	K00279|1e-153|pop:POPTR_762685|cytokinin oxidase (EC:1.5.99.12)	Cytokinin dehydrogenase 3 (Precursor) GN=CKX3 OS=Arabidopsis thaliana (Mouse-ear cress) PE=1 SV=1	PREDICTED: cytokinin dehydrogenase 3-like [Cucumis sativus]
Cla022463	0.00314195	-1.48155	down	[C]	Energy production and conversion	Cellular Component: extracellular region (GO:0005576);; Cellular Component: vacuole (GO:0005773);; Molecular Function: primary amine oxidase activity (GO:0008131);; Molecular Function: UDP-N-acetylmuramate dehydrogenase activity (GO:0008762);; Cellular Component: plastid (GO:0009536);; Biological Process: jasmonic acid metabolic process (GO:0009694);; Biological Process: response to jasmonic acid…	K00279|0.0|pop:POPTR_754101|cytokinin oxidase (EC:1.5.99.12)	Cytokinin dehydrogenase 5 (Precursor) GN=F1B16.2 OS=Arabidopsis thaliana (Mouse-ear cress) PE=2 SV=1	PREDICTED: cytokinin dehydrogenase 5-like [Cucumis sativus]
Salicylic acid
Cla001815	1.49122e-14	2.49636	up	[R]	General function prediction only	Molecular Function: protein binding (GO:0005515);; Cellular Component: cytoplasm (GO:0005737);; Biological Process: protein targeting to membrane (GO:0006612);; Biological Process: water transport (GO:0006833);; Biological Process: response to wounding (GO:0009611);; Biological Process: response to salt stress (GO:0009651);; Biological Process: jasmonic acid metabolic process (GO:0009694);; Biolo…	--	Salicylic acid-binding protein 2 GN=SABP2 OS=Nicotiana tabacum (Common tobacco) PE=1 SV=1	PREDICTED: salicylic acid-binding protein 2-like [Cucumis sativus]
Cla001814	6.28528e-05	1.44915	up	[R]	General function prediction only	Molecular Function: protein binding (GO:0005515);; Cellular Component: cytoplasm (GO:0005737);; Biological Process: protein targeting to membrane (GO:0006612);; Biological Process: water transport (GO:0006833);; Biological Process: response to stress (GO:0006950);; Biological Process: response to wounding (GO:0009611);; Biological Process: response to salt stress (GO:0009651);; Biological Process…	--	Salicylic acid-binding protein 2 GN=SABP2 OS=Nicotiana tabacum (Common tobacco) PE=1 SV=1	PREDICTED: salicylic acid-binding protein 2-like [Cucumis sativus]
