# Supplementary material for: Transcriptome Profiling of Watermelon Root in Response to Short-Term Osmotic Stress
Source: PLoS One. 2016 Nov 18;11(11):e0166314. doi: 10.1371/journal.pone.0166314 (PMC5115733; doi:10.1371/journal.pone.0166314)
Supplement: S8 Table — (XLSX) [file pone.0166314.s008.xlsx]

## Sheet: Sheet1
S8 Table. DEGs involved in root growth
ID	FDR	log2FC	regulated	COG_class	COG_class_annotation	GO_annotation	KEGG_annotation	Swissprot_annotation	nr_annotation
Ribosomal protein
Cla008069	7.49432e-07	-1.42471	down	[J]	Translation, ribosomal structure and biogenesis	Biological Process: RNA methylation (GO:0001510);; Molecular Function: structural constituent of ribosome (GO:0003735);; Cellular Component: vacuolar membrane (GO:0005774);; Cellular Component: Golgi apparatus (GO:0005794);; Biological Process: translation (GO:0006412);; Cellular Component: plasmodesma (GO:0009506);; Cellular Component: cytosolic small ribosomal subunit (GO:0022627);;	K02975|3e-29|vvi:100249356|hypothetical protein LOC100249356	40S ribosomal protein S25-2 GN=RPS25B OS=Arabidopsis thaliana (Mouse-ear cress) PE=2 SV=1	PREDICTED: 40S ribosomal protein S25-2-like [Fragaria vesca subsp. vesca]
Cla004950	6.62964e-19	-2.56411	down	[J]	Translation, ribosomal structure and biogenesis	Cellular Component: plastid small ribosomal subunit (GO:0000312);; Molecular Function: structural constituent of ribosome (GO:0003735);; Cellular Component: mitochondrion (GO:0005739);; Biological Process: DNA-templated transcription, elongation (GO:0006354);; Biological Process: translation (GO:0006412);; Biological Process: pyrimidine ribonucleotide biosynthetic process (GO:0009220);; Cellular …	K02996|1e-106|rcu:RCOM_1582880|ribosomal protein S9, putative	30S ribosomal protein S9, chloroplastic GN=rps9 OS=Gracilaria tenuistipitata var. liui (Red alga) PE=3 SV=1	PREDICTED: 28S ribosomal protein S9, mitochondrial-like [Cucumis sativus]
Cla015884	0.00198956	-1.18512	down	--	--	Molecular Function: structural constituent of ribosome (GO:0003735);; Cellular Component: mitochondrion (GO:0005739);; Cellular Component: ribosome (GO:0005840);; Cellular Component: chloroplast stroma (GO:0009570);; Cellular Component: chloroplast envelope (GO:0009941);; Biological Process: plastid translation (GO:0032544);; Cellular Component: intracellular organelle (GO:0043229);; Cellular Com…	--	30S ribosomal protein S31, mitochondrial (Precursor) GN=At2g21290 OS=Arabidopsis thaliana (Mouse-ear cress) PE=3 SV=1	PREDICTED: 30S ribosomal protein S31, mitochondrial-like [Cucumis sativus]
Cla021500	0.000260239	-1.3712	down	[J]	Translation, ribosomal structure and biogenesis	Molecular Function: structural constituent of ribosome (GO:0003735);; Cellular Component: ribosome (GO:0005840);; Biological Process: translation (GO:0006412);; Cellular Component: chloroplast (GO:0009507);; Cellular Component: chloroplast stroma (GO:0009570);; Cellular Component: chloroplast envelope (GO:0009941);; Cellular Component: membrane (GO:0016020);; Biological Process: methylglyoxal cat…	--	50S ribosomal protein L28, chloroplastic (Precursor) GN=RPL28 OS=Nicotiana tabacum (Common tobacco) PE=1 SV=1	PREDICTED: 50S ribosomal protein L28, chloroplastic-like [Cucumis sativus]
Cla002246	0.00012839	-1.40671	down	[J]	Translation, ribosomal structure and biogenesis	Biological Process: RNA methylation (GO:0001510);; Molecular Function: structural constituent of ribosome (GO:0003735);; Cellular Component: nucleolus (GO:0005730);; Cellular Component: vacuole (GO:0005773);; Cellular Component: Golgi apparatus (GO:0005794);; Biological Process: translation (GO:0006412);; Cellular Component: plasmodesma (GO:0009506);; Cellular Component: chloroplast (GO:0009507);…	K02868|1e-96|vvi:100243655|similar to RPL16A (ribosomal protein large subunit 16A)	60S ribosomal protein L11 GN=RPL11 OS=Medicago sativa (Alfalfa) PE=2 SV=1	PREDICTED: 60S ribosomal protein L11-2-like isoform 1 [Cucumis sativus]
Cla019654	1.36865e-21	-2.78426	down	[J]	Translation, ribosomal structure and biogenesis	Biological Process: RNA methylation (GO:0001510);; Molecular Function: structural constituent of ribosome (GO:0003735);; Cellular Component: nucleolus (GO:0005730);; Cellular Component: vacuole (GO:0005773);; Cellular Component: Golgi apparatus (GO:0005794);; Cellular Component: ribosome (GO:0005840);; Biological Process: translation (GO:0006412);; Cellular Component: plasmodesma (GO:0009506);; C…	--	60S ribosomal protein L11-2 GN=RPL11D OS=Arabidopsis thaliana (Mouse-ear cress) PE=2 SV=2	PREDICTED: 60S ribosomal protein L11-2-like isoform 2 [Cucumis sativus]
Cla016419	0.000252047	-1.32323	down	[J]	Translation, ribosomal structure and biogenesis	Molecular Function: structural constituent of ribosome (GO:0003735);; Biological Process: translation (GO:0006412);; Biological Process: nucleotide biosynthetic process (GO:0009165);; Cellular Component: chloroplast (GO:0009507);; Biological Process: plant-type cell wall organization (GO:0009664);; Cellular Component: membrane (GO:0016020);; Cellular Component: cytosolic small ribosomal subunit (…	K02976|7e-63|pop:POPTR_574100|ribosomal protein S26	40S ribosomal protein S26-3 GN=RPS26C OS=Arabidopsis thaliana (Mouse-ear cress) PE=2 SV=1	PREDICTED: 40S ribosomal protein S26-1-like [Cucumis sativus]
Cla005950	6.26222e-05	-1.30609	down	[J]	Translation, ribosomal structure and biogenesis	Biological Process: RNA methylation (GO:0001510);; Molecular Function: structural constituent of ribosome (GO:0003735);; Cellular Component: nucleolus (GO:0005730);; Cellular Component: mitochondrion (GO:0005739);; Cellular Component: ribosome (GO:0005840);; Biological Process: translation (GO:0006412);; Cellular Component: chloroplast (GO:0009507);; Biological Process: embryo development ending …	--	60S ribosomal protein L23 GN=T27C4.4 OS=Arabidopsis thaliana (Mouse-ear cress) PE=2 SV=3	PREDICTED: 60S ribosomal protein L23-like [Fragaria vesca subsp. vesca]
Cla013082	1.83374e-06	-1.37714	down	[J]	Translation, ribosomal structure and biogenesis	Molecular Function: structural constituent of ribosome (GO:0003735);; Cellular Component: cell wall (GO:0005618);; Cellular Component: nucleolus (GO:0005730);; Cellular Component: Golgi apparatus (GO:0005794);; Biological Process: translation (GO:0006412);; Cellular Component: plasmodesma (GO:0009506);; Cellular Component: chloroplast (GO:0009507);; Cellular Component: membrane (GO:0016020);; Cel…	K02960|3e-77|vvi:100254540|hypothetical protein LOC100254540	40S ribosomal protein S16 GN=RPS16 OS=Gossypium hirsutum (Upland cotton) PE=2 SV=1	PREDICTED: 40S ribosomal protein S16-like [Cucumis sativus]
Cla011073	2.43409e-05	-1.39169	down	[J]	Translation, ribosomal structure and biogenesis	Molecular Function: structural constituent of ribosome (GO:0003735);; Cellular Component: ribosome (GO:0005840);; Cellular Component: plasma membrane (GO:0005886);; Biological Process: translation (GO:0006412);; Cellular Component: plasmodesma (GO:0009506);; Cellular Component: chloroplast (GO:0009507);; Biological Process: response to fungus (GO:0009620);; Cellular Component: cytosolic large rib…	K02908|5e-58|rcu:RCOM_0855600|60S ribosomal protein L30, putative	60S ribosomal protein L30 GN=RPL30 OS=Lupinus luteus (European yellow lupin) PE=3 SV=1	PREDICTED: 60S ribosomal protein L30-like [Solanum lycopersicum]
Cla016354	6.21075e-06	-1.61849	down	[J]	Translation, ribosomal structure and biogenesis	Biological Process: RNA methylation (GO:0001510);; Molecular Function: RNA binding (GO:0003723);; Molecular Function: structural constituent of ribosome (GO:0003735);; Cellular Component: nucleolus (GO:0005730);; Cellular Component: mitochondrion (GO:0005739);; Cellular Component: vacuolar membrane (GO:0005774);; Cellular Component: Golgi apparatus (GO:0005794);; Cellular Component: plasma membra…	K02987|1e-144|vvi:100244922|similar to 40S ribosomal S4 protein	40S ribosomal protein S4-3 GN=RPS4D OS=Arabidopsis thaliana (Mouse-ear cress) PE=2 SV=2	PREDICTED: 40S ribosomal protein S4-like [Cucumis sativus]
Cla004860	4.55437e-13	-2.1919	down	[J]	Translation, ribosomal structure and biogenesis	Molecular Function: structural constituent of ribosome (GO:0003735);; Cellular Component: nucleus (GO:0005634);; Cellular Component: ribosome (GO:0005840);; Cellular Component: plasma membrane (GO:0005886);; Biological Process: translational elongation (GO:0006414);; Biological Process: plant-type cell wall organization (GO:0009664);; Cellular Component: cytosolic ribosome (GO:0022626);; Biologic…	K02942|2e-31|pop:POPTR_892352|hypothetical protein	60S acidic ribosomal protein P1 GN=RPP1A OS=Zea mays (Maize) PE=1 SV=1	PREDICTED: 60S acidic ribosomal protein P1-3-like [Cucumis sativus]
Cla003782	0.00198104	-1.17112	down	[J]	Translation, ribosomal structure and biogenesis	Biological Process: ribosomal small subunit assembly (GO:0000028);; Biological Process: endonucleolytic cleavage in ITS1 to separate SSU-rRNA from 5.8S rRNA and LSU-rRNA from tricistronic rRNA transcript (SSU-rRNA, 5.8S rRNA, LSU-rRNA) (GO:0000447);; Biological Process: endonucleolytic cleavage to generate mature 3'-end of SSU-rRNA from (SSU-rRNA, 5.8S rRNA, LSU-rRNA) (GO:0000461);; Molecular Fun…	K02998|1e-130|vvi:100254883|40S ribosomal protein SA	40S ribosomal protein SA OS=Vitis vinifera (Grape) PE=2 SV=1	PREDICTED: 40S ribosomal protein SA-like [Cucumis sativus]
Cla009306	1.18807e-05	-1.46061	down	--	--	Biological Process: endonucleolytic cleavage in ITS1 to separate SSU-rRNA from 5.8S rRNA and LSU-rRNA from tricistronic rRNA transcript (SSU-rRNA, 5.8S rRNA, LSU-rRNA) (GO:0000447);; Biological Process: endonucleolytic cleavage to generate mature 3'-end of SSU-rRNA from (SSU-rRNA, 5.8S rRNA, LSU-rRNA) (GO:0000461);; Molecular Function: structural constituent of ribosome (GO:0003735);; Biological …	K02971|2e-27|ath:AT5G27700|structural constituent of ribosome	40S ribosomal protein S21-2 GN=RPS21C OS=Arabidopsis thaliana (Mouse-ear cress) PE=2 SV=2	PREDICTED: 40S ribosomal protein S21-2-like isoform 1 [Cucumis sativus]
Cla020784	0.00285332	-1.21585	down	[J]	Translation, ribosomal structure and biogenesis	Molecular Function: structural constituent of ribosome (GO:0003735);; Cellular Component: ribosome (GO:0005840);; Biological Process: pentose-phosphate shunt (GO:0006098);; Biological Process: rRNA processing (GO:0006364);; Biological Process: translation (GO:0006412);; Cellular Component: chloroplast stroma (GO:0009570);; Biological Process: photosynthetic electron transport in photosystem I (GO…	--	50S ribosomal protein L31, chloroplastic (Precursor) GN=F1B16.11 OS=Arabidopsis thaliana (Mouse-ear cress) PE=2 SV=1	50S ribosomal protein l31 [Cucumis melo subsp. melo]
Cla003417	3.8792e-05	-1.39811	down	[J]	Translation, ribosomal structure and biogenesis	Molecular Function: structural constituent of ribosome (GO:0003735);; Cellular Component: mitochondrion (GO:0005739);; Cellular Component: ribosome (GO:0005840);; Biological Process: translation (GO:0006412);; Cellular Component: chloroplast stroma (GO:0009570);; Biological Process: embryo development ending in seed dormancy (GO:0009793);; Cellular Component: chloroplast envelope (GO:0009941);; B…	--	50S ribosomal protein L19, chloroplastic (Precursor) GN=RPL19 OS=Spinacia oleracea (Spinach) PE=1 SV=2	PREDICTED: 50S ribosomal protein L19, chloroplastic-like [Cucumis sativus]
Cla022000	0.00093007	-1.12701	down	[J]	Translation, ribosomal structure and biogenesis	Molecular Function: structural constituent of ribosome (GO:0003735);; Cellular Component: nucleolus (GO:0005730);; Cellular Component: mitochondrion (GO:0005739);; Cellular Component: vacuole (GO:0005773);; Cellular Component: plasma membrane (GO:0005886);; Biological Process: translation (GO:0006412);; Molecular Function: 5S rRNA binding (GO:0008097);; Biological Process: cell proliferation (GO:…	K02932|1e-152|vvi:100262824|hypothetical protein LOC100262824	60S ribosomal protein L5 GN=RPL5 OS=Cucumis sativus (Cucumber) PE=2 SV=1	PREDICTED: 60S ribosomal protein L5-like [Cucumis sativus]
Cla007381	0.00105388	-1.35515	down	[J]	Translation, ribosomal structure and biogenesis	Molecular Function: RNA binding (GO:0003723);; Molecular Function: structural constituent of ribosome (GO:0003735);; Cellular Component: nucleolus (GO:0005730);; Cellular Component: vacuole (GO:0005773);; Cellular Component: ribosome (GO:0005840);; Cellular Component: plasma membrane (GO:0005886);; Biological Process: translation (GO:0006412);; Cellular Component: chloroplast (GO:0009507);; Cellu…	--	60S ribosomal protein L8 GN=RPL8 OS=Solanum lycopersicum (Tomato) PE=2 SV=1	PREDICTED: 60S ribosomal protein L8-like [Cucumis sativus]
Cla023290	2.49648e-06	1.34556	up	--	--	Molecular Function: protein binding (GO:0005515);; Biological Process: protein targeting to vacuole (GO:0006623);; Biological Process: vesicle-mediated transport (GO:0016192);;	--	60S ribosomal protein L18a-1 GN=RPL18AA OS=Arabidopsis thaliana (Mouse-ear cress) PE=2 SV=2	PREDICTED: 60S ribosomal protein L18a-1-like [Cucumis sativus]
Cla016854	0.000374849	-1.40685	down	[J]	Translation, ribosomal structure and biogenesis	Biological Process: RNA methylation (GO:0001510);; Molecular Function: RNA binding (GO:0003723);; Molecular Function: structural constituent of ribosome (GO:0003735);; Cellular Component: nucleolus (GO:0005730);; Cellular Component: vacuolar membrane (GO:0005774);; Cellular Component: Golgi apparatus (GO:0005794);; Biological Process: translation (GO:0006412);; Cellular Component: plasmodesma (GO…	K02985|1e-120|vvi:100266287|hypothetical protein LOC100266287	40S ribosomal protein S3-3 GN=RPS3C OS=Arabidopsis thaliana (Mouse-ear cress) PE=1 SV=1	PREDICTED: 40S ribosomal protein S3-3-like [Cucumis sativus]
Cla015553	0.00170994	-1.16044	down	[J]	Translation, ribosomal structure and biogenesis	Biological Process: RNA methylation (GO:0001510);; Molecular Function: RNA binding (GO:0003723);; Molecular Function: structural constituent of ribosome (GO:0003735);; Cellular Component: nucleolus (GO:0005730);; Cellular Component: vacuolar membrane (GO:0005774);; Cellular Component: Golgi apparatus (GO:0005794);; Biological Process: translation (GO:0006412);; Cellular Component: plasmodesma (GO…	K02985|1e-122|vvi:100261737|hypothetical protein LOC100261737	40S ribosomal protein S3-3 GN=RPS3C OS=Arabidopsis thaliana (Mouse-ear cress) PE=1 SV=1	PREDICTED: 40S ribosomal protein S3-3-like [Cucumis sativus]
Cla009740	0.000115115	-1.21775	down	[J]	Translation, ribosomal structure and biogenesis	Molecular Function: structural constituent of ribosome (GO:0003735);; Cellular Component: nucleolus (GO:0005730);; Biological Process: translation (GO:0006412);; Cellular Component: chloroplast (GO:0009507);; Cellular Component: cytosolic large ribosomal subunit (GO:0022625);; Biological Process: ribosome biogenesis (GO:0042254);;	K02912|3e-65|rcu:RCOM_0379000|60S ribosomal protein L32, putative	60S ribosomal protein L32-1 GN=RPL32A OS=Arabidopsis thaliana (Mouse-ear cress) PE=2 SV=2	PREDICTED: 60S ribosomal protein L32-1-like [Cucumis sativus]
Cla017307	1.82416e-06	-1.53673	down	[J]	Translation, ribosomal structure and biogenesis	Molecular Function: structural constituent of ribosome (GO:0003735);; Cellular Component: mitochondrion (GO:0005739);; Cellular Component: ribosome (GO:0005840);; Biological Process: translation (GO:0006412);; Cellular Component: cytosolic large ribosomal subunit (GO:0022625);; Biological Process: response to antibiotic (GO:0046677);; Biological Process: response to cycloheximide (GO:0046898);;	K02929|2e-58|vvi:100259458|hypothetical protein LOC100259458	60S ribosomal protein L44 GN=RPL44 OS=Gossypium hirsutum (Upland cotton) PE=3 SV=3	PREDICTED: 60S ribosomal protein L44-like [Vitis vinifera]
Cla014530	1.00942e-16	-2.39295	down	[J]	Translation, ribosomal structure and biogenesis	Biological Process: ribosomal small subunit assembly (GO:0000028);; Biological Process: endonucleolytic cleavage in ITS1 to separate SSU-rRNA from 5.8S rRNA and LSU-rRNA from tricistronic rRNA transcript (SSU-rRNA, 5.8S rRNA, LSU-rRNA) (GO:0000447);; Biological Process: endonucleolytic cleavage to generate mature 3'-end of SSU-rRNA from (SSU-rRNA, 5.8S rRNA, LSU-rRNA) (GO:0000461);; Molecular Fun…	K02998|1e-127|vvi:100254883|40S ribosomal protein SA	40S ribosomal protein SA OS=Vitis vinifera (Grape) PE=2 SV=1	PREDICTED: 40S ribosomal protein SA-like [Cucumis sativus]
Cla018067	0.00099605	-1.99481	down	[J]	Translation, ribosomal structure and biogenesis	Molecular Function: structural constituent of ribosome (GO:0003735);; Cellular Component: ribosome (GO:0005840);; Biological Process: translation (GO:0006412);; Cellular Component: chloroplast stroma (GO:0009570);; Cellular Component: chloroplast envelope (GO:0009941);; Biological Process: isopentenyl diphosphate biosynthetic process, methylerythritol 4-phosphate pathway (GO:0019288);; Molecular …	K02879|4e-60|pop:POPTR_282545|hypothetical protein	50S ribosomal protein L17, chloroplastic (Precursor) GN=RPL17 OS=Arabidopsis thaliana (Mouse-ear cress) PE=2 SV=1	PREDICTED: 50S ribosomal protein L17, chloroplastic-like [Cucumis sativus]
Cla014727	5.83794e-05	-1.1762	down	--	--	Cellular Component: ribosome (GO:0005840);; Biological Process: regulation of flower development (GO:0009909);; Biological Process: histone lysine methylation (GO:0034968);;	--	--	PREDICTED: 39S ribosomal protein L46, mitochondrial-like [Cucumis sativus]
Cla017842	0.000109735	-1.2847	down	[J]	Translation, ribosomal structure and biogenesis	Molecular Function: structural constituent of ribosome (GO:0003735);; Cellular Component: nucleolus (GO:0005730);; Cellular Component: mitochondrion (GO:0005739);; Biological Process: translation (GO:0006412);; Cellular Component: plastid (GO:0009536);; Cellular Component: small ribosomal subunit (GO:0015935);; Cellular Component: cytosolic small ribosomal subunit (GO:0022627);;	K02973|2e-77|rcu:RCOM_0819610|40S ribosomal protein S23, putative	40S ribosomal protein S23 GN=RPS23 OS=Fragaria ananassa (Strawberry) PE=2 SV=1	PREDICTED: 40S ribosomal protein S23-like [Cucumis sativus]
Cla009625	0.000625881	-1.22557	down	[J]	Translation, ribosomal structure and biogenesis	Molecular Function: structural constituent of ribosome (GO:0003735);; Cellular Component: nucleus (GO:0005634);; Biological Process: translation (GO:0006412);; Biological Process: response to cold (GO:0009409);; Cellular Component: chloroplast thylakoid membrane (GO:0009535);; Cellular Component: chloroplast stroma (GO:0009570);; Cellular Component: cyanelle (GO:0009842);; Cellular Component: sma…	K02988|1e-130|pop:POPTR_1075454|hypothetical protein	30S ribosomal protein S5, chloroplastic (Precursor) GN=rps5 OS=Spinacia oleracea (Spinach) PE=1 SV=1	PREDICTED: 30S ribosomal protein S5, chloroplastic-like [Cucumis sativus]
Cla018917	0.00297884	3.60296	up	[J]	Translation, ribosomal structure and biogenesis	Biological Process: RNA methylation (GO:0001510);; Molecular Function: structural constituent of ribosome (GO:0003735);; Cellular Component: nucleolus (GO:0005730);; Cellular Component: mitochondrion (GO:0005739);; Cellular Component: plasma membrane (GO:0005886);; Biological Process: gluconeogenesis (GO:0006094);; Biological Process: glycolytic process (GO:0006096);; Biological Process: chromati…	K02885|8e-66|osa:4332773|Os03g0337800	60S ribosomal protein L19-3 GN=RPL19C OS=Arabidopsis thaliana (Mouse-ear cress) PE=2 SV=3	PREDICTED: 60S ribosomal protein L19-2-like [Cucumis sativus]
Cla014033	4.19189e-11	-2.0905	down	[J]	Translation, ribosomal structure and biogenesis	Molecular Function: structural constituent of ribosome (GO:0003735);; Cellular Component: mitochondrion (GO:0005739);; Cellular Component: ribosome (GO:0005840);; Biological Process: DNA-templated transcription, elongation (GO:0006354);; Biological Process: translation (GO:0006412);; Cellular Component: nucleoid (GO:0009295);; Cellular Component: plasmodesma (GO:0009506);; Cellular Component: chl…	--	50S ribosomal protein L12, chloroplastic (Precursor) GN=P0671D01.26 OS=Oryza sativa subsp. japonica (Rice) PE=2 SV=2	PREDICTED: 50S ribosomal protein L7/L12-like [Cucumis sativus]
Cla007089	5.94734e-10	-1.78598	down	[J]	Translation, ribosomal structure and biogenesis	Biological Process: RNA methylation (GO:0001510);; Molecular Function: structural constituent of ribosome (GO:0003735);; Cellular Component: cell wall (GO:0005618);; Cellular Component: nucleolus (GO:0005730);; Cellular Component: plasma membrane (GO:0005886);; Biological Process: translation (GO:0006412);; Cellular Component: plasmodesma (GO:0009506);; Biological Process: plant-type cell wall or…	K02978|6e-46|rcu:RCOM_1300070|40S ribosomal protein S27, putative	40S ribosomal protein S27-2 OS=Arabidopsis thaliana (Mouse-ear cress) PE=2 SV=2	40S ribosomal protein s27 [Cucumis melo subsp. melo]
Cla003541	0.000297292	-1.04787	down	[J]	Translation, ribosomal structure and biogenesis	Molecular Function: structural constituent of ribosome (GO:0003735);; Cellular Component: mitochondrion (GO:0005739);; Biological Process: translation (GO:0006412);; Cellular Component: chloroplast (GO:0009507);; Cellular Component: large ribosomal subunit (GO:0015934);; Cellular Component: ribonucleoprotein complex (GO:0030529);; Cellular Component: intracellular organelle (GO:0043229);; Cellula…	--	50S ribosomal protein L22, chloroplastic GN=rpl22 OS=Odontella sinensis (Marine centric diatom) PE=3 SV=1	PREDICTED: 50S ribosomal protein L22, chloroplastic-like [Cucumis sativus]
Cla011616	0.00270473	-1.00714	down	[J]	Translation, ribosomal structure and biogenesis	Molecular Function: structural constituent of ribosome (GO:0003735);; Biological Process: translation (GO:0006412);; Cellular Component: membrane (GO:0016020);; Cellular Component: cytosolic large ribosomal subunit (GO:0022625);; Biological Process: ribosome biogenesis (GO:0042254);;	K02917|4e-57|pop:POPTR_833785|hypothetical protein	60S ribosomal protein L35a-3 GN=RPL35AC OS=Arabidopsis thaliana (Mouse-ear cress) PE=3 SV=1	PREDICTED: 60S ribosomal protein L35a-1-like [Cucumis sativus]
Cla017656	5.17685e-18	-2.64249	down	[J]	Translation, ribosomal structure and biogenesis	Molecular Function: structural constituent of ribosome (GO:0003735);; Cellular Component: ribosome (GO:0005840);; Biological Process: translation (GO:0006412);;	K02962|3e-64|rcu:RCOM_0293410|40S ribosomal protein S17, putative	40S ribosomal protein S17 GN=RPS17 OS=Solanum lycopersicum (Tomato) PE=2 SV=3	PREDICTED: 40S ribosomal protein S17-like [Cucumis sativus]
Cla017565	3.9163e-05	-1.63479	down	[J]	Translation, ribosomal structure and biogenesis	Molecular Function: structural constituent of ribosome (GO:0003735);; Cellular Component: nucleolus (GO:0005730);; Cellular Component: mitochondrion (GO:0005739);; Biological Process: translation (GO:0006412);; Cellular Component: chloroplast (GO:0009507);; Cellular Component: cytosolic large ribosomal subunit (GO:0022625);;	--	60S ribosomal protein L21-1 GN=RPL21C OS=Arabidopsis thaliana (Mouse-ear cress) PE=2 SV=2	PREDICTED: 60S ribosomal protein L21-1-like [Cucumis sativus]
Cla008282	0.00125636	-1.12935	down	[J]	Translation, ribosomal structure and biogenesis	Biological Process: RNA methylation (GO:0001510);; Molecular Function: structural constituent of ribosome (GO:0003735);; Cellular Component: cell wall (GO:0005618);; Cellular Component: mitochondrion (GO:0005739);; Cellular Component: vacuole (GO:0005773);; Cellular Component: vacuolar membrane (GO:0005774);; Cellular Component: Golgi apparatus (GO:0005794);; Cellular Component: plasma membrane (…	--	40S ribosomal protein S15a-1 GN=RPS15AF OS=Arabidopsis thaliana (Mouse-ear cress) PE=2 SV=2	PREDICTED: 40S ribosomal protein S15a-1-like [Cucumis sativus]
Cla012527	2.28845e-05	-1.29857	down	[J]	Translation, ribosomal structure and biogenesis	Biological Process: RNA methylation (GO:0001510);; Molecular Function: structural constituent of ribosome (GO:0003735);; Cellular Component: cell wall (GO:0005618);; Cellular Component: nucleolus (GO:0005730);; Cellular Component: vacuolar membrane (GO:0005774);; Cellular Component: Golgi apparatus (GO:0005794);; Cellular Component: ribosome (GO:0005840);; Cellular Component: plasma membrane (GO:…	K02937|1e-121|vvi:100242794|hypothetical protein LOC100242794	60S ribosomal protein L7-4 GN=RPL7D OS=Arabidopsis thaliana (Mouse-ear cress) PE=2 SV=1	PREDICTED: 60S ribosomal protein L7-4-like isoform 2 [Cucumis sativus]
Cla017246	0.00022345	-1.12385	down	[J]	Translation, ribosomal structure and biogenesis	Biological Process: RNA methylation (GO:0001510);; Molecular Function: structural constituent of ribosome (GO:0003735);; Cellular Component: nucleolus (GO:0005730);; Cellular Component: endoplasmic reticulum (GO:0005783);; Cellular Component: ribosome (GO:0005840);; Cellular Component: plasma membrane (GO:0005886);; Biological Process: translation (GO:0006412);; Cellular Component: plasmodesma (G…	K02934|1e-110|vvi:100252724|hypothetical protein LOC100252724	60S ribosomal protein L6-2 GN=RPL6B OS=Arabidopsis thaliana (Mouse-ear cress) PE=2 SV=1	PREDICTED: 60S ribosomal protein L6-like [Cucumis sativus]
Cla006116	0.00150513	-1.31288	down	[J]	Translation, ribosomal structure and biogenesis	Biological Process: RNA methylation (GO:0001510);; Molecular Function: RNA binding (GO:0003723);; Molecular Function: structural constituent of ribosome (GO:0003735);; Cellular Component: cell wall (GO:0005618);; Cellular Component: nucleus (GO:0005634);; Cellular Component: nucleolus (GO:0005730);; Cellular Component: Golgi apparatus (GO:0005794);; Cellular Component: plasma membrane (GO:0005886…	K02981|1e-139|vvi:100260573|hypothetical protein LOC100260573	40S ribosomal protein S2-4 GN=RPS2D OS=Arabidopsis thaliana (Mouse-ear cress) PE=2 SV=1	PREDICTED: 40S ribosomal protein S2-4-like [Cucumis sativus]
Cla010848	2.28331e-05	-1.4024	down	[J]	Translation, ribosomal structure and biogenesis	Biological Process: maturation of SSU-rRNA from tricistronic rRNA transcript (SSU-rRNA, 5.8S rRNA, LSU-rRNA) (GO:0000462);; Biological Process: RNA methylation (GO:0001510);; Molecular Function: structural constituent of ribosome (GO:0003735);; Molecular Function: iron ion binding (GO:0005506);; Cellular Component: cell wall (GO:0005618);; Cellular Component: nucleolus (GO:0005730);; Cellular Com…	K02995|1e-114|rcu:RCOM_0046320|40S ribosomal protein S8, putative	40S ribosomal protein S8 OS=Oryza sativa subsp. japonica (Rice) PE=2 SV=2	PREDICTED: 40S ribosomal protein S8-like [Cucumis sativus]
Cla017744	0.00433874	-1.09359	down	[J]	Translation, ribosomal structure and biogenesis	Cellular Component: nucleus (GO:0005634);; Cellular Component: ribosome (GO:0005840);; Biological Process: primary metabolic process (GO:0044238);; Biological Process: cellular macromolecule metabolic process (GO:0044260);; Cellular Component: intracellular organelle part (GO:0044446);;	K02896|5e-80|rcu:RCOM_0840480|60S ribosomal protein L24, putative	60S ribosomal protein L24 GN=RPL24 OS=Cicer arietinum (Chickpea) PE=2 SV=1	PREDICTED: 60S ribosomal protein L24-like [Cucumis sativus]
Cla011418	0.000234524	-1.27697	down	[J]	Translation, ribosomal structure and biogenesis	Molecular Function: DNA binding (GO:0003677);; Molecular Function: chromatin binding (GO:0003682);; Molecular Function: sequence-specific DNA binding transcription factor activity (GO:0003700);; Molecular Function: structural constituent of ribosome (GO:0003735);; Cellular Component: cell wall (GO:0005618);; Cellular Component: ribosome (GO:0005840);; Cellular Component: plasma membrane (GO:00058…	K02947|4e-94|rcu:RCOM_1688110|40S ribosomal protein S10, putative	40S ribosomal protein S10 GN=OSJNBa0042L16.19 OS=Oryza sativa subsp. japonica (Rice) PE=2 SV=2	PREDICTED: 40S ribosomal protein S10-like [Cucumis sativus]
Cla016528	3.34615e-11	-1.89735	down	[J]	Translation, ribosomal structure and biogenesis	Biological Process: RNA methylation (GO:0001510);; Molecular Function: structural constituent of ribosome (GO:0003735);; Cellular Component: cell wall (GO:0005618);; Cellular Component: nucleolus (GO:0005730);; Cellular Component: vacuole (GO:0005773);; Biological Process: translation (GO:0006412);; Cellular Component: plasmodesma (GO:0009506);; Cellular Component: membrane (GO:0016020);; Cellula…	K02966|2e-74|pop:POPTR_556400|hypothetical protein	40S ribosomal protein S19-3 GN=RPS19C OS=Arabidopsis thaliana (Mouse-ear cress) PE=2 SV=1	PREDICTED: 40S ribosomal protein S19-3-like [Cucumis sativus]
Cla022106	0.00207955	-1.19676	down	[J]	Translation, ribosomal structure and biogenesis	Molecular Function: structural constituent of ribosome (GO:0003735);; Cellular Component: nucleolus (GO:0005730);; Cellular Component: ribosome (GO:0005840);; Cellular Component: plasma membrane (GO:0005886);; Biological Process: translation (GO:0006412);; Cellular Component: chloroplast (GO:0009507);; Cellular Component: cytosolic ribosome (GO:0022626);; Biological Process: growth (GO:0040007);;	K02991|1e-135|rcu:RCOM_1037060|40S ribosomal protein S6, putative	40S ribosomal protein S6 GN=rps6 OS=Asparagus officinalis (Garden asparagus) PE=2 SV=1	PREDICTED: 40S ribosomal protein S6-like [Cucumis sativus]
Cla010729	8.14996e-09	-1.85475	down	[J]	Translation, ribosomal structure and biogenesis	Biological Process: RNA methylation (GO:0001510);; Molecular Function: structural constituent of ribosome (GO:0003735);; Cellular Component: nucleolus (GO:0005730);; Cellular Component: vacuolar membrane (GO:0005774);; Cellular Component: Golgi apparatus (GO:0005794);; Cellular Component: plasma membrane (GO:0005886);; Biological Process: chromatin silencing (GO:0006342);; Biological Process: tra…	K02877|1e-117|pop:POPTR_814568|hypothetical protein	60S ribosomal protein L15-1 OS=Arabidopsis thaliana (Mouse-ear cress) PE=2 SV=1	PREDICTED: 60S ribosomal protein L15-like isoform 1 [Cucumis sativus]
Cla020131	9.50309e-06	-1.26892	down	[J]	Translation, ribosomal structure and biogenesis	Cellular Component: mitochondrion (GO:0005739);; Cellular Component: ribosome (GO:0005840);; Biological Process: translation (GO:0006412);;	K02897|1e-94|rcu:RCOM_0602110|50S ribosomal protein L25, putative	--	PREDICTED: 50S ribosomal protein L25-like [Cucumis sativus]
Cla010174	2.04586e-06	-1.64596	down	[J]	Translation, ribosomal structure and biogenesis	Biological Process: RNA methylation (GO:0001510);; Molecular Function: RNA binding (GO:0003723);; Molecular Function: structural constituent of ribosome (GO:0003735);; Cellular Component: cell wall (GO:0005618);; Cellular Component: nucleolus (GO:0005730);; Cellular Component: mitochondrion (GO:0005739);; Cellular Component: vacuolar membrane (GO:0005774);; Cellular Component: Golgi apparatus (GO…	--	40S ribosomal protein S9-2 GN=RPS9C OS=Arabidopsis thaliana (Mouse-ear cress) PE=2 SV=1	PREDICTED: 40S ribosomal protein S9-2-like [Cucumis sativus]
Cla016823	2.38508e-14	-2.44003	down	--	--	Biological Process: RNA methylation (GO:0001510);; Molecular Function: structural constituent of ribosome (GO:0003735);; Cellular Component: cell wall (GO:0005618);; Cellular Component: plasma membrane (GO:0005886);; Biological Process: translation (GO:0006412);; Biological Process: pyrimidine ribonucleotide biosynthetic process (GO:0009220);; Cellular Component: plasmodesma (GO:0009506);; Cellul…	K02903|6e-53|rcu:RCOM_1048210|60S ribosomal protein L28, putative	60S ribosomal protein L28-1 GN=RPL28A OS=Arabidopsis thaliana (Mouse-ear cress) PE=2 SV=1	PREDICTED: 60S ribosomal protein L28-1-like isoform 1 [Cucumis sativus]
Cla007289	4.442e-05	-1.20096	down	[J]	Translation, ribosomal structure and biogenesis	Molecular Function: structural constituent of ribosome (GO:0003735);; Biological Process: translation (GO:0006412);; Biological Process: nucleotide biosynthetic process (GO:0009165);; Cellular Component: chloroplast (GO:0009507);; Biological Process: plant-type cell wall organization (GO:0009664);; Cellular Component: membrane (GO:0016020);; Cellular Component: cytosolic small ribosomal subunit (…	K02976|6e-62|pop:POPTR_574100|ribosomal protein S26	40S ribosomal protein S26-2 GN=RPS26B OS=Arabidopsis thaliana (Mouse-ear cress) PE=2 SV=2	PREDICTED: 40S ribosomal protein S26-1-like [Cucumis sativus]
Cla015267	2.29929e-06	-1.67546	down	[J]	Translation, ribosomal structure and biogenesis	Biological Process: RNA methylation (GO:0001510);; Molecular Function: structural constituent of ribosome (GO:0003735);; Cellular Component: nucleolus (GO:0005730);; Cellular Component: endoplasmic reticulum (GO:0005783);; Cellular Component: ribosome (GO:0005840);; Cellular Component: plasma membrane (GO:0005886);; Biological Process: translation (GO:0006412);; Cellular Component: plasmodesma (G…	K02934|1e-119|vvi:100252724|hypothetical protein LOC100252724	60S ribosomal protein L6-1 GN=RPL6A OS=Arabidopsis thaliana (Mouse-ear cress) PE=2 SV=1	PREDICTED: 60S ribosomal protein L6 [Vitis vinifera]
Cla018267	0.00166068	-1.2512	down	[J]	Translation, ribosomal structure and biogenesis	Biological Process: RNA methylation (GO:0001510);; Molecular Function: structural constituent of ribosome (GO:0003735);; Cellular Component: cell wall (GO:0005618);; Cellular Component: nucleolus (GO:0005730);; Cellular Component: vacuole (GO:0005773);; Cellular Component: plasma membrane (GO:0005886);; Biological Process: translation (GO:0006412);; Biological Process: pyrimidine ribonucleotide b…	K02930|0.0|vvi:100255110|hypothetical protein LOC100255110	60S ribosomal protein L4 GN=RPL4 OS=Prunus armeniaca (Apricot) PE=1 SV=1	PREDICTED: 60S ribosomal protein L4-like [Cucumis sativus]
Cla017257	4.89591e-14	-2.41187	down	[J]	Translation, ribosomal structure and biogenesis	Molecular Function: structural constituent of ribosome (GO:0003735);; Cellular Component: cell wall (GO:0005618);; Cellular Component: plasma membrane (GO:0005886);; Biological Process: translation (GO:0006412);; Cellular Component: chloroplast (GO:0009507);; Cellular Component: cytosolic large ribosomal subunit (GO:0022625);; Biological Process: ribosome biogenesis (GO:0042254);;	K02910|6e-56|vvi:100261444|hypothetical protein LOC100261444	60S ribosomal protein L31 GN=RPL31 OS=Perilla frutescens (Beefsteak mint) PE=2 SV=1	60S ribosomal protein L31A [Hevea brasiliensis]
Cla014030	1.78326e-05	-1.30152	down	[J]	Translation, ribosomal structure and biogenesis	Molecular Function: structural constituent of ribosome (GO:0003735);; Molecular Function: protein binding (GO:0005515);; Cellular Component: nucleolus (GO:0005730);; Cellular Component: plasma membrane (GO:0005886);; Biological Process: translation (GO:0006412);; Biological Process: response to cold (GO:0009409);; Cellular Component: chloroplast (GO:0009507);; Cellular Component: cytosolic large …	K02898|5e-74|vvi:100242242|hypothetical protein LOC100242242	60S ribosomal protein L26-1 GN=RPL26A OS=Arabidopsis thaliana (Mouse-ear cress) PE=2 SV=2	PREDICTED: 60S ribosomal protein L26-1-like isoform 1 [Cucumis sativus]
Cla006506	0.00105565	-1.27267	down	[J]	Translation, ribosomal structure and biogenesis	Molecular Function: structural constituent of ribosome (GO:0003735);; Cellular Component: ribosome (GO:0005840);; Biological Process: translation (GO:0006412);; Cellular Component: chloroplast stroma (GO:0009570);; Cellular Component: thylakoid (GO:0009579);; Cellular Component: chloroplast envelope (GO:0009941);; Cellular Component: nucleomorph (GO:0033009);;	K02899|2e-76|vvi:100260093|hypothetical protein LOC100260093	50S ribosomal protein L27, chloroplastic (Precursor) GN=RPL27 OS=Nicotiana tabacum (Common tobacco) PE=1 SV=1	PREDICTED: 50S ribosomal protein L27, chloroplastic-like isoform 1 [Cucumis sativus]
Cla012625	0.000675642	-1.22457	down	--	--	Biological Process: RNA methylation (GO:0001510);; Molecular Function: structural constituent of ribosome (GO:0003735);; Cellular Component: cell wall (GO:0005618);; Cellular Component: plasma membrane (GO:0005886);; Biological Process: translation (GO:0006412);; Biological Process: pyrimidine ribonucleotide biosynthetic process (GO:0009220);; Cellular Component: plasmodesma (GO:0009506);; Cellul…	K02903|2e-67|vvi:100261817|hypothetical protein LOC100261817	60S ribosomal protein L28-2 GN=RPL28C OS=Arabidopsis thaliana (Mouse-ear cress) PE=2 SV=1	PREDICTED: 60S ribosomal protein L28-2-like isoform 1 [Cucumis sativus]
Cla007237	0.00631712	-1.12752	down	[J]	Translation, ribosomal structure and biogenesis	Biological Process: RNA methylation (GO:0001510);; Molecular Function: RNA binding (GO:0003723);; Molecular Function: structural constituent of ribosome (GO:0003735);; Cellular Component: nucleolus (GO:0005730);; Cellular Component: mitochondrion (GO:0005739);; Cellular Component: vacuolar membrane (GO:0005774);; Cellular Component: Golgi apparatus (GO:0005794);; Cellular Component: plasma membra…	K02987|1e-146|rcu:RCOM_1378650|40S ribosomal protein S4, putative	40S ribosomal protein S4-3 GN=RPS4D OS=Arabidopsis thaliana (Mouse-ear cress) PE=2 SV=2	PREDICTED: 40S ribosomal protein S4-like [Cucumis sativus]
Cla003155	1.01393e-06	-1.49	down	[J]	Translation, ribosomal structure and biogenesis	Molecular Function: structural constituent of ribosome (GO:0003735);; Cellular Component: mitochondrion (GO:0005739);; Biological Process: DNA-templated transcription, elongation (GO:0006354);; Biological Process: translation (GO:0006412);; Biological Process: protein targeting to mitochondrion (GO:0006626);; Biological Process: cellular aromatic compound metabolic process (GO:0006725);; Cellular…	--	50S ribosomal protein L11, chloroplastic GN=rpl11 OS=Guillardia theta (Cryptomonas phi) PE=3 SV=1	PREDICTED: 54S ribosomal protein L19, mitochondrial-like [Cucumis sativus]
Cla013050	1.64766e-09	-1.74035	down	[J]	Translation, ribosomal structure and biogenesis	Molecular Function: structural constituent of ribosome (GO:0003735);; Cellular Component: cell wall (GO:0005618);; Cellular Component: nucleolus (GO:0005730);; Cellular Component: Golgi apparatus (GO:0005794);; Biological Process: translation (GO:0006412);; Cellular Component: plasmodesma (GO:0009506);; Cellular Component: chloroplast (GO:0009507);; Cellular Component: membrane (GO:0016020);; Cel…	K02960|3e-77|vvi:100254540|hypothetical protein LOC100254540	40S ribosomal protein S16 GN=RPS16 OS=Gossypium hirsutum (Upland cotton) PE=2 SV=1	PREDICTED: 40S ribosomal protein S16-like [Cucumis sativus]
Cla011359	0.000278149	-1.15014	down	[J]	Translation, ribosomal structure and biogenesis	Molecular Function: structural constituent of ribosome (GO:0003735);; Cellular Component: ribosome (GO:0005840);; Biological Process: translation (GO:0006412);; Cellular Component: chloroplast thylakoid membrane (GO:0009535);; Biological Process: thylakoid membrane organization (GO:0010027);; Molecular Function: rRNA binding (GO:0019843);; Biological Process: ribosome biogenesis (GO:0042254);;	--	30S ribosomal protein S6 alpha, chloroplastic (Precursor) GN=RPS6 OS=Arabidopsis thaliana (Mouse-ear cress) PE=1 SV=1	PREDICTED: 30S ribosomal protein S6 alpha, chloroplastic-like [Cucumis sativus]
Cla019604	2.70199e-07	-1.63417	down	[J]	Translation, ribosomal structure and biogenesis	Molecular Function: structural constituent of ribosome (GO:0003735);; Cellular Component: plasma membrane (GO:0005886);; Biological Process: translation (GO:0006412);; Cellular Component: plasmodesma (GO:0009506);; Cellular Component: cytosolic large ribosomal subunit (GO:0022625);; Biological Process: ribosome biogenesis (GO:0042254);;	K02882|5e-97|pop:POPTR_813651|hypothetical protein	60S ribosomal protein L18a GN=RPL18A OS=Castanea sativa (Sweet chestnut) PE=2 SV=1	PREDICTED: 60S ribosomal protein L18a-like [Cucumis sativus]
Cla021510	2.78724e-06	-1.55767	down	[J]	Translation, ribosomal structure and biogenesis	Biological Process: RNA methylation (GO:0001510);; Molecular Function: structural constituent of ribosome (GO:0003735);; Cellular Component: nucleolus (GO:0005730);; Cellular Component: vacuole (GO:0005773);; Cellular Component: vacuolar membrane (GO:0005774);; Cellular Component: endoplasmic reticulum (GO:0005783);; Cellular Component: Golgi apparatus (GO:0005794);; Cellular Component: plasma me…	K02875|3e-61|rcu:RCOM_0259210|60S ribosomal protein L14, putative	60S ribosomal protein L14-1 GN=RPL14A OS=Arabidopsis thaliana (Mouse-ear cress) PE=2 SV=1	PREDICTED: 60S ribosomal protein L14-2-like isoform 2 [Cucumis sativus]
Cla013241	0.00454042	-1.24301	down	--	--	Molecular Function: structural constituent of ribosome (GO:0003735);; Cellular Component: ribosome (GO:0005840);; Biological Process: translation (GO:0006412);; Cellular Component: chloroplast thylakoid membrane (GO:0009535);; Cellular Component: plastid (GO:0009536);; Cellular Component: chloroplast stroma (GO:0009570);; Biological Process: stomatal complex morphogenesis (GO:0010103);; Biologica…	--	30S ribosomal protein 3, chloroplastic (Precursor) GN=PSRP3 OS=Spinacia oleracea (Spinach) PE=1 SV=1	PREDICTED: 30S ribosomal protein 3, chloroplastic-like [Cucumis sativus]
Cla003600	3.18328e-08	-1.91716	down	[J]	Translation, ribosomal structure and biogenesis	Biological Process: RNA methylation (GO:0001510);; Molecular Function: structural constituent of ribosome (GO:0003735);; Cellular Component: cell wall (GO:0005618);; Cellular Component: nucleolus (GO:0005730);; Cellular Component: vacuolar membrane (GO:0005774);; Cellular Component: Golgi apparatus (GO:0005794);; Cellular Component: plasma membrane (GO:0005886);; Biological Process: translation (…	K02873|1e-103|pop:POPTR_1096347|hypothetical protein	60S ribosomal protein L13-1 GN=T2J13.150 OS=Arabidopsis thaliana (Mouse-ear cress) PE=1 SV=1	PREDICTED: 60S ribosomal protein L13-1-like [Cucumis sativus]
Cla004337	0.000855825	-1.48323	down	[J]	Translation, ribosomal structure and biogenesis	Biological Process: RNA methylation (GO:0001510);; Molecular Function: structural constituent of ribosome (GO:0003735);; Molecular Function: DNA-(apurinic or apyrimidinic site) lyase activity (GO:0003906);; Molecular Function: copper ion binding (GO:0005507);; Molecular Function: protein binding (GO:0005515);; Cellular Component: nucleolus (GO:0005730);; Cellular Component: Golgi apparatus (GO:00…	K02941|1e-161|vvi:100250067|hypothetical protein LOC100250067	60S acidic ribosomal protein P0 OS=Glycine max (Soybean) PE=1 SV=1	PREDICTED: 60S acidic ribosomal protein P0-like [Cucumis sativus]
Cla006168	0.00263979	-1.08398	down	[J]	Translation, ribosomal structure and biogenesis	Molecular Function: structural constituent of ribosome (GO:0003735);; Cellular Component: vacuolar membrane (GO:0005774);; Cellular Component: plasma membrane (GO:0005886);; Biological Process: translation (GO:0006412);; Cellular Component: plasmodesma (GO:0009506);; Cellular Component: cytosolic large ribosomal subunit (GO:0022625);;	K02920|6e-54|pop:POPTR_824937|hypothetical protein	60S ribosomal protein L36-2 GN=RPL36B OS=Arabidopsis thaliana (Mouse-ear cress) PE=2 SV=1	PREDICTED: 60S ribosomal protein L36-2-like [Cucumis sativus]
Cla008445	9.36545e-06	-1.28645	down	[J]	Translation, ribosomal structure and biogenesis	Biological Process: RNA splicing, via endonucleolytic cleavage and ligation (GO:0000394);; Molecular Function: structural constituent of ribosome (GO:0003735);; Cellular Component: ribosome (GO:0005840);; Biological Process: DNA-templated transcription, elongation (GO:0006354);; Biological Process: translation (GO:0006412);; Biological Process: methionine biosynthetic process (GO:0009086);; Cellu…	K02879|3e-76|vvi:100252405|hypothetical protein LOC100252405	50S ribosomal protein L17, chloroplastic (Precursor) GN=RPL17 OS=Nicotiana tabacum (Common tobacco) PE=2 SV=1	PREDICTED: 50S ribosomal protein L17-like [Cucumis sativus]
Cla017820	4.12492e-05	-1.32125	down	[J]	Translation, ribosomal structure and biogenesis	Biological Process: RNA methylation (GO:0001510);; Molecular Function: structural constituent of ribosome (GO:0003735);; Molecular Function: protein binding (GO:0005515);; Cellular Component: Golgi apparatus (GO:0005794);; Cellular Component: ribosome (GO:0005840);; Biological Process: translation (GO:0006412);; Cellular Component: membrane (GO:0016020);; Molecular Function: rRNA binding (GO:0019…	K02870|1e-85|vvi:100267052|hypothetical protein LOC100267052	60S ribosomal protein L12-1 GN=RPL12A OS=Arabidopsis thaliana (Mouse-ear cress) PE=2 SV=2	PREDICTED: 60S ribosomal protein L12-1-like [Cucumis sativus]
Cla005436	9.67225e-08	-1.63028	down	[J]	Translation, ribosomal structure and biogenesis	Biological Process: RNA methylation (GO:0001510);; Molecular Function: structural constituent of ribosome (GO:0003735);; Biological Process: translation (GO:0006412);; Cellular Component: membrane (GO:0016020);; Cellular Component: cytosolic large ribosomal subunit (GO:0022625);;	K02901|1e-66|vvi:100261052|hypothetical protein LOC100261052	60S ribosomal protein L27 GN=RPL27 OS=Pisum sativum (Garden pea) PE=2 SV=1	PREDICTED: 60S ribosomal protein L27-like [Cucumis sativus]
Cla011721	0.000266912	-1.05399	down	[J]	Translation, ribosomal structure and biogenesis	Molecular Function: RNA binding (GO:0003723);; Molecular Function: structural constituent of ribosome (GO:0003735);; Cellular Component: ribosome (GO:0005840);; Biological Process: translation (GO:0006412);; Cellular Component: chloroplast thylakoid (GO:0009534);; Cellular Component: chloroplast stroma (GO:0009570);; Cellular Component: chloroplast envelope (GO:0009941);; Biological Process: plas…	K02961|1e-41|pop:POPTR_819135|hypothetical protein	30S ribosomal protein S17, chloroplastic GN=rps17 OS=Odontella sinensis (Marine centric diatom) PE=3 SV=1	PREDICTED: 30S ribosomal protein S17-like isoform 2 [Cucumis sativus]
Cla007827	8.51195e-07	-1.73606	down	[J]	Translation, ribosomal structure and biogenesis	Biological Process: RNA methylation (GO:0001510);; Molecular Function: structural constituent of ribosome (GO:0003735);; Molecular Function: protein binding (GO:0005515);; Cellular Component: nucleolus (GO:0005730);; Cellular Component: vacuole (GO:0005773);; Cellular Component: vacuolar membrane (GO:0005774);; Cellular Component: Golgi apparatus (GO:0005794);; Cellular Component: plasma membrane…	K02866|3e-61|pop:POPTR_836143|hypothetical protein	60S ribosomal protein L10 GN=RPL10 OS=Vitis riparia (Frost grape) PE=2 SV=1	PREDICTED: 60S ribosomal protein L10-like [Cucumis sativus]
Cla002953	0.000285964	-1.31493	down	[J]	Translation, ribosomal structure and biogenesis	Biological Process: RNA methylation (GO:0001510);; Molecular Function: structural constituent of ribosome (GO:0003735);; Cellular Component: nucleolus (GO:0005730);; Biological Process: translation (GO:0006412);; Cellular Component: plasmodesma (GO:0009506);; Cellular Component: chloroplast (GO:0009507);; Biological Process: plant-type cell wall organization (GO:0009664);; Cellular Component: mem…	K02872|1e-111|rcu:RCOM_1019840|60S ribosomal protein L13a, putative	60S ribosomal protein L13a-4 GN=RPL13AD OS=Arabidopsis thaliana (Mouse-ear cress) PE=2 SV=1	PREDICTED: 60S ribosomal protein L13a-4-like isoform 2 [Cucumis sativus]
Cla016086	0.00344324	-1.26126	down	[J]	Translation, ribosomal structure and biogenesis	Molecular Function: RNA binding (GO:0003723);; Molecular Function: structural constituent of ribosome (GO:0003735);; Cellular Component: ribosome (GO:0005840);; Biological Process: translation (GO:0006412);; Cellular Component: cytosolic small ribosomal subunit (GO:0022627);; Molecular Function: metal ion binding (GO:0046872);;	--	40S ribosomal protein S29 GN=RPS29C OS=Arabidopsis thaliana (Mouse-ear cress) PE=2 SV=2	PREDICTED: 40S ribosomal protein S29-like [Vitis vinifera]
Cla004723	5.9403e-05	-1.20308	down	[J]	Translation, ribosomal structure and biogenesis	Molecular Function: structural constituent of ribosome (GO:0003735);; Cellular Component: nucleolus (GO:0005730);; Cellular Component: mitochondrion (GO:0005739);; Biological Process: translation (GO:0006412);; Cellular Component: plastid (GO:0009536);; Cellular Component: small ribosomal subunit (GO:0015935);; Cellular Component: cytosolic small ribosomal subunit (GO:0022627);;	--	40S ribosomal protein S23 GN=RPS23 OS=Fragaria ananassa (Strawberry) PE=2 SV=1	PREDICTED: 40S ribosomal protein S23-like [Solanum lycopersicum]
Cla011598	0.00348928	-1.0959	down	[J]	Translation, ribosomal structure and biogenesis	Biological Process: RNA methylation (GO:0001510);; Molecular Function: structural constituent of ribosome (GO:0003735);; Cellular Component: nucleolus (GO:0005730);; Cellular Component: vacuolar membrane (GO:0005774);; Cellular Component: Golgi apparatus (GO:0005794);; Cellular Component: plasma membrane (GO:0005886);; Biological Process: chromatin silencing (GO:0006342);; Biological Process: tra…	K02877|1e-117|pop:POPTR_814568|hypothetical protein	60S ribosomal protein L15-2 GN=SB62 OS=Picea mariana (Black spruce) PE=2 SV=1	PREDICTED: 60S ribosomal protein L15-like isoform 1 [Cucumis sativus]
Cla015200	7.9279e-05	-1.304	down	[J]	Translation, ribosomal structure and biogenesis	Molecular Function: structural constituent of ribosome (GO:0003735);; Cellular Component: mitochondrion (GO:0005739);; Cellular Component: ribosome (GO:0005840);; Biological Process: translation (GO:0006412);; Cellular Component: cytosolic large ribosomal subunit (GO:0022625);; Biological Process: response to antibiotic (GO:0046677);; Biological Process: response to cycloheximide (GO:0046898);;	K02929|1e-58|vvi:100259458|hypothetical protein LOC100259458	60S ribosomal protein L44 GN=RPL44 OS=Gossypium hirsutum (Upland cotton) PE=3 SV=3	PREDICTED: 60S ribosomal protein L44-like isoform X1 [Cicer arietinum]
Cla011196	0.00591655	-1.0002	down	[J]	Translation, ribosomal structure and biogenesis	Molecular Function: structural constituent of ribosome (GO:0003735);; Cellular Component: mitochondrion (GO:0005739);; Cellular Component: ribosome (GO:0005840);; Biological Process: translation (GO:0006412);; Cellular Component: chloroplast (GO:0009507);; Cellular Component: plastid (GO:0009536);; Biological Process: production of ta-siRNAs involved in RNA interference (GO:0010267);; Biological …	--	30S ribosomal protein S16, chloroplastic GN=rps16 OS=Emiliania huxleyi (Pontosphaera huxleyi) PE=3 SV=1	PREDICTED: 30S ribosomal protein S16-like [Cucumis sativus]
Cla023093	0.000920597	-1.68783	down	--	--	Molecular Function: RNA binding (GO:0003723);; Molecular Function: structural constituent of ribosome (GO:0003735);; Cellular Component: ribosome (GO:0005840);; Biological Process: translation (GO:0006412);; Cellular Component: chloroplast (GO:0009507);; Molecular Function: rRNA binding (GO:0019843);; Cellular Component: ribonucleoprotein complex (GO:0030529);;	--	50S ribosomal protein 6, chloroplastic (Precursor) GN=PSRP6 OS=Spinacia oleracea (Spinach) PE=1 SV=1	50S ribosomal protein CL25, chloroplast precursor, putative [Ricinus communis]
Cla022802	4.90159e-05	-1.34345	down	[J]	Translation, ribosomal structure and biogenesis	Molecular Function: structural constituent of ribosome (GO:0003735);; Cellular Component: nucleus (GO:0005634);; Cellular Component: plasma membrane (GO:0005886);; Biological Process: translational elongation (GO:0006414);; Cellular Component: cytosolic ribosome (GO:0022626);;	--	60S acidic ribosomal protein P3-2 GN=RPP3B OS=Arabidopsis thaliana (Mouse-ear cress) PE=1 SV=1	PREDICTED: 60S acidic ribosomal protein P3-2-like isoform 1 [Cucumis sativus]
Cla017849	3.30897e-05	-1.57563	down	[J]	Translation, ribosomal structure and biogenesis	Biological Process: RNA methylation (GO:0001510);; Molecular Function: structural constituent of ribosome (GO:0003735);; Cellular Component: cell wall (GO:0005618);; Cellular Component: nucleolus (GO:0005730);; Cellular Component: vacuole (GO:0005773);; Cellular Component: plasma membrane (GO:0005886);; Biological Process: translation (GO:0006412);; Biological Process: pyrimidine ribonucleotide b…	K02930|0.0|vvi:100255110|hypothetical protein LOC100255110	60S ribosomal protein L4 GN=RPL4 OS=Prunus armeniaca (Apricot) PE=1 SV=1	PREDICTED: 60S ribosomal protein L4-like [Cucumis sativus]
Cla016897	3.73503e-10	-1.78802	down	[J]	Translation, ribosomal structure and biogenesis	Molecular Function: RNA binding (GO:0003723);; Molecular Function: structural constituent of ribosome (GO:0003735);; Cellular Component: cell wall (GO:0005618);; Cellular Component: vacuolar membrane (GO:0005774);; Cellular Component: plasma membrane (GO:0005886);; Biological Process: translation (GO:0006412);; Cellular Component: plasmodesma (GO:0009506);; Cellular Component: chloroplast (GO:000…	K02989|1e-104|rcu:RCOM_0408940|40S ribosomal protein S5, putative	40S ribosomal protein S5-1 GN=RPS5A OS=Arabidopsis thaliana (Mouse-ear cress) PE=2 SV=1	PREDICTED: 40S ribosomal protein S5-1-like isoform 1 [Cucumis sativus]
Cla018068	0.000874933	-2.29462	down	--	--	--	--	--	PREDICTED: 50S ribosomal protein L17, chloroplastic-like [Cucumis sativus]
Cla019116	0.0016435	-1.12088	down	[J]	Translation, ribosomal structure and biogenesis	Biological Process: RNA methylation (GO:0001510);; Molecular Function: structural constituent of ribosome (GO:0003735);; Cellular Component: nucleolus (GO:0005730);; Cellular Component: vacuolar membrane (GO:0005774);; Cellular Component: plasma membrane (GO:0005886);; Biological Process: translation (GO:0006412);; Cellular Component: chloroplast (GO:0009507);; Cellular Component: cytosolic large…	K02915|7e-60|pop:POPTR_825551|hypothetical protein	60S ribosomal protein L34 GN=RPL34 OS=Nicotiana tabacum (Common tobacco) PE=2 SV=1	PREDICTED: 60S ribosomal protein L34-like [Cucumis sativus]
Cla010791	8.28351e-05	-2.37361	down	[J]	Translation, ribosomal structure and biogenesis	Molecular Function: structural constituent of ribosome (GO:0003735);; Cellular Component: mitochondrion (GO:0005739);; Biological Process: DNA-templated transcription, elongation (GO:0006354);; Biological Process: translation (GO:0006412);; Cellular Component: plastid (GO:0009536);; Cellular Component: large ribosomal subunit (GO:0015934);; Cellular Component: ribonucleoprotein complex (GO:003052…	--	50S ribosomal protein L12, chloroplastic (Precursor) GN=P0671D01.26 OS=Oryza sativa subsp. japonica (Rice) PE=2 SV=2	PREDICTED: 50S ribosomal protein L12, chloroplastic-like [Cucumis sativus]
Cla003569	2.01147e-07	-1.68885	down	[J]	Translation, ribosomal structure and biogenesis	Biological Process: RNA methylation (GO:0001510);; Molecular Function: RNA binding (GO:0003723);; Molecular Function: structural constituent of ribosome (GO:0003735);; Cellular Component: cell wall (GO:0005618);; Cellular Component: nucleolus (GO:0005730);; Biological Process: translation (GO:0006412);; Cellular Component: plasmodesma (GO:0009506);; Cellular Component: chloroplast (GO:0009507);; …	K02969|1e-61|vvi:100258347|hypothetical protein LOC100258347	40S ribosomal protein S20-2 GN=RPS20B OS=Arabidopsis thaliana (Mouse-ear cress) PE=2 SV=1	PREDICTED: 40S ribosomal protein S20-2-like [Cucumis sativus]
Cla005191	0.000590077	-1.21978	down	--	--	Biological Process: RNA methylation (GO:0001510);; Molecular Function: structural constituent of ribosome (GO:0003735);; Cellular Component: nucleolus (GO:0005730);; Cellular Component: plasma membrane (GO:0005886);; Biological Process: translation (GO:0006412);; Cellular Component: plasmodesma (GO:0009506);; Cellular Component: chloroplast (GO:0009507);; Cellular Component: cytosolic large ribos…	K02891|1e-60|vvi:100258955|hypothetical protein LOC100258955	60S ribosomal protein L22-2 GN=RPL22B OS=Arabidopsis thaliana (Mouse-ear cress) PE=2 SV=1	PREDICTED: 60S ribosomal protein L22-2-like [Cucumis sativus]
Cla004706	5.06445e-06	-1.53375	down	[J]	Translation, ribosomal structure and biogenesis	Biological Process: RNA methylation (GO:0001510);; Molecular Function: structural constituent of ribosome (GO:0003735);; Cellular Component: nucleolus (GO:0005730);; Cellular Component: vacuolar membrane (GO:0005774);; Cellular Component: Golgi apparatus (GO:0005794);; Cellular Component: plasma membrane (GO:0005886);; Biological Process: translation (GO:0006412);; Cellular Component: plasmodesma…	--	60S ribosomal protein L35 GN=RPL35 OS=Euphorbia esula (Leafy spurge) PE=2 SV=1	PREDICTED: 60S ribosomal protein L35-like [Cucumis sativus]
Cla021845	0.00295603	-1.2071	down	[J]	Translation, ribosomal structure and biogenesis	Molecular Function: structural constituent of ribosome (GO:0003735);; Cellular Component: ribosome (GO:0005840);; Biological Process: translation (GO:0006412);; Biological Process: pattern specification process (GO:0007389);; Biological Process: regulation of cell size (GO:0008361);; Cellular Component: chloroplast stroma (GO:0009570);; Biological Process: plant-type cell wall organization (GO:00…	K02881|5e-32|rcu:RCOM_1690720|50S ribosomal protein L18, chloroplast precursor, putative	50S ribosomal protein L18, chloroplastic (Precursor) GN=RPL18 OS=Arabidopsis thaliana (Mouse-ear cress) PE=2 SV=1	PREDICTED: 50S ribosomal protein L18, chloroplastic-like [Cucumis sativus]
Cla022817	0.00690691	-1.02157	down	[J]	Translation, ribosomal structure and biogenesis	Biological Process: maturation of SSU-rRNA from tricistronic rRNA transcript (SSU-rRNA, 5.8S rRNA, LSU-rRNA) (GO:0000462);; Biological Process: RNA methylation (GO:0001510);; Molecular Function: structural constituent of ribosome (GO:0003735);; Molecular Function: iron ion binding (GO:0005506);; Cellular Component: cell wall (GO:0005618);; Cellular Component: nucleolus (GO:0005730);; Cellular Com…	K02995|1e-114|rcu:RCOM_0046320|40S ribosomal protein S8, putative	40S ribosomal protein S8 OS=Oryza sativa subsp. japonica (Rice) PE=2 SV=2	PREDICTED: 40S ribosomal protein S8-like [Cucumis sativus]
Cla018632	2.24376e-05	-3.25819	down	[R]	General function prediction only	Molecular Function: nucleotide binding (GO:0000166);; Biological Process: alternative mRNA splicing, via spliceosome (GO:0000380);; Molecular Function: RNA binding transcription antitermination factor activity (GO:0001072);; Molecular Function: double-stranded DNA binding (GO:0003690);; Molecular Function: single-stranded DNA binding (GO:0003697);; Molecular Function: RNA binding (GO:0003723);; M…	--	Glycine-rich RNA-binding protein 4, mitochondrial (Precursor) GN=At3g23830 OS=Arabidopsis thaliana (Mouse-ear cress) PE=2 SV=1	PREDICTED: 40S ribosomal protein S19, mitochondrial-like [Cucumis sativus]
Cla010888	0.000149016	-1.0897	down	--	--	Cellular Component: mitochondrion (GO:0005739);; Cellular Component: ribosome (GO:0005840);;	--	--	PREDICTED: 54S ribosomal protein L51, mitochondrial-like isoform 1 [Cucumis sativus]
Cla010689	0.00512097	-1.13962	down	[J]	Translation, ribosomal structure and biogenesis	Biological Process: RNA methylation (GO:0001510);; Molecular Function: structural constituent of ribosome (GO:0003735);; Cellular Component: cell wall (GO:0005618);; Cellular Component: nucleolus (GO:0005730);; Cellular Component: vacuolar membrane (GO:0005774);; Cellular Component: Golgi apparatus (GO:0005794);; Cellular Component: plasma membrane (GO:0005886);; Biological Process: translation (…	K02873|1e-103|rcu:RCOM_1323880|60S ribosomal protein L13, putative	60S ribosomal protein L13-1 GN=T2J13.150 OS=Arabidopsis thaliana (Mouse-ear cress) PE=1 SV=1	PREDICTED: 60S ribosomal protein L13-2-like isoform 1 [Cucumis sativus]
Cla012458	0.00942181	-1.01232	down	[J]	Translation, ribosomal structure and biogenesis	Biological Process: RNA methylation (GO:0001510);; Molecular Function: RNA binding (GO:0003723);; Molecular Function: structural constituent of ribosome (GO:0003735);; Cellular Component: cell wall (GO:0005618);; Cellular Component: nucleolus (GO:0005730);; Cellular Component: mitochondrion (GO:0005739);; Cellular Component: vacuolar membrane (GO:0005774);; Cellular Component: Golgi apparatus (GO…	--	40S ribosomal protein S9-2 GN=RPS9C OS=Arabidopsis thaliana (Mouse-ear cress) PE=2 SV=1	PREDICTED: 40S ribosomal protein S9-2-like [Cucumis sativus]
Cla021421	0.00377936	-1.09328	down	[J]	Translation, ribosomal structure and biogenesis	Biological Process: RNA methylation (GO:0001510);; Molecular Function: structural constituent of ribosome (GO:0003735);; Cellular Component: nucleolus (GO:0005730);; Biological Process: translation (GO:0006412);; Cellular Component: plasmodesma (GO:0009506);; Cellular Component: chloroplast (GO:0009507);; Biological Process: plant-type cell wall organization (GO:0009664);; Cellular Component: mem…	K02872|1e-111|rcu:RCOM_1019840|60S ribosomal protein L13a, putative	60S ribosomal protein L13a-4 GN=RPL13AD OS=Arabidopsis thaliana (Mouse-ear cress) PE=2 SV=1	PREDICTED: 60S ribosomal protein L13a-2-like [Cucumis sativus]
Cla004124	0.00101247	-1.11252	down	[J]	Translation, ribosomal structure and biogenesis	Biological Process: maturation of SSU-rRNA from tricistronic rRNA transcript (SSU-rRNA, 5.8S rRNA, LSU-rRNA) (GO:0000462);; Biological Process: RNA methylation (GO:0001510);; Molecular Function: structural constituent of ribosome (GO:0003735);; Cellular Component: nucleolus (GO:0005730);; Cellular Component: vacuolar membrane (GO:0005774);; Cellular Component: Golgi apparatus (GO:0005794);; Cellu…	K02974|6e-62|vvi:100243420|hypothetical protein LOC100243420	40S ribosomal protein S24-1 GN=RPS24A OS=Arabidopsis thaliana (Mouse-ear cress) PE=2 SV=1	PREDICTED: 40S ribosomal protein S24-2-like [Cucumis sativus]
Cla012352	0.004656	-1.29033	down	[J]	Translation, ribosomal structure and biogenesis	Molecular Function: structural constituent of ribosome (GO:0003735);; Cellular Component: cell wall (GO:0005618);; Cellular Component: nucleolus (GO:0005730);; Cellular Component: vacuole (GO:0005773);; Cellular Component: ribosome (GO:0005840);; Cellular Component: plasma membrane (GO:0005886);; Biological Process: translation (GO:0006412);; Cellular Component: cytosolic large ribosomal subunit …	K02925|0.0|vvi:100260533|hypothetical protein LOC100260533	60S ribosomal protein L3 GN=RPL3 OS=Oryza sativa subsp. japonica (Rice) PE=2 SV=2	PREDICTED: 60S ribosomal protein L3-like [Cucumis sativus]
Cla018500	0.000194892	-1.35241	down	--	--	Molecular Function: structural constituent of ribosome (GO:0003735);; Cellular Component: cell wall (GO:0005618);; Cellular Component: nucleolus (GO:0005730);; Cellular Component: Golgi apparatus (GO:0005794);; Cellular Component: plasma membrane (GO:0005886);; Biological Process: rRNA processing (GO:0006364);; Biological Process: translation (GO:0006412);; Cellular Component: chloroplast (GO:000…	K02993|9e-93|rcu:RCOM_1198120|40S ribosomal protein S7, putative	40S ribosomal protein S7 GN=RPS7 OS=Avicennia marina (Grey mangrove) PE=1 SV=1	PREDICTED: 40S ribosomal protein S7-like [Cucumis sativus]
Cla008741	5.74848e-21	-2.76521	down	[J]	Translation, ribosomal structure and biogenesis	Biological Process: RNA methylation (GO:0001510);; Molecular Function: structural constituent of ribosome (GO:0003735);; Molecular Function: protein binding (GO:0005515);; Cellular Component: Golgi apparatus (GO:0005794);; Cellular Component: ribosome (GO:0005840);; Biological Process: translation (GO:0006412);; Cellular Component: membrane (GO:0016020);; Molecular Function: rRNA binding (GO:0019…	K02870|4e-87|vvi:100267052|hypothetical protein LOC100267052	60S ribosomal protein L12-3 GN=RPL12C OS=Arabidopsis thaliana (Mouse-ear cress) PE=2 SV=1	PREDICTED: 60S ribosomal protein L12-1-like [Cucumis sativus]
Cla019940	3.9583e-05	-1.57846	down	[J]	Translation, ribosomal structure and biogenesis	Molecular Function: RNA binding (GO:0003723);; Molecular Function: structural constituent of ribosome (GO:0003735);; Cellular Component: vacuole (GO:0005773);; Cellular Component: Golgi apparatus (GO:0005794);; Cellular Component: plasma membrane (GO:0005886);; Biological Process: translation (GO:0006412);; Cellular Component: plasmodesma (GO:0009506);; Cellular Component: chloroplast (GO:0009507…	K02883|4e-96|rcu:RCOM_1178700|60S ribosomal protein L18, putative	60S ribosomal protein L18-3 GN=RPL18C OS=Arabidopsis thaliana (Mouse-ear cress) PE=2 SV=1	PREDICTED: 60S ribosomal protein L18-3-like [Cucumis sativus]
Cla018289	1.22898e-10	-1.92458	down	[J]	Translation, ribosomal structure and biogenesis	Biological Process: RNA methylation (GO:0001510);; Molecular Function: structural constituent of ribosome (GO:0003735);; Molecular Function: protein binding (GO:0005515);; Cellular Component: Golgi apparatus (GO:0005794);; Cellular Component: ribosome (GO:0005840);; Biological Process: translation (GO:0006412);; Cellular Component: membrane (GO:0016020);; Molecular Function: rRNA binding (GO:0019…	K02870|4e-86|vvi:100244384|hypothetical protein LOC100244384	60S ribosomal protein L12-1 GN=RPL12A OS=Arabidopsis thaliana (Mouse-ear cress) PE=2 SV=2	PREDICTED: 60S ribosomal protein L12-1-like [Cucumis sativus]
Cla008658	0.00059234	-1.17225	down	[J]	Translation, ribosomal structure and biogenesis	Biological Process: RNA methylation (GO:0001510);; Molecular Function: structural constituent of ribosome (GO:0003735);; Cellular Component: nucleolus (GO:0005730);; Cellular Component: Golgi apparatus (GO:0005794);; Cellular Component: ribosome (GO:0005840);; Cellular Component: plasma membrane (GO:0005886);; Biological Process: translational elongation (GO:0006414);; Biological Process: respons…	K02943|2e-45|vvi:100241445|hypothetical protein LOC100241445	60S acidic ribosomal protein P2B GN=RPP2B OS=Zea mays (Maize) PE=1 SV=1	PREDICTED: 60S acidic ribosomal protein P2B-like [Cucumis sativus]
Cla021829	1.37e-10	-1.84798	down	[J]	Translation, ribosomal structure and biogenesis	Molecular Function: structural constituent of ribosome (GO:0003735);; Cellular Component: mitochondrion (GO:0005739);; Cellular Component: ribosome (GO:0005840);; Biological Process: translation (GO:0006412);; Cellular Component: chloroplast stroma (GO:0009570);; Cellular Component: chloroplast envelope (GO:0009941);; Cellular Component: membrane (GO:0016020);;	--	50S ribosomal protein L3-2, chloroplastic (Precursor) GN=RPL3B OS=Arabidopsis thaliana (Mouse-ear cress) PE=2 SV=1	PREDICTED: 50S ribosomal protein L3-2, chloroplastic-like [Cucumis sativus]
Cla012546	5.21709e-07	-1.69434	down	[J]	Translation, ribosomal structure and biogenesis	Biological Process: ribosomal small subunit assembly (GO:0000028);; Biological Process: endonucleolytic cleavage in ITS1 to separate SSU-rRNA from 5.8S rRNA and LSU-rRNA from tricistronic rRNA transcript (SSU-rRNA, 5.8S rRNA, LSU-rRNA) (GO:0000447);; Biological Process: endonucleolytic cleavage to generate mature 3'-end of SSU-rRNA from (SSU-rRNA, 5.8S rRNA, LSU-rRNA) (GO:0000461);; Molecular Fun…	K02998|1e-130|vvi:100254883|40S ribosomal protein SA	40S ribosomal protein SA OS=Vitis vinifera (Grape) PE=2 SV=1	PREDICTED: 40S ribosomal protein SA-like [Cucumis sativus]
Cla007616	0.00101274	-1.20221	down	[J]	Translation, ribosomal structure and biogenesis	Biological Process: RNA methylation (GO:0001510);; Molecular Function: structural constituent of ribosome (GO:0003735);; Cellular Component: nucleolus (GO:0005730);; Cellular Component: mitochondrion (GO:0005739);; Cellular Component: ribosome (GO:0005840);; Biological Process: translation (GO:0006412);; Cellular Component: chloroplast (GO:0009507);; Biological Process: embryo development ending …	--	60S ribosomal protein L23 GN=T27C4.4 OS=Arabidopsis thaliana (Mouse-ear cress) PE=2 SV=3	PREDICTED: 60S ribosomal protein L23-like [Fragaria vesca subsp. vesca]
Cla009257	0.000380067	-1.10987	down	--	--	Biological Process: RNA methylation (GO:0001510);; Molecular Function: structural constituent of ribosome (GO:0003735);; Cellular Component: nucleolus (GO:0005730);; Biological Process: translation (GO:0006412);; Biological Process: photorespiration (GO:0009853);; Cellular Component: cytosolic large ribosomal subunit (GO:0022625);; Biological Process: ribosome biogenesis (GO:0042254);;	K02905|5e-27|vvi:100251756|similar to 60S ribosomal protein L29	60S ribosomal protein L29-2 GN=RPL29B OS=Arabidopsis thaliana (Mouse-ear cress) PE=2 SV=2	PREDICTED: 60S ribosomal protein L29-1-like, partial [Cucumis sativus]
Cla020108	2.00608e-06	-1.60526	down	[J]	Translation, ribosomal structure and biogenesis	Biological Process: RNA methylation (GO:0001510);; Molecular Function: structural constituent of ribosome (GO:0003735);; Cellular Component: nucleolus (GO:0005730);; Cellular Component: vacuolar membrane (GO:0005774);; Cellular Component: Golgi apparatus (GO:0005794);; Cellular Component: plasma membrane (GO:0005886);; Biological Process: translation (GO:0006412);; Cellular Component: plasmodesma…	--	60S ribosomal protein L35 GN=RPL35 OS=Euphorbia esula (Leafy spurge) PE=2 SV=1	PREDICTED: 60S ribosomal protein L35-like [Cucumis sativus]
Cla004031	3.11277e-05	-1.36251	down	[J]	Translation, ribosomal structure and biogenesis	Molecular Function: nucleotide binding (GO:0000166);; Molecular Function: structural constituent of ribosome (GO:0003735);; Cellular Component: Golgi apparatus (GO:0005794);; Cellular Component: ribosome (GO:0005840);; Biological Process: translation (GO:0006412);; Biological Process: response to oxidative stress (GO:0006979);; Biological Process: response to cold (GO:0009409);; Cellular Componen…	K02893|4e-74|vvi:100262091|similar to 60S ribosomal protein L23A	60S ribosomal protein L23a GN=RPL23A OS=Daucus carota (Carrot) PE=2 SV=1	PREDICTED: 60S ribosomal protein L23a-like [Cucumis sativus]
Cla010049	1.4279e-07	-1.53724	down	[J]	Translation, ribosomal structure and biogenesis	Molecular Function: structural constituent of ribosome (GO:0003735);; Cellular Component: nucleolus (GO:0005730);; Biological Process: translation (GO:0006412);; Cellular Component: plasmodesma (GO:0009506);; Biological Process: flower development (GO:0009908);; Biological Process: inflorescence development (GO:0010229);; Cellular Component: membrane (GO:0016020);; Cellular Component: cytosolic l…	K02900|2e-81|rcu:RCOM_0024830|60S ribosomal protein L27a, putative	60S ribosomal protein L27a-3 OS=Arabidopsis thaliana (Mouse-ear cress) PE=2 SV=2	PREDICTED: 60S ribosomal protein L27a-3-like [Cucumis sativus]
Cla016913	7.54992e-07	-1.47159	down	[J]	Translation, ribosomal structure and biogenesis	Molecular Function: nucleotide binding (GO:0000166);; Molecular Function: structural constituent of ribosome (GO:0003735);; Cellular Component: Golgi apparatus (GO:0005794);; Cellular Component: ribosome (GO:0005840);; Biological Process: translation (GO:0006412);; Biological Process: response to oxidative stress (GO:0006979);; Biological Process: response to cold (GO:0009409);; Cellular Componen…	K02893|2e-72|vvi:100262091|similar to 60S ribosomal protein L23A	60S ribosomal protein L23a GN=RPL23A OS=Daucus carota (Carrot) PE=2 SV=1	PREDICTED: 60S ribosomal protein L23a-like [Cucumis sativus]
Cla007019	2.65875e-05	-1.26468	down	--	--	Molecular Function: structural constituent of ribosome (GO:0003735);; Biological Process: translation (GO:0006412);; Cellular Component: cytosolic large ribosomal subunit (GO:0022625);; Biological Process: ribosome biogenesis (GO:0042254);;	K02923|1e-29|vvi:100268138|hypothetical protein LOC100268138	60S ribosomal protein L38 GN=RPL38B OS=Arabidopsis thaliana (Mouse-ear cress) PE=3 SV=1	PREDICTED: 60S ribosomal protein L38-like [Cucumis sativus]
Cla023264	9.02391e-17	-2.93942	down	[J]	Translation, ribosomal structure and biogenesis	Biological Process: RNA methylation (GO:0001510);; Molecular Function: structural constituent of ribosome (GO:0003735);; Biological Process: translation (GO:0006412);; Cellular Component: membrane (GO:0016020);; Cellular Component: cytosolic large ribosomal subunit (GO:0022625);;	K02901|2e-62|pop:POPTR_560241|hypothetical protein	60S ribosomal protein L27-3 GN=RPL27C OS=Arabidopsis thaliana (Mouse-ear cress) PE=2 SV=2	PREDICTED: 60S ribosomal protein L27-3-like [Cucumis sativus]
Cla012758	1.25502e-10	-1.84561	down	[J]	Translation, ribosomal structure and biogenesis	Molecular Function: structural constituent of ribosome (GO:0003735);; Cellular Component: nucleus (GO:0005634);; Cellular Component: mitochondrion (GO:0005739);; Biological Process: transcription, DNA-templated (GO:0006351);; Biological Process: DNA-templated transcription, elongation (GO:0006354);; Biological Process: translation (GO:0006412);; Biological Process: phosphate-containing compound m…	--	50S ribosomal protein L1, chloroplastic (Precursor) GN=RPL1 OS=Arabidopsis thaliana (Mouse-ear cress) PE=1 SV=1	PREDICTED: 50S ribosomal protein L1-like [Cucumis sativus]
Cla004702	0.000131695	-1.31597	down	[J]	Translation, ribosomal structure and biogenesis	Molecular Function: nucleotide binding (GO:0000166);; Molecular Function: structural constituent of ribosome (GO:0003735);; Cellular Component: Golgi apparatus (GO:0005794);; Cellular Component: ribosome (GO:0005840);; Biological Process: translation (GO:0006412);; Biological Process: response to oxidative stress (GO:0006979);; Biological Process: response to cold (GO:0009409);; Cellular Componen…	K02893|4e-72|vvi:100262091|similar to 60S ribosomal protein L23A	60S ribosomal protein L23a GN=RPL23A OS=Daucus carota (Carrot) PE=2 SV=1	PREDICTED: 60S ribosomal protein L23a-like [Cucumis sativus]
Cla003439	0.00146302	-1.05683	down	[J]	Translation, ribosomal structure and biogenesis	Molecular Function: structural constituent of ribosome (GO:0003735);; Cellular Component: nucleolus (GO:0005730);; Biological Process: translation (GO:0006412);; Cellular Component: plasmodesma (GO:0009506);; Biological Process: flower development (GO:0009908);; Biological Process: inflorescence development (GO:0010229);; Cellular Component: membrane (GO:0016020);; Cellular Component: cytosolic l…	K02900|1e-80|rcu:RCOM_0024830|60S ribosomal protein L27a, putative	60S ribosomal protein L27a-3 OS=Arabidopsis thaliana (Mouse-ear cress) PE=2 SV=2	PREDICTED: 60S ribosomal protein L27a-3-like [Cucumis sativus]
Cla011539	2.64358e-07	-1.61759	down	[J]	Translation, ribosomal structure and biogenesis	Biological Process: cytokinesis by cell plate formation (GO:0000911);; Biological Process: RNA methylation (GO:0001510);; Molecular Function: structural constituent of ribosome (GO:0003735);; Cellular Component: cell wall (GO:0005618);; Cellular Component: nucleolus (GO:0005730);; Cellular Component: mitochondrion (GO:0005739);; Cellular Component: endoplasmic reticulum (GO:0005783);; Cellular Co…	K02953|5e-73|vvi:100242146|hypothetical protein LOC100242146	40S ribosomal protein S13 GN=RPS13 OS=Glycine max (Soybean) PE=2 SV=1	PREDICTED: 40S ribosomal protein S13-like [Cucumis sativus]
Cla002365	0.000153526	-1.16397	down	[J]	Translation, ribosomal structure and biogenesis	Biological Process: RNA methylation (GO:0001510);; Molecular Function: structural constituent of ribosome (GO:0003735);; Cellular Component: nucleolus (GO:0005730);; Cellular Component: vacuolar membrane (GO:0005774);; Cellular Component: Golgi apparatus (GO:0005794);; Cellular Component: plasma membrane (GO:0005886);; Biological Process: translation (GO:0006412);; Cellular Component: chloroplast…	K02936|1e-130|vvi:100255902|hypothetical protein LOC100255902	60S ribosomal protein L7a OS=Oryza sativa subsp. japonica (Rice) PE=2 SV=1	PREDICTED: 60S ribosomal protein L7a-like [Cucumis sativus]
Cla020498	1.16768e-07	-1.59599	down	[J]	Translation, ribosomal structure and biogenesis	Biological Process: RNA methylation (GO:0001510);; Molecular Function: structural constituent of ribosome (GO:0003735);; Cellular Component: nucleolus (GO:0005730);; Cellular Component: Golgi apparatus (GO:0005794);; Cellular Component: ribosome (GO:0005840);; Cellular Component: plasma membrane (GO:0005886);; Biological Process: translational elongation (GO:0006414);; Biological Process: respons…	K02943|6e-49|vvi:100241445|hypothetical protein LOC100241445	60S acidic ribosomal protein P2-2 GN=RPP2B OS=Arabidopsis thaliana (Mouse-ear cress) PE=2 SV=1	PREDICTED: 60S acidic ribosomal protein P2-4-like isoform 2 [Cucumis sativus]
Cla011300	1.26936e-05	-1.47423	down	[J]	Translation, ribosomal structure and biogenesis	Biological Process: RNA methylation (GO:0001510);; Molecular Function: structural constituent of ribosome (GO:0003735);; Cellular Component: vacuolar membrane (GO:0005774);; Cellular Component: Golgi apparatus (GO:0005794);; Cellular Component: ribosome (GO:0005840);; Biological Process: translation (GO:0006412);; Cellular Component: plasmodesma (GO:0009506);; Cellular Component: cytosolic small …	K02975|2e-53|rcu:RCOM_1281730|40S ribosomal protein S25, putative	40S ribosomal protein S25-2 GN=RPS25B OS=Arabidopsis thaliana (Mouse-ear cress) PE=2 SV=1	PREDICTED: 40S ribosomal protein S25-2-like [Cucumis sativus]
Cla002366	0.00223986	-1.06377	down	[J]	Translation, ribosomal structure and biogenesis	Biological Process: RNA methylation (GO:0001510);; Molecular Function: structural constituent of ribosome (GO:0003735);; Cellular Component: nucleolus (GO:0005730);; Cellular Component: vacuolar membrane (GO:0005774);; Cellular Component: Golgi apparatus (GO:0005794);; Cellular Component: plasma membrane (GO:0005886);; Biological Process: translation (GO:0006412);; Cellular Component: chloroplast…	K02936|1e-129|vvi:100255902|hypothetical protein LOC100255902	60S ribosomal protein L7a OS=Oryza sativa subsp. japonica (Rice) PE=2 SV=1	PREDICTED: 60S ribosomal protein L7a-like [Cucumis sativus]
Cla018966	1.02062e-05	-1.52448	down	--	--	Molecular Function: structural constituent of ribosome (GO:0003735);; Cellular Component: cell wall (GO:0005618);; Cellular Component: nucleolus (GO:0005730);; Cellular Component: Golgi apparatus (GO:0005794);; Cellular Component: ribosome (GO:0005840);; Cellular Component: plasma membrane (GO:0005886);; Biological Process: rRNA processing (GO:0006364);; Biological Process: translation (GO:000641…	K02993|6e-94|rcu:RCOM_1198120|40S ribosomal protein S7, putative	40S ribosomal protein S7 GN=RPS7 OS=Avicennia marina (Grey mangrove) PE=1 SV=1	PREDICTED: 40S ribosomal protein S7-2-like isoform 1 [Cucumis sativus]
Cla021565	0.00256025	-1.05752	down	[J]	Translation, ribosomal structure and biogenesis	Cellular Component: plastid small ribosomal subunit (GO:0000312);; Biological Process: RNA methylation (GO:0001510);; Molecular Function: RNA binding (GO:0003723);; Molecular Function: structural constituent of ribosome (GO:0003735);; Cellular Component: nucleolus (GO:0005730);; Cellular Component: vacuolar membrane (GO:0005774);; Cellular Component: Golgi apparatus (GO:0005794);; Cellular Compon…	K02958|2e-76|rcu:RCOM_0992390|40S ribosomal protein S15, putative	40S ribosomal protein S15-4 GN=RPS15D OS=Arabidopsis thaliana (Mouse-ear cress) PE=2 SV=1	PREDICTED: 40S ribosomal protein S15-like [Cucumis sativus]
Cla021599	8.94164e-06	-1.55039	down	[J]	Translation, ribosomal structure and biogenesis	Molecular Function: structural constituent of ribosome (GO:0003735);; Cellular Component: cell wall (GO:0005618);; Cellular Component: nucleolus (GO:0005730);; Cellular Component: plasma membrane (GO:0005886);; Biological Process: translation (GO:0006412);; Cellular Component: chloroplast (GO:0009507);; Cellular Component: cytosolic small ribosomal subunit (GO:0022627);;	K02984|1e-133|rcu:RCOM_0911410|40S ribosomal protein S3a, putative	40S ribosomal protein S3a OS=Cicer arietinum (Chickpea) PE=1 SV=1	PREDICTED: 40S ribosomal protein S3a-like [Cucumis sativus]
Cla018359	3.08541e-06	-1.67439	down	[J]	Translation, ribosomal structure and biogenesis	Cellular Component: nucleus (GO:0005634);; Cellular Component: ribosome (GO:0005840);; Biological Process: primary metabolic process (GO:0044238);; Biological Process: cellular macromolecule metabolic process (GO:0044260);; Cellular Component: intracellular organelle part (GO:0044446);;	K02896|6e-83|vvi:100245887|hypothetical protein LOC100245887	60S ribosomal protein L24 GN=RPL24 OS=Cicer arietinum (Chickpea) PE=2 SV=1	PREDICTED: 60S ribosomal protein L24-like [Cucumis sativus]
Cla015390	1.8719e-09	-1.85385	down	--	--	--	--	--	PREDICTED: 39S ribosomal protein L41-A, mitochondrial-like [Cucumis sativus]
Cla000829	0.000285178	-1.27297	down	[J]	Translation, ribosomal structure and biogenesis	Biological Process: RNA methylation (GO:0001510);; Molecular Function: structural constituent of ribosome (GO:0003735);; Cellular Component: nucleolus (GO:0005730);; Cellular Component: endoplasmic reticulum (GO:0005783);; Cellular Component: plasma membrane (GO:0005886);; Biological Process: translation (GO:0006412);; Cellular Component: plasmodesma (GO:0009506);; Cellular Component: chloroplast…	K02934|6e-99|vvi:100252724|hypothetical protein LOC100252724	60S ribosomal protein L6-2 GN=RPL6B OS=Arabidopsis thaliana (Mouse-ear cress) PE=2 SV=1	PREDICTED: 60S ribosomal protein L6-like [Cucumis sativus]
Cla017456	2.52775e-11	-1.98214	down	[J]	Translation, ribosomal structure and biogenesis	Biological Process: RNA methylation (GO:0001510);; Molecular Function: RNA binding (GO:0003723);; Molecular Function: structural constituent of ribosome (GO:0003735);; Cellular Component: cell wall (GO:0005618);; Cellular Component: nucleus (GO:0005634);; Cellular Component: nucleolus (GO:0005730);; Cellular Component: Golgi apparatus (GO:0005794);; Cellular Component: plasma membrane (GO:0005886…	K02981|1e-137|vvi:100260573|hypothetical protein LOC100260573	40S ribosomal protein S2-4 GN=RPS2D OS=Arabidopsis thaliana (Mouse-ear cress) PE=2 SV=1	PREDICTED: 40S ribosomal protein S2-3-like [Cucumis sativus]
Cla009786	0.00442077	-1.784	down	[J]	Translation, ribosomal structure and biogenesis	Molecular Function: structural constituent of ribosome (GO:0003735);; Biological Process: translation (GO:0006412);; Cellular Component: large ribosomal subunit (GO:0015934);; Cellular Component: ribonucleoprotein complex (GO:0030529);; Cellular Component: intracellular membrane-bounded organelle (GO:0043231);; Cellular Component: cytoplasmic part (GO:0044444);;	K02874|7e-60|rcu:RCOM_0605290|50S ribosomal protein L14, putative	50S ribosomal protein L14, chloroplastic GN=rpl14 OS=Phaeodactylum tricornutum (strain CCAP 1055/1) PE=3 SV=1	PREDICTED: 50S ribosomal protein L14-like [Cucumis sativus]
Cla002916	1.51437e-08	-1.80334	down	[J]	Translation, ribosomal structure and biogenesis	Molecular Function: structural constituent of ribosome (GO:0003735);; Cellular Component: ribosome (GO:0005840);; Biological Process: translation (GO:0006412);; Biological Process: heme biosynthetic process (GO:0006783);; Molecular Function: 5S rRNA binding (GO:0008097);; Molecular Function: zinc ion binding (GO:0008270);; Cellular Component: chloroplast (GO:0009507);; Molecular Function: cobalt …	--	--	PREDICTED: 50S ribosomal protein L25-like [Cucumis sativus]
Cla015738	1.21861e-05	-1.41647	down	[J]	Translation, ribosomal structure and biogenesis	Molecular Function: structural constituent of ribosome (GO:0003735);; Cellular Component: cell wall (GO:0005618);; Biological Process: translation (GO:0006412);; Cellular Component: plasmodesma (GO:0009506);; Cellular Component: chloroplast (GO:0009507);; Biological Process: embryo development ending in seed dormancy (GO:0009793);; Cellular Component: membrane (GO:0016020);; Molecular Function: r…	K02949|3e-79|rcu:RCOM_0510080|40S ribosomal protein S11, putative	40S ribosomal protein S11 GN=RPS11 OS=Zea mays (Maize) PE=2 SV=1	PREDICTED: 40S ribosomal protein S11-3-like [Cucumis sativus]
Cla015087	1.33987e-06	-1.69805	down	[J]	Translation, ribosomal structure and biogenesis	Biological Process: RNA methylation (GO:0001510);; Molecular Function: structural constituent of ribosome (GO:0003735);; Cellular Component: nucleolus (GO:0005730);; Cellular Component: plasma membrane (GO:0005886);; Biological Process: gluconeogenesis (GO:0006094);; Biological Process: glycolytic process (GO:0006096);; Biological Process: chromatin silencing (GO:0006342);; Biological Process: tr…	K02885|1e-106|vvi:100246855|similar to 60S ribosomal protein L19	60S ribosomal protein L19-1 GN=F22D16.23 OS=Arabidopsis thaliana (Mouse-ear cress) PE=2 SV=1	PREDICTED: 60S ribosomal protein L19-2-like [Cucumis sativus]
Cla000541	0.00196828	-1.09374	down	[J]	Translation, ribosomal structure and biogenesis	Molecular Function: structural constituent of ribosome (GO:0003735);; Cellular Component: nucleolus (GO:0005730);; Cellular Component: mitochondrion (GO:0005739);; Biological Process: translation (GO:0006412);; Cellular Component: plastid (GO:0009536);; Cellular Component: small ribosomal subunit (GO:0015935);; Cellular Component: cytosolic small ribosomal subunit (GO:0022627);;	--	40S ribosomal protein S23 GN=RPS23 OS=Fragaria ananassa (Strawberry) PE=2 SV=1	PREDICTED: 40S ribosomal protein S23-like [Solanum lycopersicum]
Cla013684	9.41738e-05	-1.12417	down	[J]	Translation, ribosomal structure and biogenesis	Biological Process: ribosomal small subunit assembly (GO:0000028);; Molecular Function: structural constituent of ribosome (GO:0003735);; Cellular Component: nucleolus (GO:0005730);; Cellular Component: Golgi apparatus (GO:0005794);; Cellular Component: ribosome (GO:0005840);; Cellular Component: plasma membrane (GO:0005886);; Biological Process: translation (GO:0006412);; Biological Process: tra…	--	40S ribosomal protein S17-4 GN=RPS17D OS=Arabidopsis thaliana (Mouse-ear cress) PE=2 SV=3	PREDICTED: 40S ribosomal protein S17-4-like isoform 1 [Cucumis sativus]
Cla018755	0.00950225	-1.3958	down	[J]	Translation, ribosomal structure and biogenesis	Molecular Function: structural constituent of ribosome (GO:0003735);; Cellular Component: ribosome (GO:0005840);; Biological Process: pentose-phosphate shunt (GO:0006098);; Biological Process: translation (GO:0006412);; Cellular Component: chloroplast (GO:0009507);; Cellular Component: plastid (GO:0009536);;	--	50S ribosomal protein L35, chloroplastic (Precursor) GN=RPL35 OS=Spinacia oleracea (Spinach) PE=1 SV=1	PREDICTED: 50S ribosomal protein L35, chloroplastic-like [Cucumis sativus]
Cla001098	0.000832523	-1.15902	down	[J]	Translation, ribosomal structure and biogenesis	Biological Process: RNA methylation (GO:0001510);; Molecular Function: RNA binding (GO:0003723);; Molecular Function: structural constituent of ribosome (GO:0003735);; Cellular Component: nucleolus (GO:0005730);; Cellular Component: plasma membrane (GO:0005886);; Biological Process: rRNA processing (GO:0006364);; Biological Process: translation (GO:0006412);; Cellular Component: plasmodesma (GO:0…	K02865|1e-101|osa:4329171|Os02g0321900	60S ribosomal protein L10a-3 GN=RPL10AC OS=Arabidopsis thaliana (Mouse-ear cress) PE=2 SV=1	PREDICTED: 60S ribosomal protein L10a-1-like [Cucumis sativus]
Cla019826	0.0019552	-1.13893	down	[J]	Translation, ribosomal structure and biogenesis	Molecular Function: nucleotide binding (GO:0000166);; Biological Process: maturation of SSU-rRNA from tricistronic rRNA transcript (SSU-rRNA, 5.8S rRNA, LSU-rRNA) (GO:0000462);; Biological Process: RNA methylation (GO:0001510);; Molecular Function: structural constituent of ribosome (GO:0003735);; Cellular Component: nucleolus (GO:0005730);; Cellular Component: vacuolar membrane (GO:0005774);; Ce…	K02974|5e-70|vvi:100243420|hypothetical protein LOC100243420	40S ribosomal protein S24-1 GN=RPS24A OS=Arabidopsis thaliana (Mouse-ear cress) PE=2 SV=1	40S ribosomal protein s24 [Cucumis melo subsp. melo]
Cla014756	3.07693e-05	-1.36036	down	[J]	Translation, ribosomal structure and biogenesis	Biological Process: RNA methylation (GO:0001510);; Molecular Function: structural constituent of ribosome (GO:0003735);; Cellular Component: cell wall (GO:0005618);; Cellular Component: nucleolus (GO:0005730);; Cellular Component: vacuole (GO:0005773);; Biological Process: translation (GO:0006412);; Cellular Component: plasmodesma (GO:0009506);; Cellular Component: membrane (GO:0016020);; Cellula…	K02966|1e-58|pop:POPTR_556400|hypothetical protein	40S ribosomal protein S19-1 GN=RPS19A OS=Arabidopsis thaliana (Mouse-ear cress) PE=2 SV=1	PREDICTED: 40S ribosomal protein S19-3-like [Cucumis sativus]
Cla004317	1.10752e-06	-1.66433	down	[J]	Translation, ribosomal structure and biogenesis	Molecular Function: structural constituent of ribosome (GO:0003735);; Biological Process: translation (GO:0006412);; Cellular Component: membrane (GO:0016020);; Cellular Component: cytosolic large ribosomal subunit (GO:0022625);; Biological Process: ribosome biogenesis (GO:0042254);;	K02917|9e-57|rcu:RCOM_0498290|60S ribosomal protein L35a, putative	60S ribosomal protein L35a-3 GN=RPL35AC OS=Arabidopsis thaliana (Mouse-ear cress) PE=3 SV=1	PREDICTED: 60S ribosomal protein L35a-1-like [Cucumis sativus]
Cla013782	4.78311e-06	-1.58519	down	[J]	Translation, ribosomal structure and biogenesis	Biological Process: RNA methylation (GO:0001510);; Molecular Function: RNA binding (GO:0003723);; Molecular Function: structural constituent of ribosome (GO:0003735);; Molecular Function: protein binding (GO:0005515);; Cellular Component: cell wall (GO:0005618);; Cellular Component: nucleolus (GO:0005730);; Cellular Component: vacuolar membrane (GO:0005774);; Cellular Component: Golgi apparatus (…	K02964|1e-83|rcu:RCOM_0961900|40S ribosomal protein S18, putative	40S ribosomal protein S18 GN=RPS18C OS=Arabidopsis thaliana (Mouse-ear cress) PE=1 SV=1	PREDICTED: 40S ribosomal protein S18-like [Cucumis sativus]
Cla022976	2.33863e-05	-1.38452	down	[J]	Translation, ribosomal structure and biogenesis	Biological Process: RNA methylation (GO:0001510);; Molecular Function: structural constituent of ribosome (GO:0003735);; Cellular Component: vacuolar membrane (GO:0005774);; Cellular Component: Golgi apparatus (GO:0005794);; Cellular Component: plasma membrane (GO:0005886);; Biological Process: translation (GO:0006412);; Biological Process: proteolysis (GO:0006508);; Molecular Function: peptidase…	--	60S ribosomal protein L17-2 GN=RPL17B OS=Arabidopsis thaliana (Mouse-ear cress) PE=2 SV=2	PREDICTED: 60S ribosomal protein L17-2-like [Cucumis sativus]
Cla015108	0.00604206	-1.93519	down	[J]	Translation, ribosomal structure and biogenesis	Molecular Function: structural constituent of ribosome (GO:0003735);; Biological Process: translation (GO:0006412);; Cellular Component: large ribosomal subunit (GO:0015934);; Cellular Component: ribonucleoprotein complex (GO:0030529);; Cellular Component: intracellular membrane-bounded organelle (GO:0043231);; Cellular Component: cytoplasmic part (GO:0044444);;	K02874|7e-60|rcu:RCOM_0605290|50S ribosomal protein L14, putative	50S ribosomal protein L14, chloroplastic GN=rpl14 OS=Phaeodactylum tricornutum (strain CCAP 1055/1) PE=3 SV=1	PREDICTED: 50S ribosomal protein L14-like [Cucumis sativus]
Cla014273	3.46639e-09	-2.02022	down	[J]	Translation, ribosomal structure and biogenesis	Molecular Function: RNA binding (GO:0003723);; Molecular Function: structural constituent of ribosome (GO:0003735);; Cellular Component: ribosome (GO:0005840);; Biological Process: translation (GO:0006412);; Cellular Component: large ribosomal subunit (GO:0015934);;	K02938|1e-148|pop:POPTR_1111495|hypothetical protein	60S ribosomal protein L8 GN=RPL8 OS=Solanum lycopersicum (Tomato) PE=2 SV=1	PREDICTED: 60S ribosomal protein L8-like [Cucumis sativus]
Cla016624	7.62269e-08	-1.76089	down	[J]	Translation, ribosomal structure and biogenesis	Biological Process: RNA methylation (GO:0001510);; Molecular Function: structural constituent of ribosome (GO:0003735);; Cellular Component: nucleus (GO:0005634);; Biological Process: translation (GO:0006412);; Biological Process: response to salt stress (GO:0009651);; Biological Process: photorespiration (GO:0009853);; Cellular Component: cytosolic small ribosomal subunit (GO:0022627);; Biologic…	K02951|4e-63|pop:POPTR_551211|hypothetical protein	40S ribosomal protein S12 GN=RPS12 OS=Hordeum vulgare (Barley) PE=1 SV=1	PREDICTED: 40S ribosomal protein S12-like [Cucumis sativus]
Cla015269	0.00038949	-1.56469	down	[R]	General function prediction only	Molecular Function: nucleotide binding (GO:0000166);; Molecular Function: RNA binding (GO:0003723);; Cellular Component: ribosome (GO:0005840);; Biological Process: mRNA processing (GO:0006397);; Molecular Function: poly(U) RNA binding (GO:0008266);; Cellular Component: chloroplast thylakoid membrane (GO:0009535);; Cellular Component: chloroplast stroma (GO:0009570);; Biological Process: cold acc…	--	30S ribosomal protein 2, chloroplastic (Precursor) GN=PSRP2 OS=Spinacia oleracea (Spinach) PE=1 SV=1	PREDICTED: 30S ribosomal protein 2, chloroplastic-like [Cucumis sativus]
Cla015071	5.49945e-07	-1.44823	down	--	--	Biological Process: RNA methylation (GO:0001510);; Molecular Function: structural constituent of ribosome (GO:0003735);; Cellular Component: nucleolus (GO:0005730);; Cellular Component: plasma membrane (GO:0005886);; Biological Process: translation (GO:0006412);; Cellular Component: plasmodesma (GO:0009506);; Cellular Component: chloroplast (GO:0009507);; Cellular Component: cytosolic large ribos…	K02891|1e-60|vvi:100260136|hypothetical protein LOC100260136	60S ribosomal protein L22-2 GN=RPL22B OS=Arabidopsis thaliana (Mouse-ear cress) PE=2 SV=1	PREDICTED: 60S ribosomal protein L22-2-like [Cucumis sativus]
Cla006965	0.00149941	-1.09828	down	[J]	Translation, ribosomal structure and biogenesis	Biological Process: cytokinesis by cell plate formation (GO:0000911);; Biological Process: RNA methylation (GO:0001510);; Molecular Function: structural constituent of ribosome (GO:0003735);; Cellular Component: cell wall (GO:0005618);; Cellular Component: nucleolus (GO:0005730);; Cellular Component: mitochondrion (GO:0005739);; Cellular Component: endoplasmic reticulum (GO:0005783);; Cellular Co…	K02953|3e-74|rcu:RCOM_1611610|40S ribosomal protein S13, putative	40S ribosomal protein S13 GN=RPS13 OS=Glycine max (Soybean) PE=2 SV=1	PREDICTED: 40S ribosomal protein S13-like [Cucumis sativus]
Cla019619	4.06376e-06	-1.64251	down	[J]	Translation, ribosomal structure and biogenesis	Molecular Function: structural constituent of ribosome (GO:0003735);; Cellular Component: nucleolus (GO:0005730);; Biological Process: translation (GO:0006412);; Cellular Component: chloroplast (GO:0009507);; Cellular Component: cytosolic large ribosomal subunit (GO:0022625);; Biological Process: ribosome biogenesis (GO:0042254);;	K02912|9e-71|rcu:RCOM_0634780|60S ribosomal protein L32, putative	60S ribosomal protein L32-1 GN=RPL32A OS=Arabidopsis thaliana (Mouse-ear cress) PE=2 SV=2	PREDICTED: 60S ribosomal protein L32-1-like [Cucumis sativus]
Cla016393	0.000177123	-1.17168	down	[J]	Translation, ribosomal structure and biogenesis	Biological Process: RNA methylation (GO:0001510);; Molecular Function: RNA binding (GO:0003723);; Molecular Function: structural constituent of ribosome (GO:0003735);; Molecular Function: protein binding (GO:0005515);; Cellular Component: cell wall (GO:0005618);; Cellular Component: nucleolus (GO:0005730);; Cellular Component: vacuolar membrane (GO:0005774);; Cellular Component: Golgi apparatus (…	K02964|1e-68|rcu:RCOM_0961900|40S ribosomal protein S18, putative	40S ribosomal protein S18 GN=RPS18C OS=Arabidopsis thaliana (Mouse-ear cress) PE=1 SV=1	PREDICTED: 40S ribosomal protein S18-like [Cucumis sativus]
Cla007560	0.000425745	-1.28164	down	[J]	Translation, ribosomal structure and biogenesis	Cellular Component: plastid small ribosomal subunit (GO:0000312);; Biological Process: RNA methylation (GO:0001510);; Molecular Function: RNA binding (GO:0003723);; Molecular Function: structural constituent of ribosome (GO:0003735);; Cellular Component: nucleolus (GO:0005730);; Cellular Component: vacuolar membrane (GO:0005774);; Cellular Component: Golgi apparatus (GO:0005794);; Cellular Compon…	K02958|2e-77|rcu:RCOM_0992390|40S ribosomal protein S15, putative	40S ribosomal protein S15 GN=RPS15 OS=Elaeis oleifera (American oil palm) PE=2 SV=1	PREDICTED: 40S ribosomal protein S15-like [Cucumis sativus]
Cla004936	7.07536e-05	-1.56525	down	[J]	Translation, ribosomal structure and biogenesis	Biological Process: RNA methylation (GO:0001510);; Molecular Function: structural constituent of ribosome (GO:0003735);; Cellular Component: nucleolus (GO:0005730);; Cellular Component: vacuole (GO:0005773);; Cellular Component: plasma membrane (GO:0005886);; Biological Process: translation (GO:0006412);; Cellular Component: chloroplast envelope (GO:0009941);; Biological Process: adaxial/abaxial …	K02940|1e-97|rcu:RCOM_1315040|60S ribosomal protein L9, putative	60S ribosomal protein L9 GN=RPL9 OS=Pisum sativum (Garden pea) PE=1 SV=1	PREDICTED: 60S ribosomal protein L9-like [Cucumis sativus]
DEGs related to root morphogenesis
Actin
Cla004014	4.9843e-10	-2.15244	down	[Z]	Cytoskeleton	Molecular Function: structural constituent of cytoskeleton (GO:0005200);; Molecular Function: protein binding (GO:0005515);; Molecular Function: ATP binding (GO:0005524);; Cellular Component: cell wall (GO:0005618);; Cellular Component: nucleus (GO:0005634);; Cellular Component: nucleolus (GO:0005730);; Cellular Component: cytoplasm (GO:0005737);; Cellular Component: mitochondrion (GO:0005739);; …	--	Actin OS=Nicotiana tabacum (Common tobacco) PE=3 SV=1	PREDICTED: actin-97-like [Cucumis sativus]
Cla018211	1.12356e-19	-4.57595	down	[Z]	Cytoskeleton	Molecular Function: structural constituent of cytoskeleton (GO:0005200);; Molecular Function: protein binding (GO:0005515);; Molecular Function: ATP binding (GO:0005524);; Cellular Component: cell wall (GO:0005618);; Cellular Component: nucleus (GO:0005634);; Cellular Component: nucleolus (GO:0005730);; Cellular Component: cytoplasm (GO:0005737);; Cellular Component: mitochondrion (GO:0005739);; …	--	Actin OS=Gossypium hirsutum (Upland cotton) PE=3 SV=1	PREDICTED: actin-like [Cucumis sativus]
Cla017545	6.20565e-09	-3.33873	down	[Z]	Cytoskeleton	Molecular Function: structural constituent of cytoskeleton (GO:0005200);; Molecular Function: protein binding (GO:0005515);; Molecular Function: ATP binding (GO:0005524);; Cellular Component: cell wall (GO:0005618);; Cellular Component: nucleus (GO:0005634);; Cellular Component: nucleolus (GO:0005730);; Cellular Component: cytoplasm (GO:0005737);; Cellular Component: mitochondrion (GO:0005739);; …	--	Actin OS=Gossypium hirsutum (Upland cotton) PE=3 SV=1	PREDICTED: actin-like [Cucumis sativus]
Cla018229	0.000172369	-1.08305	down	--	--	Biological Process: cell morphogenesis (GO:0000902);; Molecular Function: actin binding (GO:0003779);; Cellular Component: nucleus (GO:0005634);; Cellular Component: mitochondrion (GO:0005739);; Cellular Component: cytosol (GO:0005829);; Cellular Component: actin filament (GO:0005884);; Cellular Component: plasma membrane (GO:0005886);; Biological Process: gluconeogenesis (GO:0006094);; Biologica…	K05765|1e-64|vvi:100263646|hypothetical protein LOC100263646	Actin-depolymerizing factor 1 GN=ADF1 OS=Petunia hybrida (Petunia) PE=2 SV=1	PREDICTED: actin-depolymerizing factor 1-like [Cucumis sativus]
Cla004485	2.50738e-06	2.1003	up	[Z]	Cytoskeleton	Molecular Function: structural constituent of cytoskeleton (GO:0005200);; Molecular Function: binding (GO:0005488);; Cellular Component: nucleus (GO:0005634);; Cellular Component: cytoplasm (GO:0005737);; Cellular Component: mitochondrion (GO:0005739);; Biological Process: root epidermal cell differentiation (GO:0010053);; Biological Process: actin filament-based process (GO:0030029);; Cellular C…	--	Actin-related protein 8 GN=ARP8 OS=Arabidopsis thaliana (Mouse-ear cress) PE=2 SV=1	PREDICTED: actin-related protein 8-like [Cucumis sativus]
Cla021541	0.000510828	-1.00529	down	[Z]	Cytoskeleton	Cellular Component: cytoplasm (GO:0005737);; Biological Process: chromatin remodeling (GO:0006338);; Biological Process: vegetative to reproductive phase transition of meristem (GO:0010228);; Cellular Component: Ino80 complex (GO:0031011);;	K11673|0.0|vvi:100254451|hypothetical protein LOC100254451	Actin-related protein 9 GN=ARP9 OS=Arabidopsis thaliana (Mouse-ear cress) PE=2 SV=1	PREDICTED: actin-related protein 9-like, partial [Cucumis sativus]
Cla013304	0.000721339	-1.79813	down	[Z]	Cytoskeleton	Molecular Function: structural constituent of cytoskeleton (GO:0005200);; Molecular Function: protein binding (GO:0005515);; Molecular Function: ATP binding (GO:0005524);; Cellular Component: cell wall (GO:0005618);; Cellular Component: nucleus (GO:0005634);; Cellular Component: nucleolus (GO:0005730);; Cellular Component: cytoplasm (GO:0005737);; Cellular Component: mitochondrion (GO:0005739);; …	K05692|0.0|rcu:RCOM_0503940|actin, putative	Actin OS=Gossypium hirsutum (Upland cotton) PE=3 SV=1	putative actin-97 protein [Linum usitatissimum]
Tubulin
Cla007342	7.10241e-08	-1.63981	down	[Z]	Cytoskeleton	Biological Process: polysaccharide biosynthetic process (GO:0000271);; Molecular Function: GTPase activity (GO:0003924);; Molecular Function: structural constituent of cytoskeleton (GO:0005200);; Molecular Function: GTP binding (GO:0005525);; Cellular Component: cell wall (GO:0005618);; Cellular Component: microtubule (GO:0005874);; Cellular Component: plasma membrane (GO:0005886);; Biological Pr…	K07375|0.0|ath:AT5G12250|TUB6	Tubulin beta-1 chain GN=TUBB1 OS=Triticum aestivum (Wheat) PE=2 SV=1	PREDICTED: tubulin beta-2 chain-like [Cucumis sativus]
Cla018132	4.22247e-06	-1.71408	down	[Z]	Cytoskeleton	Molecular Function: GTPase activity (GO:0003924);; Molecular Function: structural constituent of cytoskeleton (GO:0005200);; Molecular Function: GTP binding (GO:0005525);; Cellular Component: cell wall (GO:0005618);; Cellular Component: nucleolus (GO:0005730);; Cellular Component: vacuole (GO:0005773);; Cellular Component: Golgi apparatus (GO:0005794);; Cellular Component: cytosol (GO:0005829);; …	--	Tubulin beta-8 chain GN=MRO11.10 OS=Arabidopsis thaliana (Mouse-ear cress) PE=2 SV=2	PREDICTED: tubulin beta-1 chain-like [Cucumis sativus]
Cla003129	2.90222e-08	-1.82754	down	[Z]	Cytoskeleton	Biological Process: microtubule cytoskeleton organization (GO:0000226);; Biological Process: cell morphogenesis (GO:0000902);; Molecular Function: GTPase activity (GO:0003924);; Molecular Function: structural constituent of cytoskeleton (GO:0005200);; Molecular Function: protein binding (GO:0005515);; Molecular Function: GTP binding (GO:0005525);; Cellular Component: cell wall (GO:0005618);; Cell…	K07374|0.0|vvi:100260286|hypothetical protein LOC100260286	Tubulin alpha-3 chain GN=TUBA3 OS=Eleusine indica (Goosegrass) PE=2 SV=1	PREDICTED: tubulin alpha-3 chain-like [Cucumis sativus]
Cla017951	3.17327e-16	-3.31798	down	[Z]	Cytoskeleton	Molecular Function: GTPase activity (GO:0003924);; Molecular Function: structural constituent of cytoskeleton (GO:0005200);; Molecular Function: GTP binding (GO:0005525);; Cellular Component: cell wall (GO:0005618);; Cellular Component: nucleolus (GO:0005730);; Cellular Component: vacuole (GO:0005773);; Cellular Component: Golgi apparatus (GO:0005794);; Cellular Component: microtubule (GO:0005874…	K07375|0.0|vvi:100247828|hypothetical protein LOC100247828	Tubulin beta-3 chain GN=MRG21.12 OS=Arabidopsis thaliana (Mouse-ear cress) PE=2 SV=2	PREDICTED: tubulin beta-1 chain-like [Cucumis sativus]
Cla006322	8.89233e-07	-1.44049	down	--	--	Biological Process: microtubule cytoskeleton organization (GO:0000226);; Cellular Component: spindle pole (GO:0000922);; Cellular Component: cytoplasm (GO:0005737);; Cellular Component: mitochondrion (GO:0005739);; Cellular Component: microtubule organizing center (GO:0005815);; Cellular Component: microtubule (GO:0005874);; Biological Process: microtubule nucleation (GO:0007020);; Cellular Compo…	--	Gamma-tubulin complex component 4 homolog GN=85P OS=Medicago truncatula (Barrel medic) PE=2 SV=1	PREDICTED: gamma-tubulin complex component 4 homolog [Cucumis sativus]
Cla001615	1.14219e-15	-2.35111	down	[Z]	Cytoskeleton	Biological Process: microtubule cytoskeleton organization (GO:0000226);; Biological Process: cell morphogenesis (GO:0000902);; Molecular Function: GTPase activity (GO:0003924);; Molecular Function: structural constituent of cytoskeleton (GO:0005200);; Molecular Function: protein binding (GO:0005515);; Molecular Function: GTP binding (GO:0005525);; Cellular Component: cell wall (GO:0005618);; Cell…	K07374|0.0|rcu:RCOM_1382920|tubulin alpha chain, putative	Tubulin alpha-4 chain OS=Gossypium hirsutum (Upland cotton) PE=2 SV=1	PREDICTED: tubulin alpha-4 chain-like [Cucumis sativus]
Cla018457	2.65081e-09	4.94083	up	[Z]	Cytoskeleton	Biological Process: polysaccharide biosynthetic process (GO:0000271);; Molecular Function: GTPase activity (GO:0003924);; Molecular Function: structural constituent of cytoskeleton (GO:0005200);; Molecular Function: GTP binding (GO:0005525);; Cellular Component: cell wall (GO:0005618);; Cellular Component: cytoplasm (GO:0005737);; Cellular Component: vacuole (GO:0005773);; Cellular Component: mic…	K07375|0.0|vvi:100259401|hypothetical protein LOC100259401	Tubulin beta-4 chain GN=TUBB4 OS=Eleusine indica (Goosegrass) PE=2 SV=1	PREDICTED: tubulin beta-1 chain-like [Cucumis sativus]
Cla014067	2.3338e-13	-2.54876	down	[Z]	Cytoskeleton	Biological Process: microtubule cytoskeleton organization (GO:0000226);; Biological Process: cell morphogenesis (GO:0000902);; Molecular Function: GTPase activity (GO:0003924);; Molecular Function: structural constituent of cytoskeleton (GO:0005200);; Molecular Function: protein binding (GO:0005515);; Molecular Function: GTP binding (GO:0005525);; Cellular Component: cell wall (GO:0005618);; Cell…	K07374|0.0|rcu:RCOM_1382920|tubulin alpha chain, putative	Tubulin alpha chain GN=TUBA OS=Prunus dulcis (Almond) PE=2 SV=1	PREDICTED: tubulin alpha chain-like [Cucumis sativus]
Cla022418	0.000192871	-1.932	down	[Z]	Cytoskeleton	Biological Process: polysaccharide biosynthetic process (GO:0000271);; Molecular Function: GTPase activity (GO:0003924);; Molecular Function: structural constituent of cytoskeleton (GO:0005200);; Molecular Function: GTP binding (GO:0005525);; Cellular Component: cell wall (GO:0005618);; Cellular Component: nucleolus (GO:0005730);; Cellular Component: vacuolar membrane (GO:0005774);; Cellular Comp…	K07375|0.0|rcu:RCOM_1598040|tubulin beta chain, putative	Tubulin beta-6 chain OS=Gossypium hirsutum (Upland cotton) PE=2 SV=1	PREDICTED: tubulin beta-1 chain-like [Cucumis sativus]
Cla006456	3.58206e-09	-2.78839	down	[Z]	Cytoskeleton	Biological Process: microtubule cytoskeleton organization (GO:0000226);; Biological Process: cell morphogenesis (GO:0000902);; Molecular Function: GTPase activity (GO:0003924);; Molecular Function: structural constituent of cytoskeleton (GO:0005200);; Molecular Function: protein binding (GO:0005515);; Molecular Function: GTP binding (GO:0005525);; Cellular Component: cell wall (GO:0005618);; Cell…	K07374|0.0|rcu:RCOM_1382920|tubulin alpha chain, putative	Tubulin alpha chain GN=TUBA OS=Prunus dulcis (Almond) PE=2 SV=1	PREDICTED: tubulin alpha chain-like [Cucumis sativus]
Microtubule-associated protein (MAP)
Cla004169	2.28594e-06	-1.52722	down	--	--	Biological Process: microtubule cytoskeleton organization (GO:0000226);; Biological Process: mitotic cell cycle (GO:0000278);; Biological Process: RNA processing (GO:0006396);; Biological Process: multicellular organismal development (GO:0007275);; Molecular Function: microtubule binding (GO:0008017);; Biological Process: unidimensional cell growth (GO:0009826);; Cellular Component: cortical micr…	--	Microtubule-associated protein TORTIFOLIA1 GN=T24A18.10 OS=Arabidopsis thaliana (Mouse-ear cress) PE=1 SV=2	PREDICTED: microtubule-associated protein TORTIFOLIA1-like [Cucumis sativus]
Cla022911	5.09697e-11	-2.27802	down	--	--	Biological Process: polysaccharide catabolic process (GO:0000272);; Biological Process: cytokinesis (GO:0000910);; Biological Process: cytokinesis by cell plate formation (GO:0000911);; Biological Process: microtubule bundle formation (GO:0001578);; Cellular Component: nucleus (GO:0005634);; Cellular Component: mitochondrion (GO:0005739);; Cellular Component: spindle (GO:0005819);; Cellular Compo…	--	65-kDa microtubule-associated protein 5 GN=MAP65-5 OS=Arabidopsis thaliana (Mouse-ear cress) PE=1 SV=2	PREDICTED: 65-kDa microtubule-associated protein 5-like [Cucumis sativus]
Cla012108	1.71517e-05	-1.23273	down	--	--	Cellular Component: nucleus (GO:0005634);; Cellular Component: plasma membrane (GO:0005886);; Biological Process: double-strand break repair (GO:0006302);; Biological Process: mitotic recombination (GO:0006312);; Biological Process: methylation-dependent chromatin silencing (GO:0006346);; Biological Process: cytoskeleton organization (GO:0007010);; Biological Process: sister chromatid cohesion (G…	--	Microtubule-associated protein 70-2 GN=P0487D09.19-1 OS=Oryza sativa subsp. japonica (Rice) PE=2 SV=1	PREDICTED: microtubule-associated protein 70-2-like [Cucumis sativus]
Cla021906	0.000151074	1.78644	up	--	--	--	--	Microtubule-associated protein TORTIFOLIA1 GN=T24A18.10 OS=Arabidopsis thaliana (Mouse-ear cress) PE=1 SV=2	PREDICTED: microtubule-associated protein TORTIFOLIA1-like [Cucumis sativus]
Cla018624	8.39741e-09	-2.52515	down	[DZ]	--	Biological Process: mitotic cell cycle (GO:0000278);; Biological Process: cytokinesis by cell plate formation (GO:0000911);; Cellular Component: cell wall (GO:0005618);; Cellular Component: nucleus (GO:0005634);; Cellular Component: nucleolus (GO:0005730);; Cellular Component: microtubule organizing center (GO:0005815);; Cellular Component: spindle microtubule (GO:0005876);; Molecular Function: m…	K10436|1e-116|pop:POPTR_661879|hypothetical protein	Microtubule-associated protein RP/EB family member 1B GN=EB1B OS=Arabidopsis thaliana (Mouse-ear cress) PE=1 SV=1	PREDICTED: microtubule-associated protein RP/EB family member 1B-like [Cucumis sativus]
Cla013977	8.5921e-24	-3.28822	down	[DZ]	--	Biological Process: mitotic cell cycle (GO:0000278);; Biological Process: cytokinesis by cell plate formation (GO:0000911);; Cellular Component: cell wall (GO:0005618);; Cellular Component: nucleolus (GO:0005730);; Cellular Component: microtubule organizing center (GO:0005815);; Cellular Component: spindle (GO:0005819);; Cellular Component: spindle microtubule (GO:0005876);; Molecular Function: m…	--	Microtubule-associated protein RP/EB family member 1C GN=EB1C OS=Arabidopsis thaliana (Mouse-ear cress) PE=1 SV=1	PREDICTED: microtubule-associated protein RP/EB family member 1C-like [Cucumis sativus]
Cla001032	6.09127e-38	-4.19135	down	--	--	Biological Process: cytokinesis (GO:0000910);; Cellular Component: cytoplasm (GO:0005737);; Biological Process: DNA replication initiation (GO:0006270);; Biological Process: regulation of DNA replication (GO:0006275);; Biological Process: methylation-dependent chromatin silencing (GO:0006346);; Biological Process: transport (GO:0006810);; Biological Process: microtubule-based process (GO:0007017)…	--	Microtubule-associated protein TORTIFOLIA1 GN=T24A18.10 OS=Arabidopsis thaliana (Mouse-ear cress) PE=1 SV=2	PREDICTED: microtubule-associated protein TORTIFOLIA1-like [Cucumis sativus]
Cla006250	1.12408e-21	-3.04495	down	--	--	Biological Process: polysaccharide catabolic process (GO:0000272);; Biological Process: cytokinesis by cell plate formation (GO:0000911);; Biological Process: microtubule bundle formation (GO:0001578);; Cellular Component: nucleus (GO:0005634);; Cellular Component: mitochondrion (GO:0005739);; Cellular Component: cytosol (GO:0005829);; Biological Process: starch metabolic process (GO:0005982);; B…	--	65-kDa microtubule-associated protein 3 GN=K17N15.15 OS=Arabidopsis thaliana (Mouse-ear cress) PE=1 SV=1	PREDICTED: 65-kDa microtubule-associated protein 3-like [Cucumis sativus]
Cla006767	3.60911e-27	-3.93669	down	[DZ]	--	Biological Process: mitotic cell cycle (GO:0000278);; Biological Process: cytokinesis by cell plate formation (GO:0000911);; Cellular Component: cell wall (GO:0005618);; Cellular Component: nucleolus (GO:0005730);; Cellular Component: microtubule organizing center (GO:0005815);; Cellular Component: spindle (GO:0005819);; Cellular Component: spindle microtubule (GO:0005876);; Molecular Function: m…	--	Microtubule-associated protein RP/EB family member 1C GN=EB1C OS=Arabidopsis thaliana (Mouse-ear cress) PE=1 SV=1	PREDICTED: microtubule-associated protein RP/EB family member 1C-like [Cucumis sativus]
Cla003577	3.54146e-30	-3.53555	down	--	--	Biological Process: microtubule cytoskeleton organization (GO:0000226);; Biological Process: polysaccharide catabolic process (GO:0000272);; Biological Process: cytokinesis (GO:0000910);; Biological Process: cytokinesis by cell plate formation (GO:0000911);; Biological Process: microtubule bundle formation (GO:0001578);; Cellular Component: nucleus (GO:0005634);; Cellular Component: mitochondrion…	--	65-kDa microtubule-associated protein 3 GN=K17N15.15 OS=Arabidopsis thaliana (Mouse-ear cress) PE=1 SV=1	PREDICTED: 65-kDa microtubule-associated protein 3-like [Cucumis sativus]
Xyloglucan endotransglucosylase/hydrolase protein (XTHs)
Cla017195	0.00530025	-1.00246	down	[G]	Carbohydrate transport and metabolism	Biological Process: polysaccharide biosynthetic process (GO:0000271);; Molecular Function: hydrolase activity, hydrolyzing O-glycosyl compounds (GO:0004553);; Cellular Component: Golgi apparatus (GO:0005794);; Biological Process: cellular glucan metabolic process (GO:0006073);; Biological Process: pattern specification process (GO:0007389);; Biological Process: regulation of cell size (GO:0008361…	K08235|1e-152|pop:POPTR_712150|hypothetical protein	Probable xyloglucan endotransglucosylase/hydrolase protein B (Precursor) GN=XTHB OS=Phaseolus angularis (Azuki bean) PE=2 SV=1	PREDICTED: probable xyloglucan endotransglucosylase/hydrolase protein 5-like [Cucumis sativus]
Cla005813	1.6311e-05	1.25508	up	--	--	Molecular Function: hydrolase activity, hydrolyzing O-glycosyl compounds (GO:0004553);; Cellular Component: extracellular region (GO:0005576);; Cellular Component: cell wall (GO:0005618);; Cellular Component: cytoplasm (GO:0005737);; Biological Process: carbohydrate metabolic process (GO:0005975);; Biological Process: cellular glucan metabolic process (GO:0006073);; Biological Process: response t…	--	Probable xyloglucan endotransglucosylase/hydrolase protein 28 (Precursor) OS=Arabidopsis thaliana (Mouse-ear cress) PE=2 SV=1	PREDICTED: probable xyloglucan endotransglucosylase/hydrolase protein 28-like [Cucumis sativus]
Cla006467	0.00428346	-1.1248	down	--	--	Molecular Function: hydrolase activity, hydrolyzing O-glycosyl compounds (GO:0004553);; Cellular Component: extracellular region (GO:0005576);; Cellular Component: cell wall (GO:0005618);; Cellular Component: cytoplasm (GO:0005737);; Biological Process: cellular glucan metabolic process (GO:0006073);; Biological Process: xyloglucan metabolic process (GO:0010411);; Molecular Function: xyloglucan:x…	K08235|1e-141|vvi:100261688|hypothetical protein LOC100261688	Probable xyloglucan endotransglucosylase/hydrolase protein 10 (Precursor) GN=T6B13.14 OS=Arabidopsis thaliana (Mouse-ear cress) PE=2 SV=1	PREDICTED: probable xyloglucan endotransglucosylase/hydrolase protein 10-like [Cucumis sativus]
Cla018814	3.94832e-13	2.21829	up	--	--	Molecular Function: hydrolase activity, hydrolyzing O-glycosyl compounds (GO:0004553);; Cellular Component: cell wall (GO:0005618);; Cellular Component: Golgi apparatus (GO:0005794);; Biological Process: cellular glucan metabolic process (GO:0006073);; Biological Process: response to heat (GO:0009408);; Biological Process: response to cold (GO:0009409);; Cellular Component: plant-type cell wall (…	K14504|1e-130|vvi:100256520|hypothetical protein LOC100256520	Xyloglucan endotransglucosylase/hydrolase protein 22 (Precursor) GN=MUA2.13 OS=Arabidopsis thaliana (Mouse-ear cress) PE=1 SV=1	xyloglucan endotransglucosylase/hydrolase 2 [Cucumis melo]
Cla010096	1.42944e-06	-6.00372	down	--	--	Molecular Function: hydrolase activity, hydrolyzing O-glycosyl compounds (GO:0004553);; Cellular Component: extracellular region (GO:0005576);; Cellular Component: cell wall (GO:0005618);; Cellular Component: integral component of plasma membrane (GO:0005887);; Biological Process: polysaccharide metabolic process (GO:0005976);; Biological Process: cellular glucan metabolic process (GO:0006073);; …	K08235|1e-119|pop:POPTR_731607|hypothetical protein	Probable xyloglucan endotransglucosylase/hydrolase protein 33 (Precursor) GN=XTH33 OS=Arabidopsis thaliana (Mouse-ear cress) PE=2 SV=2	PREDICTED: probable xyloglucan endotransglucosylase/hydrolase protein 33-like [Cucumis sativus]
Cla016245	7.61654e-05	3.61371	up	--	--	Molecular Function: hydrolase activity, hydrolyzing O-glycosyl compounds (GO:0004553);; Cellular Component: extracellular region (GO:0005576);; Cellular Component: cell wall (GO:0005618);; Biological Process: polysaccharide metabolic process (GO:0005976);; Biological Process: cellular glucan metabolic process (GO:0006073);; Cellular Component: plant-type cell wall (GO:0009505);; Cellular Componen…	K08235|1e-149|rcu:RCOM_1316740|Xyloglucan endotransglucosylase/hydrolase protein 2 precursor, putative (EC:2.4.1.207)	Probable xyloglucan endotransglucosylase/hydrolase protein 30 (Precursor) GN=F3C3.5 OS=Arabidopsis thaliana (Mouse-ear cress) PE=2 SV=2	PREDICTED: probable xyloglucan endotransglucosylase/hydrolase protein 30-like [Cucumis sativus]
Cla007500	1.88411e-20	-2.92969	down	--	--	Molecular Function: hydrolase activity, hydrolyzing O-glycosyl compounds (GO:0004553);; Cellular Component: extracellular region (GO:0005576);; Cellular Component: cell wall (GO:0005618);; Biological Process: polysaccharide metabolic process (GO:0005976);; Biological Process: cellular glucan metabolic process (GO:0006073);; Cellular Component: plant-type cell wall (GO:0009505);; Cellular Componen…	K08235|1e-104|pop:POPTR_720800|hypothetical protein	Probable xyloglucan endotransglucosylase/hydrolase protein 28 (Precursor) OS=Arabidopsis thaliana (Mouse-ear cress) PE=2 SV=1	PREDICTED: probable xyloglucan endotransglucosylase/hydrolase protein 28-like [Cucumis sativus]
Cla018641	2.88853e-05	-2.1925	down	[G]	Carbohydrate transport and metabolism	Biological Process: polysaccharide biosynthetic process (GO:0000271);; Molecular Function: hydrolase activity, hydrolyzing O-glycosyl compounds (GO:0004553);; Cellular Component: extracellular region (GO:0005576);; Cellular Component: cell wall (GO:0005618);; Biological Process: cellular glucan metabolic process (GO:0006073);; Biological Process: pattern specification process (GO:0007389);; Biolo…	--	Xyloglucan endotransglucosylase/hydrolase protein 9 (Precursor) GN=F4C21.14 OS=Arabidopsis thaliana (Mouse-ear cress) PE=2 SV=2	PREDICTED: xyloglucan endotransglucosylase/hydrolase protein 9-like [Cucumis sativus]
Cla019403	8.43044e-17	-2.72722	down	[G]	Carbohydrate transport and metabolism	Molecular Function: hydrolase activity, hydrolyzing O-glycosyl compounds (GO:0004553);; Cellular Component: extracellular region (GO:0005576);; Cellular Component: cell wall (GO:0005618);; Cellular Component: Golgi apparatus (GO:0005794);; Biological Process: cellular glucan metabolic process (GO:0006073);; Biological Process: response to heat (GO:0009408);; Biological Process: response to cold (…	K08235|1e-152|rcu:RCOM_0905690|Xyloglucan endotransglucosylase/hydrolase protein A precursor, putative (EC:2.4.1.207)	Probable xyloglucan endotransglucosylase/hydrolase protein 8 (Precursor) GN=XTH8 OS=Arabidopsis thaliana (Mouse-ear cress) PE=2 SV=2	PREDICTED: probable xyloglucan endotransglucosylase/hydrolase protein 8-like [Cucumis sativus]
Cla018815	0.000126553	-4.20247	down	--	--	Molecular Function: hydrolase activity, hydrolyzing O-glycosyl compounds (GO:0004553);; Cellular Component: extracellular region (GO:0005576);; Cellular Component: cell wall (GO:0005618);; Cellular Component: Golgi apparatus (GO:0005794);; Biological Process: cellular glucan metabolic process (GO:0006073);; Biological Process: response to heat (GO:0009408);; Biological Process: response to cold (…	--	Probable xyloglucan endotransglucosylase/hydrolase protein 23 (Precursor) GN=F14M19.90 OS=Arabidopsis thaliana (Mouse-ear cress) PE=2 SV=1	PREDICTED: probable xyloglucan endotransglucosylase/hydrolase protein 23-like [Cucumis sativus]
Cla007704	1.0326e-10	-3.22558	down	[G]	Carbohydrate transport and metabolism	Biological Process: polysaccharide biosynthetic process (GO:0000271);; Molecular Function: hydrolase activity, hydrolyzing O-glycosyl compounds (GO:0004553);; Cellular Component: extracellular region (GO:0005576);; Cellular Component: cell wall (GO:0005618);; Cellular Component: Golgi apparatus (GO:0005794);; Biological Process: cellular glucan metabolic process (GO:0006073);; Biological Process:…	K08235|1e-138|pop:POPTR_915608|hypothetical protein	Xyloglucan endotransglucosylase/hydrolase protein 9 (Precursor) GN=F4C21.14 OS=Arabidopsis thaliana (Mouse-ear cress) PE=2 SV=2	PREDICTED: xyloglucan endotransglucosylase/hydrolase protein 9-like [Cucumis sativus]
Regulation of cell cycle
Relative to small GTP-binding proteins
Cla012277	7.12513e-05	-1.41727	down	[R]	General function prediction only	Molecular Function: GTPase activity (GO:0003924);; Molecular Function: protein binding (GO:0005515);; Molecular Function: GTP binding (GO:0005525);; Cellular Component: cell wall (GO:0005618);; Cellular Component: nucleolus (GO:0005730);; Cellular Component: Golgi apparatus (GO:0005794);; Cellular Component: cytosol (GO:0005829);; Cellular Component: plasma membrane (GO:0005886);; Biological Proc…	K07936|1e-129|vvi:100250818|hypothetical protein LOC100250818	GTP-binding nuclear protein Ran-3 GN=RAN3 OS=Arabidopsis thaliana (Mouse-ear cress) PE=1 SV=2	PREDICTED: GTP-binding nuclear protein Ran-3-like [Cucumis sativus]
Cla010723	1.96517e-08	1.94204	up	--	--	Molecular Function: Rho GTPase activator activity (GO:0005100);; Cellular Component: cytoplasm (GO:0005737);; Biological Process: protein targeting to vacuole (GO:0006623);; Biological Process: membrane fusion (GO:0006944);; Biological Process: signal transduction (GO:0007165);; Biological Process: Golgi vesicle transport (GO:0048193);;	--	Uncharacterized Rho GTPase-activating protein At5g61530 GN=At5g61530 OS=Arabidopsis thaliana (Mouse-ear cress) PE=1 SV=2	PREDICTED: uncharacterized Rho GTPase-activating protein At5g61530-like [Cucumis sativus]
Cla009002	0.000651832	-1.04988	down	--	--	Molecular Function: Rho GDP-dissociation inhibitor activity (GO:0005094);; Molecular Function: protein binding (GO:0005515);; Cellular Component: cytoplasm (GO:0005737);; Biological Process: actin filament organization (GO:0007015);; Biological Process: cell tip growth (GO:0009932);; Biological Process: root epidermal cell differentiation (GO:0010053);;	K12462|1e-99|pop:POPTR_824978|hypothetical protein	Rho GDP-dissociation inhibitor 1 GN=GDI1 OS=Arabidopsis thaliana (Mouse-ear cress) PE=1 SV=1	PREDICTED: rho GDP-dissociation inhibitor 1-like [Cucumis sativus]
Cla008930	2.53915e-07	1.58691	up	--	--	Cellular Component: cytoplasm (GO:0005737);;	--	--	PREDICTED: rho GTPase-activating protein 8-like [Cucumis sativus]
Cla015656	2.23868e-08	-2.02414	down	--	--	Molecular Function: Rho GDP-dissociation inhibitor activity (GO:0005094);; Molecular Function: protein binding (GO:0005515);; Cellular Component: cytoplasm (GO:0005737);; Biological Process: actin filament organization (GO:0007015);; Biological Process: cell tip growth (GO:0009932);; Biological Process: root epidermal cell differentiation (GO:0010053);;	K12462|1e-101|rcu:RCOM_0549620|Rho GDP-dissociation inhibitor, putative	Rho GDP-dissociation inhibitor 1 GN=GDI1 OS=Arabidopsis thaliana (Mouse-ear cress) PE=1 SV=1	PREDICTED: rho GDP-dissociation inhibitor 1-like [Cucumis sativus]
Cla012913	2.22383e-05	-2.18205	down	[O]	Posttranslational modification, protein turnover, chaperones	Molecular Function: Rab GDP-dissociation inhibitor activity (GO:0005093);; Cellular Component: cytoplasm (GO:0005737);; Biological Process: N-terminal protein myristoylation (GO:0006499);; Biological Process: protein transport (GO:0015031);; Cellular Component: apoplast (GO:0048046);;	--	--	PREDICTED: rab GDP dissociation inhibitor alpha-like [Cucumis sativus]
NTF2
Cla019402	0.00068611	-1.214	down	--	--	Cellular Component: nucleus (GO:0005634);; Cellular Component: nuclear envelope (GO:0005635);; Cellular Component: cytoplasm (GO:0005737);; Cellular Component: cytosol (GO:0005829);; Cellular Component: plasma membrane (GO:0005886);; Biological Process: protein import into nucleus (GO:0006606);; Biological Process: protein targeting to membrane (GO:0006612);; Biological Process: nucleotide transp…	--	Nuclear transport factor 2 GN=NTF2 OS=Arabidopsis thaliana (Mouse-ear cress) PE=2 SV=1	PREDICTED: nuclear transport factor 2-like [Cucumis sativus]
Cyclin
Cla006448	0.00217549	-1.55309	down	--	--	Molecular Function: protein binding (GO:0005515);; Cellular Component: nucleus (GO:0005634);; Biological Process: cell proliferation (GO:0008283);; Biological Process: post-embryonic development (GO:0009791);; Biological Process: phosphorylation (GO:0016310);; Cellular Component: intracellular membrane-bounded organelle (GO:0043231);; Biological Process: primary metabolic process (GO:0044238);; B…	--	Cyclin-D2-2 OS=Oryza sativa subsp. japonica (Rice) PE=2 SV=1	cyclin d protein [Cucumis melo subsp. melo]
Cla008602	1.2691e-22	-3.90488	down	[D]	Cell cycle control, cell division, chromosome partitioning	Biological Process: regulation of cyclin-dependent protein serine/threonine kinase activity (GO:0000079);; Cellular Component: nucleus (GO:0005634);; Cellular Component: mitochondrion (GO:0005739);; Biological Process: mitotic nuclear division (GO:0007067);; Biological Process: stomatal lineage progression (GO:0010440);; Molecular Function: protein kinase binding (GO:0019901);; Biological Process…	K05868|1e-131|pop:POPTR_804416|CYCB1-4	G2/mitotic-specific cyclin-2 OS=Antirrhinum majus (Garden snapdragon) PE=2 SV=1	PREDICTED: G2/mitotic-specific cyclin S13-6-like [Cucumis sativus]
Cla014347	3.64924e-24	-3.41872	down	[D]	Cell cycle control, cell division, chromosome partitioning	Biological Process: regulation of cyclin-dependent protein serine/threonine kinase activity (GO:0000079);; Cellular Component: nucleus (GO:0005634);; Cellular Component: mitochondrion (GO:0005739);; Biological Process: mitotic nuclear division (GO:0007067);; Molecular Function: protein kinase binding (GO:0019901);; Biological Process: cell division (GO:0051301);;	K05868|1e-174|rcu:RCOM_0873690|cyclin B, putative	G2/mitotic-specific cyclin-1 OS=Medicago sativa subsp. varia (Alfalfa) PE=2 SV=1	PREDICTED: G2/mitotic-specific cyclin-1-like [Cucumis sativus]
Cla005486	9.50435e-26	-3.41855	down	[D]	Cell cycle control, cell division, chromosome partitioning	Biological Process: regulation of cyclin-dependent protein serine/threonine kinase activity (GO:0000079);; Molecular Function: protein binding (GO:0005515);; Cellular Component: nucleus (GO:0005634);; Biological Process: cell cycle (GO:0007049);; Molecular Function: protein kinase binding (GO:0019901);; Cellular Component: intracellular part (GO:0044424);; Biological Process: regulation of cellul…	K05868|1e-121|pop:POPTR_567093|hypothetical protein	Putative cyclin-B3-1 GN=CYCB3-1 OS=Arabidopsis thaliana (Mouse-ear cress) PE=2 SV=2	PREDICTED: putative cyclin-B3-1-like [Cucumis sativus]
Cla013975	3.37083e-05	-1.96042	down	--	--	Biological Process: mitotic cell cycle (GO:0000278);; Molecular Function: protein binding (GO:0005515);; Biological Process: DNA replication (GO:0006260);; Biological Process: organelle organization (GO:0006996);; Biological Process: response to hormone (GO:0009725);; Biological Process: post-embryonic development (GO:0009791);; Biological Process: tissue development (GO:0009888);; Biological Pro…	K14505|1e-100|vvi:100267897|hypothetical protein LOC100267897	Cyclin-D3-3 GN=CYCD3-3 OS=Arabidopsis thaliana (Mouse-ear cress) PE=2 SV=1	PREDICTED: cyclin-D3-2-like [Cucumis sativus]
Cla022282	1.17457e-10	-2.917	down	[D]	Cell cycle control, cell division, chromosome partitioning	Biological Process: regulation of cyclin-dependent protein serine/threonine kinase activity (GO:0000079);; Biological Process: double-strand break repair via homologous recombination (GO:0000724);; Biological Process: developmental process involved in reproduction (GO:0003006);; Molecular Function: cyclin-dependent protein serine/threonine kinase activity (GO:0004693);; Molecular Function: protei…	--	Cyclin-A2-1 GN=CYCA2-1 OS=Oryza sativa subsp. japonica (Rice) PE=2 SV=1	PREDICTED: cyclin-A2-1-like [Cucumis sativus]
Cla016039	3.368e-10	-2.10835	down	--	--	Biological Process: regulation of cyclin-dependent protein serine/threonine kinase activity (GO:0000079);; Molecular Function: protein binding (GO:0005515);; Cellular Component: nucleus (GO:0005634);; Biological Process: response to organic substance (GO:0010033);; Biological Process: stomatal lineage progression (GO:0010440);; Biological Process: cell cycle process (GO:0022402);; Biological Proc…	K14505|4e-83|vvi:100264093|hypothetical protein LOC100264093	Cyclin-D3-1 GN=F28A23.80 OS=Arabidopsis thaliana (Mouse-ear cress) PE=1 SV=3	cyclin D3.2 protein [Lagenaria siceraria]
Cla023446	2.58148e-14	-2.19418	down	[D]	Cell cycle control, cell division, chromosome partitioning	Biological Process: regulation of cyclin-dependent protein serine/threonine kinase activity (GO:0000079);; Cellular Component: nucleus (GO:0005634);; Cellular Component: cytoplasm (GO:0005737);; Biological Process: DNA replication initiation (GO:0006270);; Biological Process: regulation of DNA replication (GO:0006275);; Biological Process: DNA methylation (GO:0006306);; Biological Process: methyl…	K05868|1e-177|pop:POPTR_831711|hypothetical protein	Cyclin-B2-4 OS=Arabidopsis thaliana (Mouse-ear cress) PE=2 SV=2	PREDICTED: cyclin-B2-4-like [Cucumis sativus]
Cla022595	1.06935e-05	-1.5173	down	[D]	Cell cycle control, cell division, chromosome partitioning	Biological Process: mitotic cell cycle (GO:0000278);; Molecular Function: protein binding (GO:0005515);; Cellular Component: nucleus (GO:0005634);; Biological Process: DNA replication (GO:0006260);; Biological Process: organelle organization (GO:0006996);; Biological Process: response to hormone (GO:0009725);; Biological Process: post-embryonic development (GO:0009791);; Biological Process: tissu…	--	Cyclin-D3-3 GN=CYCD3-3 OS=Arabidopsis thaliana (Mouse-ear cress) PE=2 SV=1	cyclin D3.1 protein [Lagenaria siceraria]
Cla021343	2.2409e-07	-2.63885	down	--	--	Biological Process: regulation of cyclin-dependent protein serine/threonine kinase activity (GO:0000079);; Molecular Function: cyclin-dependent protein serine/threonine kinase activity (GO:0004693);; Molecular Function: protein binding (GO:0005515);; Cellular Component: nucleus (GO:0005634);; Biological Process: trichoblast differentiation (GO:0010054);; Biological Process: stomatal lineage progr…	--	Cyclin-U4-1 GN=CYCU4-1 OS=Arabidopsis thaliana (Mouse-ear cress) PE=1 SV=1	PREDICTED: cyclin-U4-1-like [Cucumis sativus]
Cla014023	0.000103445	-1.21559	down	--	--	Molecular Function: protein binding (GO:0005515);; Biological Process: cell cycle (GO:0007049);; Biological Process: cell proliferation (GO:0008283);; Biological Process: post-embryonic development (GO:0009791);; Biological Process: primary metabolic process (GO:0044238);; Biological Process: cellular macromolecule metabolic process (GO:0044260);; Biological Process: system development (GO:004873…	--	Cyclin-D5-1 GN=CYCD5-1 OS=Arabidopsis thaliana (Mouse-ear cress) PE=2 SV=2	PREDICTED: cyclin-D5-1-like [Cucumis sativus]
Cla020603	0.00210539	-1.58038	down	[D]	Cell cycle control, cell division, chromosome partitioning	Biological Process: regulation of cyclin-dependent protein serine/threonine kinase activity (GO:0000079);; Molecular Function: protein binding (GO:0005515);; Biological Process: cell cycle (GO:0007049);; Biological Process: regulation of cell proliferation (GO:0042127);; Biological Process: seed development (GO:0048316);;	--	Cyclin-D5-2 GN=CYCD5-2 OS=Oryza sativa subsp. japonica (Rice) PE=2 SV=1	PREDICTED: cyclin-D5-1-like [Cucumis sativus]
Cla014115	2.49937e-13	-3.77068	down	--	--	Biological Process: regulation of cyclin-dependent protein serine/threonine kinase activity (GO:0000079);; Molecular Function: protein binding (GO:0005515);; Cellular Component: cytoplasmic membrane-bounded vesicle (GO:0016023);; Biological Process: regulation of cell proliferation (GO:0042127);; Biological Process: seed development (GO:0048316);;	--	Cyclin-D2-1 GN=F14M13.11 OS=Arabidopsis thaliana (Mouse-ear cress) PE=1 SV=3	PREDICTED: cyclin-D2-1-like [Cucumis sativus]
Cla012092	1.15442e-36	-3.83524	down	[D]	Cell cycle control, cell division, chromosome partitioning	Biological Process: regulation of cyclin-dependent protein serine/threonine kinase activity (GO:0000079);; Cellular Component: nucleus (GO:0005634);; Cellular Component: mitochondrion (GO:0005739);; Biological Process: mitotic nuclear division (GO:0007067);; Biological Process: cellular component organization (GO:0016043);; Molecular Function: protein kinase binding (GO:0019901);; Biological Proc…	K05868|1e-171|vvi:100261859|hypothetical protein LOC100261859	G2/mitotic-specific cyclin S13-6 OS=Glycine max (Soybean) PE=2 SV=1	mitotic B-type cyclin [Cucumis melo subsp. melo]
Cla015411	1.77109e-06	-1.66638	down	[D]	Cell cycle control, cell division, chromosome partitioning	Biological Process: nuclear division (GO:0000280);; Biological Process: double-strand break repair via homologous recombination (GO:0000724);; Biological Process: cytokinesis by cell plate formation (GO:0000911);; Molecular Function: cyclin-dependent protein serine/threonine kinase activity (GO:0004693);; Cellular Component: nucleus (GO:0005634);; Biological Process: DNA replication initiation (G…	K06627|1e-103|pop:POPTR_548650|hypothetical protein	Cyclin-A2-3 GN=T16N11.8 OS=Arabidopsis thaliana (Mouse-ear cress) PE=1 SV=2	PREDICTED: cyclin-A2-4-like [Cucumis sativus]
Cla016075	2.07945e-06	-2.64995	down	[D]	Cell cycle control, cell division, chromosome partitioning	Biological Process: double-strand break repair via homologous recombination (GO:0000724);; Biological Process: cytokinesis by cell plate formation (GO:0000911);; Molecular Function: protein binding (GO:0005515);; Cellular Component: nucleus (GO:0005634);; Biological Process: DNA replication initiation (GO:0006270);; Biological Process: regulation of DNA replication (GO:0006275);; Biological Proce…	K06627|8e-91|vvi:100250548|hypothetical protein LOC100250548	Cyclin-A3-1 GN=OSJNBa0091E13.3 OS=Oryza sativa subsp. japonica (Rice) PE=2 SV=1	PREDICTED: cyclin-A3-2-like [Cucumis sativus]
Cla020947	6.55565e-08	-2.1361	down	[D]	Cell cycle control, cell division, chromosome partitioning	Biological Process: double-strand break repair via homologous recombination (GO:0000724);; Biological Process: developmental process involved in reproduction (GO:0003006);; Molecular Function: protein binding (GO:0005515);; Cellular Component: nucleus (GO:0005634);; Biological Process: regulation of DNA replication (GO:0006275);; Biological Process: cellular protein modification process (GO:00064…	--	Cyclin-A2-1 GN=F18G18.15 OS=Arabidopsis thaliana (Mouse-ear cress) PE=2 SV=3	PREDICTED: cyclin-A2-2-like [Cucumis sativus]
Watermelon_newGene_1625	0.000332074	-2.58054	down	--	--	Biological Process: regulation of cyclin-dependent protein serine/threonine kinase activity (GO:0000079);; Molecular Function: cyclin-dependent protein serine/threonine kinase activity (GO:0004693);; Molecular Function: protein binding (GO:0005515);; Cellular Component: nucleus (GO:0005634);; Biological Process: trichoblast differentiation (GO:0010054);; Biological Process: stomatal lineage progr…	--	Cyclin-U4-1 GN=CYCU4-1 OS=Arabidopsis thaliana (Mouse-ear cress) PE=1 SV=1	PREDICTED: cyclin-U4-1-like [Cucumis melo]
Cla013090	4.85035e-13	-2.51496	down	[D]	Cell cycle control, cell division, chromosome partitioning	Biological Process: mitotic cell cycle (GO:0000278);; Molecular Function: protein binding (GO:0005515);; Cellular Component: nucleus (GO:0005634);; Biological Process: cell cycle (GO:0007049);; Biological Process: stomatal lineage progression (GO:0010440);; Biological Process: DNA endoreduplication (GO:0042023);; Biological Process: regulation of cell proliferation (GO:0042127);; Cellular Compone…	K14505|1e-109|vvi:100264093|hypothetical protein LOC100264093	Cyclin-D3-1 GN=F28A23.80 OS=Arabidopsis thaliana (Mouse-ear cress) PE=1 SV=3	PREDICTED: cyclin-D3-1-like [Cucumis sativus]
Cla013915	5.06194e-27	-3.75923	down	[D]	Cell cycle control, cell division, chromosome partitioning	Biological Process: regulation of cyclin-dependent protein serine/threonine kinase activity (GO:0000079);; Biological Process: double-strand break repair via homologous recombination (GO:0000724);; Biological Process: cytokinesis by cell plate formation (GO:0000911);; Molecular Function: cyclin-dependent protein serine/threonine kinase activity (GO:0004693);; Molecular Function: protein binding (…	K06627|0.0|pop:POPTR_714575|hypothetical protein	Cyclin-A1-1 GN=CYCA1-1 OS=Arabidopsis thaliana (Mouse-ear cress) PE=1 SV=1	PREDICTED: cyclin-A1-1-like [Cucumis sativus]
Cyclin-dependent kinase
Cla023478	2.20219e-11	-1.90983	down	[RTKL]	--	Cellular Component: cyclin-dependent protein kinase holoenzyme complex (GO:0000307);; Biological Process: cytokinesis (GO:0000910);; Molecular Function: cyclin-dependent protein serine/threonine kinase activity (GO:0004693);; Molecular Function: ATP binding (GO:0005524);; Cellular Component: nucleus (GO:0005634);; Cellular Component: spindle (GO:0005819);; Cellular Component: cytosol (GO:0005829)…	--	Cyclin-dependent kinase B2-2 GN=CDKB2-2 OS=Arabidopsis thaliana (Mouse-ear cress) PE=1 SV=2	PREDICTED: cyclin-dependent kinase B2-2-like [Cucumis sativus]
Cla001856	1.61239e-32	-3.57852	down	--	--	Biological Process: mitotic cell cycle (GO:0000278);; Biological Process: cell fate specification (GO:0001708);; Molecular Function: nucleic acid binding (GO:0003676);; Molecular Function: cyclin-dependent protein serine/threonine kinase activity (GO:0004693);; Molecular Function: protein binding (GO:0005515);; Cellular Component: nucleus (GO:0005634);; Cellular Component: cytoplasm (GO:0005737);…	K02219|1e-45|rcu:RCOM_0475440|Cyclin-dependent kinases regulatory subunit, putative	Cyclin-dependent kinases regulatory subunit 1 GN=CKS1 OS=Arabidopsis thaliana (Mouse-ear cress) PE=1 SV=1	PREDICTED: cyclin-dependent kinases regulatory subunit 2-like [Cucumis sativus]
Cla012061	4.60601e-18	-2.58183	down	[RTKL]	--	Cellular Component: cyclin-dependent protein kinase holoenzyme complex (GO:0000307);; Biological Process: cytokinesis (GO:0000910);; Molecular Function: protein serine/threonine kinase activity (GO:0004674);; Molecular Function: cyclin-dependent protein serine/threonine kinase activity (GO:0004693);; Molecular Function: ATP binding (GO:0005524);; Cellular Component: nucleus (GO:0005634);; Cellula…	--	Cell division control protein 2 homolog C GN=CDC2C OS=Antirrhinum majus (Garden snapdragon) PE=2 SV=1	cyclin-dependent kinase B1-2 [Nicotiana tabacum]
E2F transcription factor
Cla019158	1.38057e-06	-2.62578	down	--	--	Molecular Function: DNA binding (GO:0003677);; Molecular Function: sequence-specific DNA binding transcription factor activity (GO:0003700);; Cellular Component: nucleolus (GO:0005730);; Biological Process: double-strand break repair (GO:0006302);; Biological Process: cell proliferation (GO:0008283);; Biological Process: trichome morphogenesis (GO:0010090);; Biological Process: response to gamma …	K09391|3e-86|pop:POPTR_570039|DEL2	E2F transcription factor-like E2FE GN=T24C20.40 OS=Arabidopsis thaliana (Mouse-ear cress) PE=2 SV=1	PREDICTED: E2F transcription factor-like E2FE-like [Cucumis sativus]
DOF
Cla006705	0.000864033	-1.87476	down	--	--	Molecular Function: sequence-specific DNA binding transcription factor activity (GO:0003700);; Cellular Component: nucleus (GO:0005634);; Biological Process: pattern specification process (GO:0007389);; Biological Process: guard cell differentiation (GO:0010052);; Biological Process: xylem development (GO:0010089);; Biological Process: stomatal movement (GO:0010118);; Molecular Function: sequence…	--	Dof zinc finger protein DOF1.8 GN=DOF1.8 OS=Arabidopsis thaliana (Mouse-ear cress) PE=2 SV=1	PREDICTED: dof zinc finger protein DOF3.7-like [Cucumis sativus]
Cla018604	0.0088529	1.37453	up	--	--	Molecular Function: sequence-specific DNA binding transcription factor activity (GO:0003700);; Cellular Component: nucleus (GO:0005634);; Biological Process: determination of bilateral symmetry (GO:0009855);; Biological Process: polarity specification of adaxial/abaxial axis (GO:0009944);; Biological Process: meristem initiation (GO:0010014);; Biological Process: guard cell differentiation (GO:00…	--	Cyclic dof factor 3 GN=F1P2.50 OS=Arabidopsis thaliana (Mouse-ear cress) PE=1 SV=2	PREDICTED: dof zinc finger protein DOF3.3-like [Cucumis sativus]
Cla016993	7.59891e-17	2.42469	up	--	--	Molecular Function: sequence-specific DNA binding transcription factor activity (GO:0003700);; Cellular Component: nucleus (GO:0005634);; Biological Process: determination of bilateral symmetry (GO:0009855);; Biological Process: polarity specification of adaxial/abaxial axis (GO:0009944);; Biological Process: meristem initiation (GO:0010014);; Biological Process: guard cell differentiation (GO:00…	--	Cyclic dof factor 2 GN=MIJ24.16 OS=Arabidopsis thaliana (Mouse-ear cress) PE=1 SV=2	PREDICTED: dof zinc finger protein DOF5.2-like [Cucumis sativus]
Cla004676	2.85489e-05	-1.59701	down	--	--	Molecular Function: sequence-specific DNA binding transcription factor activity (GO:0003700);; Cellular Component: nucleus (GO:0005634);; Biological Process: determination of bilateral symmetry (GO:0009855);; Biological Process: polarity specification of adaxial/abaxial axis (GO:0009944);; Biological Process: meristem initiation (GO:0010014);; Biological Process: guard cell differentiation (GO:00…	--	Dof zinc finger protein DOF2.4 GN=DOF2.4 OS=Arabidopsis thaliana (Mouse-ear cress) PE=2 SV=1	PREDICTED: dof zinc finger protein DOF3.6-like [Cucumis sativus]
Cla022532	1.05069e-05	-2.36664	down	--	--	Molecular Function: sequence-specific DNA binding transcription factor activity (GO:0003700);; Cellular Component: nucleus (GO:0005634);; Biological Process: purine nucleobase transport (GO:0006863);; Biological Process: guard cell differentiation (GO:0010052);; Biological Process: xylem development (GO:0010089);; Biological Process: stomatal movement (GO:0010118);; Biological Process: response t…	--	Dof zinc finger protein DOF3.4 GN=F11C1_250 OS=Arabidopsis thaliana (Mouse-ear cress) PE=1 SV=2	PREDICTED: dof zinc finger protein DOF3.4-like [Cucumis sativus]
Cla010192	0.00805265	1.54984	up	--	--	Molecular Function: sequence-specific DNA binding transcription factor activity (GO:0003700);; Cellular Component: nucleus (GO:0005634);; Biological Process: determination of bilateral symmetry (GO:0009855);; Biological Process: polarity specification of adaxial/abaxial axis (GO:0009944);; Biological Process: meristem initiation (GO:0010014);; Biological Process: guard cell differentiation (GO:00…	--	Cyclic dof factor 3 GN=F1P2.50 OS=Arabidopsis thaliana (Mouse-ear cress) PE=1 SV=2	PREDICTED: dof zinc finger protein DOF5.2-like [Cucumis sativus]
Cla017890	0.000230797	-2.08456	down	--	--	Molecular Function: DNA binding (GO:0003677);; Molecular Function: sequence-specific DNA binding transcription factor activity (GO:0003700);; Cellular Component: nucleus (GO:0005634);; Biological Process: purine nucleobase transport (GO:0006863);; Biological Process: determination of bilateral symmetry (GO:0009855);; Biological Process: polarity specification of adaxial/abaxial axis (GO:0009944);…	--	Dof zinc finger protein DOF5.1 GN=DOF5.1 OS=Arabidopsis thaliana (Mouse-ear cress) PE=2 SV=1	PREDICTED: dof zinc finger protein DOF2.4-like [Cucumis sativus]
Cla019107	6.00281e-17	3.26577	up	--	--	Molecular Function: DNA binding (GO:0003677);; Molecular Function: sequence-specific DNA binding transcription factor activity (GO:0003700);; Cellular Component: nucleus (GO:0005634);; Biological Process: regulation of transcription, DNA-templated (GO:0006355);; Biological Process: determination of bilateral symmetry (GO:0009855);; Biological Process: polarity specification of adaxial/abaxial axi…	--	Cyclic dof factor 3 GN=F1P2.50 OS=Arabidopsis thaliana (Mouse-ear cress) PE=1 SV=2	PREDICTED: dof zinc finger protein DOF3.3-like [Cucumis sativus]
