# Supplementary material for: Transcriptome Profiling of Watermelon Root in Response to Short-Term Osmotic Stress
Source: PLoS One. 2016 Nov 18;11(11):e0166314. doi: 10.1371/journal.pone.0166314 (PMC5115733; doi:10.1371/journal.pone.0166314)
Supplement: S9 Table — (XLSX) [file pone.0166314.s009.xlsx]

## Sheet: Sheet1
S9 Table. DEGs related to E2 ubiquitin-conjugating enzymes and E3 ubiquitin-protein ligases
ID	FDR	Log2FC	Regulated	COG_class	COG_class_annotation	GO_annotation	KEGG_annotation	Swissprot_annotation	Nr_annotation
E3 ubiquitin-protein ligase
Cla013320	0.000193916	1.4628	up	--	--	Molecular Function: ubiquitin-protein transferase activity (GO:0004842);; Cellular Component: nucleus (GO:0005634);; Cellular Component: cytosol (GO:0005829);; Biological Process: nitrogen compound metabolic process (GO:0006807);; Biological Process: amino acid transport (GO:0006865);; Biological Process: response to stress (GO:0006950);; Molecular Function: zinc ion binding (GO:0008270);; Biolog…	--	E3 ubiquitin-protein ligase RING1 GN=RING1 OS=Gossypium hirsutum (Upland cotton) PE=2 SV=1	PREDICTED: E3 ubiquitin-protein ligase RING1-like [Cucumis sativus]
Cla002697	0.000481056	1.0864	up	--	--	Cellular Component: ubiquitin ligase complex (GO:0000151);; Biological Process: respiratory burst involved in defense response (GO:0002679);; Molecular Function: ubiquitin-protein transferase activity (GO:0004842);; Cellular Component: cytosol (GO:0005829);; Biological Process: amino acid transport (GO:0006865);; Biological Process: response to heat (GO:0009408);; Biological Process: response to …	K09561|1e-50|pop:POPTR_830590|hypothetical protein	E3 ubiquitin-protein ligase CHIP GN=F21O3.8 OS=Arabidopsis thaliana (Mouse-ear cress) PE=1 SV=1	PREDICTED: E3 ubiquitin-protein ligase CHIP-like [Cucumis sativus]
Cla016794	0.00410704	4.86923	up	--	--	Molecular Function: ubiquitin-protein transferase activity (GO:0004842);; Molecular Function: protein binding (GO:0005515);; Cellular Component: nucleolus (GO:0005730);; Cellular Component: vacuole (GO:0005773);; Cellular Component: plasma membrane (GO:0005886);; Biological Process: transport (GO:0006810);; Molecular Function: 5S rRNA binding (GO:0008097);; Biological Process: cell proliferation …	--	E3 ubiquitin-protein ligase RING1 GN=RING1 OS=Gossypium hirsutum (Upland cotton) PE=2 SV=1	PREDICTED: E3 ubiquitin-protein ligase RING1-like [Cucumis sativus]
Cla008540	0.000214709	1.18075	up	[O]	Posttranslational modification, protein turnover, chaperones	Molecular Function: ubiquitin-protein transferase activity (GO:0004842);; Molecular Function: binding (GO:0005488);; Molecular Function: protein binding (GO:0005515);; Cellular Component: vacuolar membrane (GO:0005774);; Biological Process: amino acid transport (GO:0006865);; Biological Process: multicellular organismal development (GO:0007275);; Biological Process: response to abscisic acid (GO:…	--	E3 ubiquitin ligase BIG BROTHER GN=BB OS=Arabidopsis thaliana (Mouse-ear cress) PE=1 SV=1	PREDICTED: E3 ubiquitin ligase BIG BROTHER-like [Cucumis sativus]
Cla017137	0.000257697	3.1137	up	--	--	Molecular Function: ubiquitin-protein transferase activity (GO:0004842);; Cellular Component: nucleus (GO:0005634);; Cellular Component: plasma membrane (GO:0005886);; Molecular Function: zinc ion binding (GO:0008270);; Biological Process: cytokinin metabolic process (GO:0009690);; Biological Process: auxin metabolic process (GO:0009850);; Biological Process: protein ubiquitination (GO:0016567);;…	--	E3 ubiquitin-protein ligase RGLG1 GN=RGLG1 OS=Arabidopsis thaliana (Mouse-ear cress) PE=1 SV=1	PREDICTED: E3 ubiquitin-protein ligase RGLG1-like [Cucumis sativus]
Cla015548	0.000205674	1.10175	up	--	--	Cellular Component: chloroplast envelope (GO:0009941);; Biological Process: cellular process (GO:0009987);; Molecular Function: acid-amino acid ligase activity (GO:0016881);; Molecular Function: metal ion binding (GO:0046872);;	--	Probable E3 ubiquitin-protein ligase LOG2 OS=Arabidopsis thaliana (Mouse-ear cress) PE=1 SV=1	PREDICTED: mitochondrial ubiquitin ligase activator of nfkb 1-like [Cucumis sativus]
Cla005915	0.00107767	-1.28985	down	--	--	Molecular Function: ubiquitin-protein transferase activity (GO:0004842);; Molecular Function: protein binding (GO:0005515);; Cellular Component: nucleus (GO:0005634);; Cellular Component: mitochondrion (GO:0005739);; Biological Process: ubiquitin-dependent protein catabolic process (GO:0006511);; Biological Process: multicellular organismal development (GO:0007275);; Molecular Function: zinc ion …	K04506|1e-175|rcu:RCOM_1452850|Ubiquitin ligase SINAT5, putative	E3 ubiquitin-protein ligase SINAT5 GN=SINAT5 OS=Arabidopsis thaliana (Mouse-ear cress) PE=1 SV=2	PREDICTED: E3 ubiquitin-protein ligase SINAT5-like [Cucumis sativus]
Cla013565	0.000676445	3.13286	up	[O]	Posttranslational modification, protein turnover, chaperones	Molecular Function: ubiquitin-protein transferase activity (GO:0004842);; Molecular Function: protein binding (GO:0005515);; Cellular Component: peroxisome (GO:0005777);; Cellular Component: endoplasmic reticulum membrane (GO:0005789);; Cellular Component: cytosol (GO:0005829);; Biological Process: protein monoubiquitination (GO:0006513);; Biological Process: fatty acid beta-oxidation (GO:0006635…	--	E3 ubiquitin-protein ligase RMA1H1 GN=RMA1H1 OS=Capsicum annuum (Bell pepper) PE=1 SV=1	PREDICTED: E3 ubiquitin-protein ligase RMA1H1-like [Cucumis sativus]
Cla013300	4.45635e-05	1.92003	up	[R]	General function prediction only	Molecular Function: ubiquitin-protein transferase activity (GO:0004842);; Molecular Function: ion channel activity (GO:0005216);; Molecular Function: protein binding (GO:0005515);; Cellular Component: cytoplasm (GO:0005737);; Molecular Function: zinc ion binding (GO:0008270);; Biological Process: response to hormone (GO:0009725);; Cellular Component: membrane (GO:0016020);; Molecular Function: ki…	--	Putative E3 ubiquitin-protein ligase XBAT31 GN=XBAT31 OS=Arabidopsis thaliana (Mouse-ear cress) PE=2 SV=1	PREDICTED: putative E3 ubiquitin-protein ligase XBAT31-like [Cucumis sativus]
Cla023391	1.40842e-06	4.79772	up	[O]	Posttranslational modification, protein turnover, chaperones	Molecular Function: ubiquitin-protein transferase activity (GO:0004842);; Molecular Function: binding (GO:0005488);; Cellular Component: endoplasmic reticulum (GO:0005783);; Biological Process: ubiquitin-dependent protein catabolic process (GO:0006511);; Biological Process: response to stress (GO:0006950);; Biological Process: peroxisome organization (GO:0007031);; Biological Process: response to…	--	E3 ubiquitin-protein ligase RMA3 GN=RMA3 OS=Arabidopsis thaliana (Mouse-ear cress) PE=1 SV=1	PREDICTED: E3 ubiquitin-protein ligase RMA3-like [Cucumis sativus]
Cla009382	0.000502701	1.03034	up	--	--	Molecular Function: ubiquitin-protein transferase activity (GO:0004842);; Molecular Function: protein binding (GO:0005515);; Biological Process: defense response (GO:0006952);; Biological Process: signal transduction (GO:0007165);; Biological Process: megagametogenesis (GO:0009561);; Biological Process: proteasomal protein catabolic process (GO:0010498);; Cellular Component: membrane (GO:0016020)…	--	E3 ubiquitin-protein ligase RHF1A GN=RHF1A OS=Arabidopsis thaliana (Mouse-ear cress) PE=1 SV=1	PREDICTED: E3 ubiquitin-protein ligase RHF1A-like [Cucumis sativus]
Cla012070	0.00525156	1.06855	up	--	--	Molecular Function: ubiquitin-protein transferase activity (GO:0004842);; Cellular Component: vacuolar membrane (GO:0005774);; Biological Process: response to stress (GO:0006950);; Molecular Function: zinc ion binding (GO:0008270);; Biological Process: response to brassinosteroid (GO:0009741);; Biological Process: embryo development (GO:0009790);; Biological Process: protein ubiquitination (GO:00…	--	E3 ubiquitin-protein ligase At4g11680 GN=At4g11680 OS=Arabidopsis thaliana (Mouse-ear cress) PE=2 SV=1	PREDICTED: E3 ubiquitin protein ligase RIE1-like [Cucumis sativus]
Cla006626	0.00327862	1.34885	up	--	--	Molecular Function: ubiquitin-protein transferase activity (GO:0004842);; Cellular Component: nucleus (GO:0005634);; Molecular Function: zinc ion binding (GO:0008270);; Biological Process: response to endogenous stimulus (GO:0009719);; Biological Process: response to brassinosteroid (GO:0009741);; Biological Process: response to organic substance (GO:0010033);; Biological Process: response to met…	--	RING-H2 zinc finger protein RHA1a GN=RHA1A OS=Arabidopsis thaliana (Mouse-ear cress) PE=2 SV=1	PREDICTED: E3 ubiquitin-protein ligase RHA1B-like [Cucumis sativus]
Cla004111	0.00274892	2.29049	up	--	--	Biological Process: transition metal ion transport (GO:0000041);; Molecular Function: ubiquitin-protein transferase activity (GO:0004842);; Biological Process: response to inorganic substance (GO:0010035);; Biological Process: response to chitin (GO:0010200);; Biological Process: protein ubiquitination (GO:0016567);; Biological Process: single-organism developmental process (GO:0044767);; Molecul…	--	E3 ubiquitin-protein ligase ATL42 (Precursor) GN=ATL42 OS=Arabidopsis thaliana (Mouse-ear cress) PE=1 SV=2	PREDICTED: E3 ubiquitin-protein ligase ATL42-like [Cucumis sativus]
Cla017898	0.00338474	1.10947	up	--	--	Molecular Function: ubiquitin-protein transferase activity (GO:0004842);; Biological Process: ubiquitin-dependent protein catabolic process (GO:0006511);; Biological Process: cuticle hydrocarbon biosynthetic process (GO:0006723);; Biological Process: response to abscisic acid (GO:0009737);; Biological Process: wax biosynthetic process (GO:0010025);; Biological Process: regulation of seed germinat…	--	--	PREDICTED: LOW QUALITY PROTEIN: E3 ubiquitin-protein ligase UBR1-like [Cucumis sativus]
Cla016023	0.00016128	1.19679	up	[A]	RNA processing and modification	Molecular Function: ubiquitin-protein transferase activity (GO:0004842);; Molecular Function: zinc ion binding (GO:0008270);; Biological Process: isoprenoid biosynthetic process (GO:0008299);; Biological Process: response to water deprivation (GO:0009414);; Biological Process: wax biosynthetic process (GO:0010025);; Biological Process: cutin biosynthetic process (GO:0010143);; Biological Process:…	K10661|0.0|pop:POPTR_557409|hypothetical protein	Probable E3 ubiquitin ligase SUD1 GN=F28A23.140 OS=Arabidopsis thaliana (Mouse-ear cress) PE=1 SV=1	PREDICTED: E3 ubiquitin-protein ligase MARCH6-like [Cucumis sativus]
Cla021260	0.000257682	1.07039	up	--	--	Molecular Function: ubiquitin-protein transferase activity (GO:0004842);; Cellular Component: nucleus (GO:0005634);; Cellular Component: vacuolar membrane (GO:0005774);; Cellular Component: plasma membrane (GO:0005886);; Biological Process: response to stress (GO:0006950);; Molecular Function: zinc ion binding (GO:0008270);; Cellular Component: chloroplast (GO:0009507);; Biological Process: respo…	--	E3 ubiquitin-protein ligase At4g11680 GN=At4g11680 OS=Arabidopsis thaliana (Mouse-ear cress) PE=2 SV=1	PREDICTED: E3 ubiquitin-protein ligase At4g11680-like [Cucumis sativus]
Cla016933	7.40235e-17	-2.40355	down	[V]	Defense mechanisms	Biological Process: mitotic cell cycle (GO:0000278);; Biological Process: nuclear division (GO:0000280);; Biological Process: double-strand break repair via homologous recombination (GO:0000724);; Biological Process: cytokinesis by cell plate formation (GO:0000911);; Molecular Function: chromatin binding (GO:0003682);; Molecular Function: ubiquitin-protein transferase activity (GO:0004842);; Cell…	--	E3 ubiquitin-protein ligase ORTHRUS 2 GN=F12K22.14 OS=Arabidopsis thaliana (Mouse-ear cress) PE=1 SV=1	PREDICTED: E3 ubiquitin-protein ligase ORTHRUS 2-like [Cucumis sativus]
Cla010298	6.99158e-06	1.296	up	--	--	Cellular Component: cytoplasm (GO:0005737);; Biological Process: fatty acid beta-oxidation (GO:0006635);; Molecular Function: zinc ion binding (GO:0008270);; Biological Process: hormone-mediated signaling pathway (GO:0009755);; Biological Process: protein import into peroxisome matrix (GO:0016558);;	K11968|0.0|rcu:RCOM_0938350|Protein ariadne-1, putative	Probable E3 ubiquitin-protein ligase ARI2 GN=ARI2 OS=Arabidopsis thaliana (Mouse-ear cress) PE=2 SV=1	PREDICTED: probable E3 ubiquitin-protein ligase ARI1-like [Cucumis sativus]
Cla010016	3.45054e-06	3.62893	up	--	--	Molecular Function: ubiquitin-protein transferase activity (GO:0004842);; Cellular Component: nucleus (GO:0005634);; Cellular Component: plasma membrane (GO:0005886);; Biological Process: N-terminal protein myristoylation (GO:0006499);; Molecular Function: zinc ion binding (GO:0008270);; Biological Process: cytokinin metabolic process (GO:0009690);; Biological Process: salicylic acid biosynthetic…	--	E3 ubiquitin-protein ligase RGLG2 GN=RGLG2 OS=Arabidopsis thaliana (Mouse-ear cress) PE=1 SV=1	PREDICTED: E3 ubiquitin-protein ligase RGLG2-like [Cucumis sativus]
Cla013158	2.28324e-08	1.99746	up	--	--	Cellular Component: cytoplasm (GO:0005737);; Biological Process: cellular process (GO:0009987);; Cellular Component: intracellular membrane-bounded organelle (GO:0043231);;	--	E3 ubiquitin-protein ligase SINA-like 10 GN=At5g37930 OS=Arabidopsis thaliana (Mouse-ear cress) PE=2 SV=1	PREDICTED: E3 ubiquitin-protein ligase SINA-like 10-like [Cucumis sativus]
Cla014402	2.11574e-11	2.69029	up	[O]	Posttranslational modification, protein turnover, chaperones	Molecular Function: ubiquitin-protein transferase activity (GO:0004842);; Molecular Function: protein binding (GO:0005515);; Cellular Component: cytoplasm (GO:0005737);; Biological Process: response to jasmonic acid (GO:0009753);; Biological Process: hormone-mediated signaling pathway (GO:0009755);; Biological Process: leaf senescence (GO:0010150);; Biological Process: protein ubiquitination (GO:…	K10591|0.0|vvi:100244983|hypothetical protein LOC100244983	E3 ubiquitin-protein ligase UPL5 GN=UPL5 OS=Arabidopsis thaliana (Mouse-ear cress) PE=1 SV=1	PREDICTED: E3 ubiquitin-protein ligase UPL5-like [Cucumis sativus]
Cla012149	0.00872426	2.95087	up	[O]	Posttranslational modification, protein turnover, chaperones	Biological Process: MAPK cascade (GO:0000165);; Biological Process: respiratory burst involved in defense response (GO:0002679);; Molecular Function: ubiquitin-protein transferase activity (GO:0004842);; Molecular Function: protein binding (GO:0005515);; Cellular Component: cytosol (GO:0005829);; Biological Process: protein targeting to membrane (GO:0006612);; Biological Process: membrane fusion …	--	E3 ubiquitin-protein ligase PUB22 GN=PUB22 OS=Arabidopsis thaliana (Mouse-ear cress) PE=1 SV=1	PREDICTED: E3 ubiquitin-protein ligase PUB23-like [Cucumis sativus]
Cla017845	5.22646e-09	1.69302	up	--	--	Biological Process: maltose metabolic process (GO:0000023);; Molecular Function: mRNA binding (GO:0003729);; Cellular Component: plasma membrane (GO:0005886);; Biological Process: mRNA processing (GO:0006397);; Cellular Component: chloroplast stroma (GO:0009570);; Biological Process: trichome branching (GO:0010091);; Biological Process: vegetative to reproductive phase transition of meristem (GO:…	--	E3 ubiquitin-protein ligase UPL4 GN=F9G14_190 OS=Arabidopsis thaliana (Mouse-ear cress) PE=1 SV=1	PREDICTED: LOW QUALITY PROTEIN: E3 ubiquitin-protein ligase UPL4-like [Cucumis sativus]
Cla007338	0.000428782	1.0272	up	--	--	Cellular Component: nucleus (GO:0005634);; Cellular Component: plasma membrane (GO:0005886);; Biological Process: cellular protein modification process (GO:0006464);; Biological Process: fatty acid beta-oxidation (GO:0006635);; Biological Process: autophagy (GO:0006914);; Molecular Function: zinc ion binding (GO:0008270);; Biological Process: megagametogenesis (GO:0009561);; Biological Process: s…	--	E3 ubiquitin-protein ligase RHF2A GN=RHF2A OS=Arabidopsis thaliana (Mouse-ear cress) PE=2 SV=1	PREDICTED: E3 ubiquitin-protein ligase RHF2A-like [Cucumis sativus]
Cla016275	2.9681e-09	4.30193	up	--	--	Molecular Function: ubiquitin-protein transferase activity (GO:0004842);; Cellular Component: nucleus (GO:0005634);; Cellular Component: plasma membrane (GO:0005886);; Biological Process: amino acid transport (GO:0006865);; Molecular Function: zinc ion binding (GO:0008270);; Biological Process: anatomical structure morphogenesis (GO:0009653);; Biological Process: protein ubiquitination (GO:001656…	--	E3 ubiquitin-protein ligase ATL41 GN=ATL41 OS=Arabidopsis thaliana (Mouse-ear cress) PE=1 SV=1	PREDICTED: E3 ubiquitin-protein ligase ATL41-like [Cucumis sativus]
Cla017623	0.000413851	2.94947	up	--	--	Biological Process: MAPK cascade (GO:0000165);; Biological Process: respiratory burst involved in defense response (GO:0002679);; Molecular Function: ubiquitin-protein transferase activity (GO:0004842);; Molecular Function: protein binding (GO:0005515);; Cellular Component: cytosol (GO:0005829);; Biological Process: protein targeting to membrane (GO:0006612);; Biological Process: membrane fusion …	--	E3 ubiquitin-protein ligase PUB23 GN=PUB23 OS=Arabidopsis thaliana (Mouse-ear cress) PE=1 SV=1	PREDICTED: E3 ubiquitin-protein ligase PUB23-like [Cucumis sativus]
Cla015062	0.00225517	2.37818	up	--	--	Molecular Function: ubiquitin-protein transferase activity (GO:0004842);; Cellular Component: nucleus (GO:0005634);; Biological Process: phosphate ion transport (GO:0006817);; Molecular Function: zinc ion binding (GO:0008270);; Biological Process: plant-type hypersensitive response (GO:0009626);; Biological Process: systemic acquired resistance (GO:0009627);; Biological Process: salicylic acid bi…	--	Probable E3 ubiquitin-protein ligase BAH1-like 1 GN=OsI_27296 OS=Oryza sativa subsp. indica (Rice) PE=2 SV=1	PREDICTED: E3 ubiquitin-protein ligase BAH1-like [Cucumis sativus]
Cla004583	0.000792229	2.45168	up	[T]	Signal transduction mechanisms	Cellular Component: nuclear ubiquitin ligase complex (GO:0000152);; Molecular Function: ubiquitin-protein transferase activity (GO:0004842);; Molecular Function: protein binding (GO:0005515);; Cellular Component: nucleus (GO:0005634);; Cellular Component: cytoplasm (GO:0005737);; Biological Process: DNA metabolic process (GO:0006259);; Biological Process: DNA repair (GO:0006281);; Biological Proc…	K10143|0.0|vvi:100246063|hypothetical protein LOC100246063	E3 ubiquitin-protein ligase COP1 GN=COP1 OS=Arabidopsis thaliana (Mouse-ear cress) PE=1 SV=2	PREDICTED: E3 ubiquitin-protein ligase COP1-like [Cucumis sativus]
Cla002342	1.74185e-06	1.36739	up	[R]	General function prediction only	Molecular Function: ubiquitin-protein transferase activity (GO:0004842);; Molecular Function: protein binding (GO:0005515);; Cellular Component: cytoplasm (GO:0005737);; Cellular Component: mitochondrion (GO:0005739);; Biological Process: ubiquitin-dependent protein catabolic process (GO:0006511);; Biological Process: response to stress (GO:0006950);; Molecular Function: zinc ion binding (GO:0008…	--	E3 ubiquitin-protein ligase XBAT33 GN=XBAT33 OS=Arabidopsis thaliana (Mouse-ear cress) PE=2 SV=1	PREDICTED: E3 ubiquitin-protein ligase XBAT33-like [Cucumis sativus]
Cla010191	0.00139966	1.67405	up	--	--	Biological Process: RNA splicing, via endonucleolytic cleavage and ligation (GO:0000394);; Molecular Function: ubiquitin-protein transferase activity (GO:0004842);; Molecular Function: protein binding (GO:0005515);; Cellular Component: vacuolar membrane (GO:0005774);; Biological Process: postreplication repair (GO:0006301);; Biological Process: ubiquitin-dependent protein catabolic process (GO:00…	--	E3 ubiquitin-protein ligase RING1-like GN=At3g19950 OS=Arabidopsis thaliana (Mouse-ear cress) PE=2 SV=1	PREDICTED: E3 ubiquitin-protein ligase RING1-like [Cucumis sativus]
Cla007223	0.00010403	1.14928	up	--	--	Biological Process: nuclear-transcribed mRNA catabolic process (GO:0000956);; Molecular Function: nucleic acid binding (GO:0003676);; Molecular Function: ubiquitin-protein transferase activity (GO:0004842);; Cellular Component: intracellular (GO:0005622);; Cellular Component: nucleus (GO:0005634);; Cellular Component: cytoplasm (GO:0005737);; Biological Process: fatty acid beta-oxidation (GO:0006…	--	Probable E3 ubiquitin-protein ligase ARI8 GN=ARI8 OS=Arabidopsis thaliana (Mouse-ear cress) PE=2 SV=1	PREDICTED: probable E3 ubiquitin-protein ligase ARI8-like [Cucumis sativus]
Cla003121	0.00570607	3.63983	up	--	--	Biological Process: response to superoxide (GO:0000303);; Biological Process: respiratory burst involved in defense response (GO:0002679);; Molecular Function: ubiquitin-protein transferase activity (GO:0004842);; Cellular Component: nucleus (GO:0005634);; Cellular Component: cytosol (GO:0005829);; Cellular Component: ribosome (GO:0005840);; Biological Process: response to water deprivation (GO:0…	K11982|1e-114|pop:POPTR_413045|hypothetical protein	E3 ubiquitin-protein ligase RING1-like GN=At3g19950 OS=Arabidopsis thaliana (Mouse-ear cress) PE=2 SV=1	PREDICTED: E3 ubiquitin-protein ligase RING1-like [Cucumis sativus]
Cla008581	0.000960945	1.03429	up	[R]	General function prediction only	Molecular Function: nucleotide binding (GO:0000166);; Biological Process: nuclear-transcribed mRNA catabolic process (GO:0000956);; Molecular Function: protein kinase activity (GO:0004672);; Molecular Function: ubiquitin-protein transferase activity (GO:0004842);; Molecular Function: ATP binding (GO:0005524);; Cellular Component: early endosome (GO:0005769);; Cellular Component: trans-Golgi netwo…	--	E3 ubiquitin-protein ligase KEG GN=KEG OS=Arabidopsis thaliana (Mouse-ear cress) PE=1 SV=2	PREDICTED: E3 ubiquitin-protein ligase KEG-like [Cucumis sativus]
Cla016502	1.91564e-06	1.38432	up	--	--	Cellular Component: nucleus (GO:0005634);; Cellular Component: ribosome (GO:0005840);; Cellular Component: plasma membrane (GO:0005886);; Biological Process: cellular protein modification process (GO:0006464);; Biological Process: protein targeting (GO:0006605);; Molecular Function: zinc ion binding (GO:0008270);; Biological Process: megagametogenesis (GO:0009561);; Biological Process: systemic a…	K02936|1e-71|rcu:RCOM_0790270|60S ribosomal protein L7a, putative	E3 ubiquitin-protein ligase At3g02290 OS=Arabidopsis thaliana (Mouse-ear cress) PE=2 SV=1	PREDICTED: E3 ubiquitin-protein ligase At3g02290-like [Cucumis sativus]
Cla001700	0.000394435	1.92938	up	[T]	Signal transduction mechanisms	Molecular Function: nucleotide binding (GO:0000166);; Molecular Function: protein binding (GO:0005515);; Cellular Component: heterotrimeric G-protein complex (GO:0005834);; Cellular Component: chloroplast (GO:0009507);; Biological Process: photomorphogenesis (GO:0009640);; Biological Process: chloroplast organization (GO:0009658);; Biological Process: response to sucrose (GO:0009744);; Biological…	--	WD repeat-containing protein RUP2 GN=MRO11.23 OS=Arabidopsis thaliana (Mouse-ear cress) PE=1 SV=1	PREDICTED: LOW QUALITY PROTEIN: E3 ubiquitin-protein ligase COP1-like [Cucumis sativus]
Cla007324	0.00156409	3.87252	up	--	--	Biological Process: respiratory burst involved in defense response (GO:0002679);; Molecular Function: ubiquitin-protein transferase activity (GO:0004842);; Molecular Function: protein binding (GO:0005515);; Cellular Component: cytosol (GO:0005829);; Biological Process: amino acid transport (GO:0006865);; Biological Process: protein localization (GO:0008104);; Biological Process: response to water…	--	E3 ubiquitin-protein ligase PUB24 GN=PUB24 OS=Arabidopsis thaliana (Mouse-ear cress) PE=1 SV=1	PREDICTED: E3 ubiquitin-protein ligase PUB23-like [Cucumis sativus]
Cla009667	3.23021e-17	4.21547	up	[O]	Posttranslational modification, protein turnover, chaperones	Biological Process: immune system process (GO:0002376);; Molecular Function: binding (GO:0005488);; Cellular Component: nucleus (GO:0005634);; Biological Process: nucleobase-containing compound metabolic process (GO:0006139);; Biological Process: amino acid transport (GO:0006865);; Biological Process: defense response (GO:0006952);; Biological Process: anatomical structure morphogenesis (GO:00096…	--	E3 ubiquitin-protein ligase ATL41 GN=ATL41 OS=Arabidopsis thaliana (Mouse-ear cress) PE=1 SV=1	PREDICTED: E3 ubiquitin-protein ligase ATL41-like [Cucumis sativus]
Cla021517	2.55284e-06	1.35093	up	[R]	General function prediction only	Biological Process: MAPK cascade (GO:0000165);; Biological Process: response to molecule of bacterial origin (GO:0002237);; Biological Process: respiratory burst involved in defense response (GO:0002679);; Molecular Function: ubiquitin-protein transferase activity (GO:0004842);; Cellular Component: nucleus (GO:0005634);; Cellular Component: cytoplasm (GO:0005737);; Biological Process: protein tar…	--	Putative E3 ubiquitin-protein ligase XBAT35 GN=XBAT35 OS=Arabidopsis thaliana (Mouse-ear cress) PE=2 SV=1	PREDICTED: putative E3 ubiquitin-protein ligase XBAT35-like [Cucumis sativus]
Cla000292	0.00135179	-2.10795	down	--	--	Molecular Function: ubiquitin-protein transferase activity (GO:0004842);; Molecular Function: protein binding (GO:0005515);; Cellular Component: nucleolus (GO:0005730);; Cellular Component: vacuolar membrane (GO:0005774);; Cellular Component: plasma membrane (GO:0005886);; Biological Process: nucleobase-containing compound metabolic process (GO:0006139);; Biological Process: transport (GO:0006810…	--	E3 ubiquitin-protein ligase RING1 GN=RING1 OS=Gossypium hirsutum (Upland cotton) PE=2 SV=1	PREDICTED: E3 ubiquitin-protein ligase RING1-like [Cucumis sativus]
Cla007588	2.68127e-05	2.13335	up	[R]	General function prediction only	Biological Process: MAPK cascade (GO:0000165);; Biological Process: response to molecule of bacterial origin (GO:0002237);; Biological Process: respiratory burst involved in defense response (GO:0002679);; Molecular Function: ubiquitin-protein transferase activity (GO:0004842);; Cellular Component: nucleus (GO:0005634);; Cellular Component: cytoplasm (GO:0005737);; Biological Process: protein tar…	--	Putative E3 ubiquitin-protein ligase XBAT35 GN=XBAT35 OS=Arabidopsis thaliana (Mouse-ear cress) PE=2 SV=1	PREDICTED: putative E3 ubiquitin-protein ligase XBAT35-like [Cucumis sativus]
Cla001142	0.000384543	1.31868	up	--	--	Molecular Function: ubiquitin-protein transferase activity (GO:0004842);; Cellular Component: nucleus (GO:0005634);; Cellular Component: vacuolar membrane (GO:0005774);; Cellular Component: plasma membrane (GO:0005886);; Molecular Function: zinc ion binding (GO:0008270);; Cellular Component: chloroplast (GO:0009507);; Biological Process: response to brassinosteroid (GO:0009741);; Biological Proce…	--	E3 ubiquitin-protein ligase At1g12760 GN=At1g12760 OS=Arabidopsis thaliana (Mouse-ear cress) PE=2 SV=1	PREDICTED: E3 ubiquitin-protein ligase At1g12760-like [Cucumis sativus]
Cla013602	0.000383304	-1.48143	down	--	--	Cellular Component: intracellular membrane-bounded organelle (GO:0043231);; Molecular Function: metal ion binding (GO:0046872);;	--	--	PREDICTED: E3 ubiquitin-protein ligase RING1-like [Cucumis sativus]
Cla018321	0.000589971	-1.28627	down	--	--	--	K08849|1e-147|pop:POPTR_781128|hypothetical protein	--	PREDICTED: E3 ubiquitin-protein ligase RFWD3-like [Cucumis sativus]
Cla011431	0.00012206	1.2511	up	--	--	Biological Process: MAPK cascade (GO:0000165);; Molecular Function: ubiquitin-protein transferase activity (GO:0004842);; Molecular Function: protein binding (GO:0005515);; Cellular Component: mitochondrion (GO:0005739);; Cellular Component: plasma membrane (GO:0005886);; Biological Process: regulation of transcription, DNA-templated (GO:0006355);; Biological Process: protein targeting to membran…	--	E3 ubiquitin-protein ligase At3g02290 OS=Arabidopsis thaliana (Mouse-ear cress) PE=2 SV=1	PREDICTED: E3 ubiquitin-protein ligase At3g02290-like [Cucumis sativus]
Cla003328	1.59961e-35	3.83815	up	--	--	Molecular Function: zinc ion binding (GO:0008270);; Cellular Component: intracellular membrane-bounded organelle (GO:0043231);;	--	E3 ubiquitin-protein ligase At4g11680 GN=At4g11680 OS=Arabidopsis thaliana (Mouse-ear cress) PE=2 SV=1	PREDICTED: E3 ubiquitin protein ligase RIE1-like [Cucumis sativus]
Cla002709	0.000452045	1.2311	up	[O]	Posttranslational modification, protein turnover, chaperones	Molecular Function: zinc ion binding (GO:0008270);; Biological Process: cellular process (GO:0009987);; Cellular Component: intracellular part (GO:0044424);; Biological Process: single-organism process (GO:0044699);;	--	Putative SWI/SNF-related matrix-associated actin-dependent regulator of chromatin subfamily A member 3-like 1 GN=At5g05130 OS=Arabidopsis thaliana (Mouse-ear cress) PE=2 SV=1	PREDICTED: E3 ubiquitin-protein ligase RNF4-like [Cucumis sativus]
Cla019872	3.30432e-06	1.67168	up	--	--	Cellular Component: nucleus (GO:0005634);; Biological Process: transport (GO:0006810);; Molecular Function: zinc ion binding (GO:0008270);; Biological Process: root morphogenesis (GO:0010015);; Biological Process: response to organic substance (GO:0010033);; Cellular Component: membrane (GO:0016020);; Molecular Function: ligase activity (GO:0016874);; Cellular Component: cytosolic ribosome (GO:00…	--	E3 ubiquitin-protein ligase ATL6 (Precursor) GN=ATL6 OS=Arabidopsis thaliana (Mouse-ear cress) PE=1 SV=2	PREDICTED: E3 ubiquitin-protein ligase ATL6-like [Cucumis sativus]
Ubiquitin-conjugating enzyme E2
Cla023386	7.55292e-07	1.41259	up	[O]	Posttranslational modification, protein turnover, chaperones	Molecular Function: protein binding (GO:0005515);; Cellular Component: cytosol (GO:0005829);; Biological Process: postreplication repair (GO:0006301);; Biological Process: ubiquitin-dependent protein catabolic process (GO:0006511);; Biological Process: protein targeting (GO:0006605);; Biological Process: phosphate ion transport (GO:0006817);; Biological Process: photomorphogenesis (GO:0009640);; …	--	Probable ubiquitin-conjugating enzyme E2 26 GN=UBC26 OS=Arabidopsis thaliana (Mouse-ear cress) PE=2 SV=2	PREDICTED: probable ubiquitin-conjugating enzyme E2 25-like [Cucumis sativus]
Cla020572	0.00128618	1.00629	up	[O]	Posttranslational modification, protein turnover, chaperones	Biological Process: microtubule cytoskeleton organization (GO:0000226);; Biological Process: cytokinesis by cell plate formation (GO:0000911);; Molecular Function: ubiquitin-protein transferase activity (GO:0004842);; Cellular Component: nucleus (GO:0005634);; Cellular Component: vacuole (GO:0005773);; Cellular Component: cytosol (GO:0005829);; Cellular Component: plasma membrane (GO:0005886);; B…	--	Ubiquitin-conjugating enzyme E2 20 GN=UBC20 OS=Arabidopsis thaliana (Mouse-ear cress) PE=2 SV=1	PREDICTED: ubiquitin-conjugating enzyme E2 19-like [Cucumis sativus]
Cla011432	4.22635e-09	1.68065	up	[O]	Posttranslational modification, protein turnover, chaperones	Molecular Function: ubiquitin-protein transferase activity (GO:0004842);; Molecular Function: protein binding (GO:0005515);; Molecular Function: ATP binding (GO:0005524);; Cellular Component: cytosol (GO:0005829);; Biological Process: postreplication repair (GO:0006301);; Biological Process: ubiquitin-dependent protein catabolic process (GO:0006511);; Biological Process: protein targeting (GO:000…	K10576|1e-96|vvi:100253472|hypothetical protein LOC100253472	Ubiquitin-conjugating enzyme E2 4 GN=UBC4 OS=Arabidopsis thaliana (Mouse-ear cress) PE=2 SV=2	PREDICTED: ubiquitin-conjugating enzyme E2 5-like [Cucumis sativus]
Cla008564	1.79412e-30	-3.60046	down	[O]	Posttranslational modification, protein turnover, chaperones	Biological Process: microtubule cytoskeleton organization (GO:0000226);; Biological Process: cytokinesis by cell plate formation (GO:0000911);; Molecular Function: ubiquitin-protein transferase activity (GO:0004842);; Cellular Component: nucleus (GO:0005634);; Cellular Component: cytoplasm (GO:0005737);; Cellular Component: cytosol (GO:0005829);; Cellular Component: plasma membrane (GO:0005886);;…	K06688|2e-88|pop:POPTR_557890|hypothetical protein	Ubiquitin-conjugating enzyme E2 20 GN=UBC20 OS=Arabidopsis thaliana (Mouse-ear cress) PE=2 SV=1	PREDICTED: ubiquitin-conjugating enzyme E2 19-like [Cucumis sativus]
Cla002957	3.10223e-18	3.61462	up	[O]	Posttranslational modification, protein turnover, chaperones	Molecular Function: ubiquitin-protein transferase activity (GO:0004842);; Cellular Component: nucleus (GO:0005634);; Cellular Component: vacuole (GO:0005773);; Cellular Component: cytosol (GO:0005829);; Cellular Component: plasma membrane (GO:0005886);; Biological Process: postreplication repair (GO:0006301);; Biological Process: fatty acid beta-oxidation (GO:0006635);; Biological Process: membra…	--	Ubiquitin-conjugating enzyme E2 5A GN=OsJ_02884 OS=Oryza sativa subsp. japonica (Rice) PE=2 SV=1	PREDICTED: ubiquitin-conjugating enzyme E2 5A-like [Cucumis sativus]
Cla009240	0.0074619	-1.06236	down	[O]	Posttranslational modification, protein turnover, chaperones	Molecular Function: ubiquitin-protein transferase activity (GO:0004842);; Cellular Component: nucleus (GO:0005634);; Cellular Component: cytosol (GO:0005829);; Cellular Component: plasma membrane (GO:0005886);; Biological Process: postreplication repair (GO:0006301);; Biological Process: ubiquitin-dependent protein catabolic process (GO:0006511);; Biological Process: protein targeting (GO:0006605…	--	Probable ubiquitin-conjugating enzyme E2 25 GN=UBC25 OS=Arabidopsis thaliana (Mouse-ear cress) PE=2 SV=1	PREDICTED: probable ubiquitin-conjugating enzyme E2 25-like [Cucumis sativus]
